# Supplementary material for: The XBB.1.5 mRNA booster vaccine does not significantly increase the percentage of XBB.1.5 mono-reactive T cells
Source: Front Immunol. 2025 Mar 12;16:1513175. doi: 10.3389/fimmu.2025.1513175 (PMC11936820; doi:10.3389/fimmu.2025.1513175)
Supplement: Supplementary file 2 [file Table1.xlsx]

## Sheet: Table S2a. BA.2.86 Samples
Table S2. T cell receptor analysis from the FEST assays. Related to Figures 1 and 3. a.The samples listed represent the sample numbers used for stimulation with BA.2.86 peptides
HD2
HD14
HD49
HD58
HD118
HD120

## Sheet: Table S2b. XBB.1.5 Samples
Table S2. T cell receptor analysis from the FEST assays. Related to Figures 1 and 3. b.The samples listed represent the sample numbers used for each participant before and after XBB.1.5 mRNA booster administration
HD29
HD36
HD75
HD122
HD126

## Sheet: Table S2c. Color Code BA.2.86
Table S2. T cell receptor analysis from the FEST assays. Related to Figures 1 and 3. c. The color code denotes the colors used during the analysis to separate TCRs that were cross-reactive vs TCRs that were mono-reactive for a specific spike protein
	Triple reactive
	Crossreactive ANC/BA5
	Crossreactive ANC/BA2.86
	Crossreactive BA5/BA2.86
	Mono-reactiive ANC
	Mono-reactive BA.5
	Mono-reactive BA.2.86
	Excluded from spike-specific TCRs because of selection criteria

## Sheet: Table S2d. Color Code XBB.1.5
Table S2. T cell receptor analysis from the FEST assays. Related to Figures 1 and 3. d. The color code denotes the colors used during the analysis to separate TCRs that were cross-reactive vs TCRs that were mono-reactive for a specific spike protein
	Triple reactive
	Crossreactive ANC/BA5
	Crossreactive ANC/XBB.1.5
	Crossreactive BA5/XBB.1.5
	Mono-reactiive ANC
	Mono-reactive BA.5
	Mono-reactive XBB.1.5
	Excluded from spike-specific TCRs because of selection criteria

## Sheet: Table S2e. BA.2.86 TCRs
Table S2. T cell receptor analysis from the FEST assays. Related to Figures 1 and 3. e.This tab represents all the TCR clonotypes obtained for each participant from the FEST assay after stimulation with BA.2.86 peptides.
HD2
	NT	NT	NT	ANC	ANC	ANC	BA5	BA5	BA5	BA.2.86	BA.2.86	BA.2.86
CASSPQGGAQPQHF	0	0	0	1.107	0.403	0.972	2.253	2.684	0	1.658	4.969	2.855
CSASKRSAGMNTEAFF	0	0	0	0.503	1.49	0.192	0.303	0.528	0.493	0.303	1.06	4.701
CASRTNTGPNTEAFF	0	0	0	0.395	0	0.198	0.769	1.235	0.245	1.611	1.493	0
CASSPRRGSVAEAFF	0.003	0.005	0.001	0.789	2.181	1.201	1.173	0.943	1.532	1.318	1.035	0.735
CSGVTGTTNTEAFF	0	0	0	0.613	0.754	0.136	2.088	2.844	0.22	1.781	0.572	0.428
CASSLDRNTEAFF	0.003	0.003	0.012	0.238	0.203	0.075	0.605	0.576	0.359	0.246	1.874	0.304
CASNMALAGFRDTQYF	0.001	0.002	0	0.546	0.27	0.245	0.758	0.406	0.258	0.886	0.695	0.498
CASSIRDSNQPQHF	0.002	0	0	0.822	0.696	0.965	0.239	0.652	0.077	1.298	0.457	0
CASSYSDRGSYNEQFF	0	0	0	0.165	0.134	0.243	0.323	0.458	0.09	0.55	0.358	0.679
CASTRRDSNQPQHF	0	0	0.003	0.18	0.108	0.594	1.039	0.547	0.672	0.919	0.247	0.33
CSVGRLNIQYF	0	0.001	0.006	0.149	0.125	0.227	0.256	0.122	0.077	0.617	0.355	0.297
CASSFLSGNTIYF	0	0	0.006	0.461	0.659	0.472	0.347	0.386	0.833	0.701	0.142	0.422
CSASVGMNTEAFF	0.004	0	0	0.831	1.204	0.814	0.182	0.431	0.945	0.667	0.168	0.358
CASSYRTGLEYSNQPQHF	0	0	0.004	0.325	0.668	0.41	0.95	0.384	0.625	0.163	0.526	0.096
CASRQTSGRGTDTQYF	0	0	0	0.103	0.108	0.558	0.608	0.493	0.829	0.249	0.188	0.195
CASSQDWNYGYTF	0	0	0.002	0.053	0.267	0.205	0.503	0.306	0.249	0.184	0.169	0.126
CSARELPDTQYF	0	0	0	0.24	0.15	0.915	0.141	0.4	0.262	0	0	0
CASSLERTDTQYF	0	0	0	0.225	1.025	0	0.175	0.563	0	0	0	0.246
CASSQDRVRDQPQHF	0	0	0	0.321	0	0.236	0.146	0.281	0	0.033	0.097	0.018
CASSLSGFLTEAFF	0	0	0	0.35	0.077	0.216	0.12	0.212	0.168	0	0.006	0.007
CSARPGLDNQPQHF	0	0	0	0.991	1.62	0	3.656	1.475	0.631	0	0	0
CASSPLDRGSRQPQHF	0	0	0	0.232	0.283	0	0.29	0.774	0.545	0	0	0
CASSFTGDSNQPQHF	0	0	0	0.281	0.395	0	0.112	0.399	0	0	0	0
CASSPLGQGKSQPQHF	0	0	0	0.342	0	1.54	0.19	0.077	0.117	0	0	0
CASSSGQAGVYNEQFF	0	0	0	0.376	0.374	0.338	0.105	0.063	0.034	0.276	0.27	0.56
CASSLRPGDRIRRSTDTQYF	0	0	0	0.218	0	0.194	0	0	0.004	0.407	0.632	0
CASSQDPAGNTEAFF	0	0	0	0.437	0.109	0.054	0.059	0.043	0.044	0.105	0	0.433
CASKRGDRGHRQPQHF	0	0	0	0.183	0	0	0.134	0.314	0	1.639	0.422	0.047
CASTTLSRGSNQPQHF	0	0	0	0	0.092	0	0.931	0.765	0.343	0.836	0.745	0
CSASLGRDTEAFF	0.007	0	0	0	0	0	0.513	0.174	0.008	0.259	0	0.563
CASRSRSQPQHF	0.002	0	0	0.096	0.003	0.144	0.145	0.241	0.283	0.077	0.203	0.239
CASSPGLSTDTEAFF	0	0	0	0.077	0.06	0.061	0.076	0.177	0.118	0.19	0.087	0.153
CSARWADTQYF	0	0	0	0	0.219	0.157	0	0	0	0	0.177	0
CASSYSGTNTDTQYF	0	0	0	0.249	0.064	0.475	0.007	0.016	0.233	0	0	0.128
CASSLDSRNGYTF	0	0	0	0.547	0.114	0.121	0.037	0.035	0.117	0	0	0.12
CASTDRDRGYTF	0	0	0	0.148	0.232	0.423	0	0	0.231	0.024	0.05	0
CASSQQYPTEAFF	0	0	0	0.272	0.045	0.188	0.004	0.003	0.003	0	0.056	0
CASSGTTGLASGNTIYF	0	0	0	0.154	0.061	0.202	0	0	0.034	0.039	0	0
CASTPRDGPYEQYF	0	0	0	0.123	0.095	0.3	0.122	0.047	0	0	0	0.019
CASSDRVGYTF	0	0	0.004	7.434	1.854	4.32	0	0	0	0.006	0.005	0.006
CASSLGGGAADQPQHF	0	0.002	0	0.124	0.189	0.223	0.013	0.019	0.169	0	0	0.004
CSAGHRDSVDEQYF	0	0	0	0.532	0	0.249	0.039	0.082	0.106	0	0	0
CASSPNEGFEAFF	0	0	0	0.336	0	0.159	0.089	0.135	0	0	0	0
CASSTPVRQFF	0	0	0	0	0.489	0.144	0	0	0.193	0	0	0
CATTSPPDTQYF	0	0	0	1.088	0.106	0.026	0	0	0.074	0	0	0
CASSYSKGGGGNSPLHF	0	0	0	0.12	0.19	0.962	0	0	0	0	0	0
CSASLGRDSPLHF	0	0	0	0	0.136	0.942	0	0	0	0	0	0
CASSEPGQGDYGYTF	0	0	0	0	0.731	0.198	0	0	0	0	0	0
CASRTSTGGNNQPQHF	0	0	0	0	0	0	0.375	0.148	0.19	0	0.087	0.062
CASSFSATPSQYF	0	0	0	0.006	0.044	0.054	0.131	0.038	0.389	0.059	0.023	0.054
CASRTLGKQETQYF	0	0	0	0.015	0.101	0	0.359	0.298	0	0	0.122	0
CASLRDSNYGYTF	0.001	0	0.003	0.044	0.044	0.004	0.107	0.16	0.053	0.013	0.04	0.027
CATSGQTSGSMYEQYF	0	0	0	0	0	0.081	0.338	0.165	0	0	0.052	0.022
CASSLAGGLEETQYF	0	0	0	0.174	0	0	0.113	0.112	0.121	0	0	0.072
CASKVRDNTDTQYF	0	0	0	0	0	0	0.466	0.115	0.124	0.057	0	0
CASSLERLGFGGTDTQYF	0	0	0	0	0	0	0.113	0.304	0.327	0	0	0.042
CASSARTSGPSTDTQYF	0	0	0	0	0.101	0.009	0.122	0.182	0.066	0	0	0.032
CSAINRDLVSYEQYF	0	0	0	0.101	0	0	0.304	0.124	0.109	0	0.031	0
CASILQGGGNQPQHF	0	0	0	0	0	0	0.395	0.552	1.767	0	0	0
CATSDAGDQPQHF	0	0	0	0	0	0	1.708	0.686	0	0	0	0
CSASGPMGGRQPLHF	0	0	0	0	0	0	0.714	0.372	0	0	0	0
CASSILTGGASQPQHF	0	0	0	0	0	0	0.665	0.202	0.146	0	0	0
CASSSLQGVNQPQHF	0	0	0	0	0	0	0.216	0.565	0	0	0	0
CASSVQGGSNQPQHF	0	0	0	0	0.186	0	0.408	0.154	0.175	0	0	0
CASSAGDRGNNQPQHF	0	0	0	0.24	0	0	0.18	0.136	0.38	0	0	0
CASRRTVNNSPLHF	0	0	0	0	0	0	0.129	0.051	0.441	0	0	0
CATSDGRTSSNQPQHF	0	0	0	0	0	0	0.125	0.462	0	0	0	0
CSAIDGSTDTQYF	0	0	0	0	0	0	0.421	0.158	0	0	0	0
CASSLQGYMNTEAFF	0	0	0	0	0.106	0	0.386	0.169	0	0	0	0
CASSSLDRGSNQPQHF	0	0	0	0	0	0	0.34	0.139	0	0	0	0
CASSYESGGLNTEAFF	0	0	0	0	0	0	0.276	0.178	0	0	0	0
CASRLSGDGYGYTF	0	0	0	0	0	0	0.126	0.32	0	0	0	0
CSAPRGGVKNIQYF	0	0	0	0	0	0	0.155	0.252	0	0	0	0
CASSRGDRGRGSGAFF	0	0	0	0	0	0	0.277	0.112	0	0	0	0
CSAKGTSGKNYEQYF	0	0	0	0	0	0	0.267	0.11	0	0	0	0
CSARGFRAGAMGEKLFF	0	0	0	0.003	0	0	0.129	0.246	0	0	0	0
CASSWGQQKETQYF	0	0	0	0	0	0	0.161	0.21	0	0	0	0
CSASGNQPQHF	0	0	0	0	0	0	0.26	0.103	0	0	0	0
CASSLGDPNTEAFF	0	0	0	0	0	0	0.103	0.247	0	0	0	0
CASSLELAGGLNTGELFF	0	0	0	0	0	0	0.117	0.214	0	0	0	0
CASSLERVGETQYF	0	0	0	0	0	0	0.217	0.105	0	0	0	0
CASSFGGRLGYTF	0	0	0	0.137	0.078	0	0	0	0.052	0.313	1.992	0.304
CASSRGLSGGSTDTQYF	0	0.001	0	0.045	0	0.19	0	0	0	0.678	0.299	0
CASSSGTRGNNQPQHF	0	0	0	0	0	0	0	0	0	0.252	0	0.714
CASSLSSGRGHEQYF	0	0	0	0.049	0.053	0	0.025	0.082	0.074	0.298	0.279	0.172
CASSLTGSGQETQYF	0	0	0	0.022	0.05	0.015	0.036	0.035	0.074	0.181	0.123	0.154
CASSNTRRGSNQPQHF	0	0	0	0	0	0	0	0	0	0	0.187	0.134
CSAQGTRPGRETQYF	0	0	0	0	1.111	0	2.242	3.265	1.239	0.002	1.152	1.05
CASSTDRGNTEAFF	0	0.007	0	0	0.16	0.063	0	0	0	0	0	2.1
CASSKGQNNSPLHF	0	0	0	0	0	0	0	0	0	0	0	2.098
CASKRSGAQETQYF	0	0	0	0.441	0	0	0.549	0.498	1.113	0.876	0.06	1.018
CASTLQGGGNQPQHF	0	0	0	1.605	3.733	0	0	0	0.98	1.101	0	0.796
CSVGGRGTNYGYTF	0	0	0	0	0	0	0	0	0	1.745	0	0
CASRGARGVVGYTF	0	0	0	0	0.615	0	1.121	1.397	0	0.836	0.713	0
CASSSLRGGNNSPLHF	0	0	0	0.611	0	0	0.084	0.049	0.285	0.041	0.385	1.1
CASSVGRGLPRETQYF	0	0	0	0	0	0.669	0.093	0.227	0	0	0.741	0.764
CASSSMTGGSNTEAFF	0	0	0	0	0	0	0	0	0	0	0	1.316
CASSEDGRSKNIQYF	0	0	0	1.083	0	0	0	0	0	0.392	0	0.687
CSAGGIVQETQYF	0	0	0	0.377	0	0	0	0	0.288	0	0.006	1.013
CASSIGQGALNTEAFF	0	0	0	0.371	0	0	0.23	0.068	0	0.579	0.22	0.189
CASVRDSHSPLHF	0	0	0	0	0	0.932	0.376	0.42	0	0.321	0.04	0.549
CASSLQGGSNQPQHF	0	0	0	0	0.354	0	0	0	0.582	0	0.909	0
CASSLGTGSYEQYF	0	0	0	0.021	0	0.311	0.131	0.058	0.94	0.818	0	0.054
CASSWWDTNQPQHF	0	0	0	0	0	0	0	0	0.225	0	0	0.854
CASSYSQGFYGYTF	0	0	0	0	0	0	0	0	0	0	0.853	0
CASSLKGANLIGGEAFF	0	0	0	0	0	0	0	0	0	0.84	0	0
CASSSTSGGTRRVTQYF	0	0	0	0	0	0	0	0	0	0.802	0	0
CASSRVDRGRGGETQYF	0	0	0	0.301	0.046	0	0	0	0.063	0	0	0.791
CATMDSRKGNTEAFF	0	0.003	0.004	0	0.307	0.013	0.06	0.205	0.03	0.479	0.224	0.074
CASSDTGGRYGYTF	0	0	0	0	0	0	0	0	0.025	0.773	0	0
CASSDRDRGRTEAFF	0	0	0	0	0	0	0	0	0	0	0	0.764
CASSRTDNQPQHF	0	0.006	0	0	0	0	0	0	0	0	0.76	0
CASSLRDSNQPQHF	0	0	0	0	0.948	0.491	0.122	0.154	0	0.068	0.64	0
CASSDRDRGKGYTF	0	0	0	0	0	1.009	0	0	0	0	0	0.696
CASSFTGHGGYTF	0	0	0	0	0	0	0	0	0	0.689	0	0
CASNVRGKGAPLHF	0	0	0	0	0	0.003	0.036	0.069	0	0.565	0.092	0.004
CASSVKRANTGELFF	0	0.002	0	0.129	0.203	0.157	0.006	0.004	0.003	0.046	0.552	0.06
CSARDPGGRTDTQYF	0	0	0	0	0.002	0	0	0	0	0.65	0	0
CASSLRGTGYGYTF	0	0	0	0	0	0	0	0	0	0	0.631	0
CASSTLSRGNSQPQHF	0	0	0	0	0	0	0.038	0.02	0	0	0.618	0
CASSLSGRGSYTF	0	0	0	0	0	0	0.147	0.037	0	0	0.6	0
CASSLAGDAKNIQYF	0.004	0	0	0.551	0.089	0.057	0.076	0.026	0.115	0.069	0.217	0.301
CASSEEANSPLHF	0	0	0	0	0	0	0	0.004	0	0.554	0	0
CASSDTTRGNGQPQHF	0	0	0	0	0	0	0	0	0	0.546	0	0
CSARDPGQGNVDSAFF	0	0	0	0	0	0	0	0	0	0	0	0.54
CASSSQAAGMNTEAFF	0	0	0	0	0	0	0	0	0	0.528	0	0
CASSAGRGYGYTF	0	0	0	0	0	0	0	0	0	0	0.526	0
CANGLFF	0	0	0	0	0	0	0	0	0	0	0.524	0
CASSEYLGPGTF	0	0	0.002	0	0.211	0	0	0	0.537	0.016	0	0.465
CASSTTGSDRNYNQPQHF	0	0	0	0	0	0	0.013	0.033	0	0	0	0.474
CASSSPPAGRNTEAFF	0	0	0	0	0	0	0	0	0	0	0	0.463
CSASSSSRAGYGYTF	0	0	0	0	0	0	0	0	0	0.45	0	0
CAWRTGGDNSPLHF	0.001	0	0	0.379	0.156	0.216	0.109	0.098	0.096	0.16	0.139	0.14
CASRLRGQGGITGELFF	0	0	0	0.259	0.066	0	0.097	0.116	0	0.049	0.024	0.362
CASSLVAVNTEAFF	0	0	0	0	0	0	0	0	0	0	0	0.432
CASIRTSGGVNEQFF	0	0	0	0	0	0	0	0	0	0	0.405	0
CSARTGGSNYGYTF	0	0	0	0	0	0	0	0	0	0	0	0.4
CASSLEPLRTQHF	0	0	0	0	0	0	0	0	0	0	0.392	0
CASSYSQGGGNQPQHF	0	0	0	0	0	0	0	0	0	0	0	0.39
CASSPPRTAYNSPLHF	0	0	0	0.462	0.116	0.143	0	0	0.196	0	0	0.389
CASSLRRGGEETQYF	0	0	0	0.096	0.346	0	0.285	0.256	0.21	0.156	0.156	0.068
CASSSPGELLYGYTF	0	0	0	0	0	0	0	0	0	0	0	0.38
CSASRAGRRNYGYTF	0	0	0	0.02	0.273	0	0	0	0	0.379	0	0
CASSLASSGGLPDTQYF	0	0	0	0	0	0	0	0	0	0.371	0	0
CASSLAWNTDTQYF	0	0	0	0	0.417	0	0	0	0	0	0.369	0
CASSLELEGEAFF	0	0	0	0	0	0	0	0	0	0	0	0.369
CASSYKGGHSYEQYF	0	0	0	0.098	0.167	0	0	0	0	0.355	0	0
CASRAQTSTEAFF	0	0	0	0	0	0	0	0	0	0	0	0.354
CASSIGGTGGSKTQYF	0	0	0	0	0	0	0	0	0	0	0.353	0
CASSLESRDTQYF	0	0	0	0	0	0	0	0	0.273	0.348	0	0
CASSWTSGDQETQYF	0	0	0	0	0	0.022	0	0	0.055	0	0.347	0
CATYGGGGSQPQHF	0	0	0	0	0	0	0	0	0	0	0.339	0
CATSDTLSYEQYF	0	0	0	0	0	0	0	0	0	0.03	0	0.305
CSARFRGNEQFF	0	0	0	0.376	0	0.002	0	0	0	0	0.333	0
CASSAARGPNEQFF	0	0	0	0	0	0	0	0	0	0	0.328	0
CASSLMDRGNNSPLHF	0	0	0.007	0	0	0	0	0	0.081	0.095	0	0.229
CASSFTSGGWDTEAFF	0	0	0	0	0	0	0	0	0	0.322	0	0
CASRAGTGGRNTEAFF	0	0	0	0.055	0	0.263	0.287	0.112	0.096	0.19	0	0.128
CASSSRTGAETQYF	0	0	0	0	0	0	0	0	0	0.316	0	0.002
CASSYERTGNSPLHF	0	0	0	0	0	0	0	0	0	0	0.269	0.049
CASSKTDRGRYTEAFF	0	0	0	0	0.035	0.018	0.078	0.025	0	0.314	0	0
CASSPPEGQRGTQYF	0	0	0	0.076	0.135	0.14	0.073	0.044	0.08	0.048	0.176	0.088
CASSPRQGSIRAEQYF	0	0	0	0	0	0	0	0	0	0	0.31	0
CASSLRGGSPTDTQYF	0	0	0	0	0.552	0	0	0	0.523	0	0.167	0.137
CSARLRGSAEQYF	0	0	0	0.088	0	0.249	0.114	0.395	0.156	0	0.165	0.133
CASSIGHNQPQHF	0.006	0.035	0.035	0.018	0.018	0.169	0.154	0.066	0.082	0.027	0.143	0.111
CASSYSAGLDSPLHF	0	0.004	0	0.307	0.004	0.019	0.323	0.159	0.03	0	0	0.259
CAWRSGGDNSPLHF	0	0	0	0.243	0.012	0.05	0.133	0.105	0.007	0.126	0.121	0.009
CAWSNPGQTLNQPQHF	0	0	0	0.007	0.114	0	0.065	0.038	0.204	0.145	0.086	0.014
CASSMDREGTEAFF	0	0	0	1.687	0	0	0.197	0.072	0.121	0.043	0.178	0
CASSTSGTPTDTQYF	0	0	0	0	0	0.654	0.181	0.066	0	0	0.083	0.071
CASTDRDITTKGYTF	0	0	0	0	0	0.616	0.219	0.107	0	0	0.15	0
CASSYEGYQPQHF	0	0	0	0	0.372	0	0	0	0	0	0.006	0.127
CASSRRTGRTFF	0.435	0.254	2.309	0.053	0.014	0.014	0.042	0.052	0.016	0.031	0.033	0.022
CASSSQASYEQYF	0	0	0	0.023	0.288	0.074	0.023	0.039	0	0	0.073	0
CASSDVGGAKTIDTEAFF	0.017	0.055	0.01	0.031	0.112	0.004	0.169	0.075	0.099	0.006	0.007	0.058
CASISQGKFNSPLHF	0	0	0	0.362	0.012	0	0	0	0	0.055	0	0
CASSSLSSGTDGGTEAFF	0	0	0	0	0	0.073	0.085	0.031	0.194	0	0	0.043
CSARGGSSAYEQYF	0	0	0	0	0.038	0	0.073	0.237	0	0.036	0	0
CSAPRWGENEKLFF	0.215	0.038	1.14	0.011	0.005	0.007	0.035	0.019	0.006	0.015	0.011	0.007
CASSPSNYGYTF	0.052	0	0.003	0.004	0.025	0.034	0.02	0.037	0.381	0.002	0	0.014
CSARTGGGYGYTF	0	0.593	0	0	0	0	0	0	0	0.006	0	0
CASSFVSSEAFF	0	0	0	0	0	0	0.032	0.02	1.359	0	0	0
CASSLRDGADTQYF	0	0	0	0.376	0	0	0.505	0.773	0	0	0	0
CSASDSLTDTQYF	0	0	0	0	0.37	0	0	0	1.139	0	0	0
CASTTGQNQPQHF	0	0	0	0	0	0	0	0	0.866	0	0	0
CSASRSGGNSPLHF	0	0	0	0.429	0	0	0.193	0.542	0	0	0	0
CASSDPSTGVTQYF	0	0	0	0	0	0.302	0.148	0.492	0	0	0	0
CASSYLGQGKNSPLHF	0	0	0	0	0	0	0	0	0.62	0	0	0
CSATRNEAFF	0	0	0	0	0	0	0	0	0.563	0	0	0
CASSMEGSAALTHTEAFF	0	0	0	0	0.072	0	0	0	0.519	0	0	0
CASSTRQGGHQPQHF	0	0	0	0	0	0	0	0	0.488	0	0	0
CASSYAAGTGVVEQYF	0	0	0	0	0	0	0	0	0.484	0	0	0
CSARSRTSERTEAFF	0	0	0	0	0	0	0.099	0.056	0.319	0	0	0
CASTKGNRGRLGTEAFF	0	0	0	0.277	0.413	0	0	0	0.463	0	0	0
CASSPTSEDTQYF	0	0	0	0	0	0	0	0	0.399	0	0	0
CASSFLYTDTQYF	0	0	0	0	0	0	0.309	0.074	0	0	0	0
CSANDQSTDTQYF	0	0	0	0	0	0	0.088	0.261	0	0	0	0
CASSLRGRVNGYTF	0	0	0	0	0	0	0	0	0.342	0	0	0
CSAPRQGAWNGYTF	0	0	0	0	0	0	0.082	0.227	0	0	0	0
CASSYLGQGARNEQFF	0	0	0	0.055	0	0	0.048	0.099	0.154	0	0	0
CASSRDRNTEAFF	0.003	0	0	0.004	0.523	0.005	0.046	0.152	0	0	0	0
CAISSGTSGPSTQYF	0	0	0	0.471	0	0	0.039	0.097	0	0	0	0
CASMASGNTIYF	0	0	0.521	0	0	0	0.088	0.029	0	0	0	0
CSASGGAAGSSYGYTF	0	0	0	0	0.943	0	0.083	0.018	0	0	0	0
CASSPRGFRESEQFF	0	0	0	0	0.077	0.32	0.056	0.027	0	0	0	0
CSARDFSSNQREYGTDTQYF	0	0	0	0	0.415	0.075	0.009	0.023	0.021	0	0	0
CASSNAKGEGVEDTQYF	0	0	0	0	0.327	0.056	0.002	0.007	0.012	0	0	0
CASSPPGNQPQHF	0.007	0.488	0	0	0	0	0.009	0.002	0	0	0	0
CASSLERSDTQYF	0	0	0	0	0.754	0	0.002	0	0	0	0	0
CASRDSSGNTIYF	0	0	0	0	0	0.401	0	0	0.002	0	0	0
CASSSGVNTEAFF	0.002	0	0	0	0.301	0	0	0	0.001	0	0	0
CASRGTSGANVLTF	0	0	0	0.394	0.915	0	0	0	0	0	0	0
CASSLEWSSEAFF	0	0	0	0	1.243	0	0	0	0	0	0	0
CASSYLGRGGNQPQHF	0	0	0	0	1.241	0	0	0	0	0	0	0
CASSPEYQETQYF	0	0	0	0	0.908	0	0	0	0	0	0	0
CASSLERTGDEAFF	0	0	0	0	0.809	0	0	0	0	0	0	0
CSANLGRDTEAFF	0	0	0	0	0.714	0	0	0	0	0	0	0
CASSLEGVGGYTF	0	0	0	0.696	0	0	0	0	0	0	0	0
CASSPRRGADTQYF	0	0	0	0.07	0.48	0.084	0	0	0	0	0	0
CSASTTTGYNQPQHF	0	0	0	0.601	0	0	0	0	0	0	0	0
CSASPQGGNSPLHF	0	0	0	0	0.596	0	0	0	0	0	0	0
CSATEQETQYF	0.002	0	0.002	0	0.005	0.546	0	0	0	0	0	0
CASSMGRGLHGETQYF	0	0	0	0	0	0.513	0	0	0	0	0	0
CASKSGRETQYF	0	0	0	0	0	0.509	0	0	0	0	0	0
CASSYSTGGIYGYTF	0	0	0	0	0.503	0	0	0	0	0	0	0
CSAKPGGREKLFF	0	0	0	0	0	0.499	0	0	0	0	0	0
CSARKGADTQYF	0	0	0	0.496	0	0	0	0	0	0	0	0
CASSFLGGYNEQFF	0	0	0	0	0.496	0	0	0	0	0	0	0
CASSLGTGGAGQPQHF	0	0	0	0.474	0	0	0	0	0	0	0	0
CRPASPKDLNTEAFF	0	0	0	0	0	0.468	0	0	0	0	0	0
CASSLTPGLAGESQETQYF	0	0	0	0	0	0.441	0	0	0	0	0	0
CASSGWGGASVLSNQPQHF	0	0	0	0	0	0.432	0	0	0	0	0	0
CASSALIRGNNSPLHF	0	0	0	0.418	0	0	0	0	0	0	0	0
CASQTVGTRVGEPQHF	0	0	0	0	0	0.402	0	0	0	0	0	0
CSAKLPGRGETQYF	0	0	0	0	0	0.395	0	0	0	0	0	0
CASRIRDSSYEQYF	0	0	0	0.392	0	0	0	0	0	0	0	0
CASSLEREDTQYF	0	0	0	0	0	0.384	0	0	0	0	0	0
CASSLIVTAQYF	0	0	0	0	0	0.371	0	0	0	0	0	0
CASYWQGGEETQYF	0	0	0	0	0.358	0	0	0	0	0	0	0
CATPRTGANYGYTF	0	0	0	0	0	0.337	0	0	0	0	0	0
CASSLLVVGVQPQHF	0	0	0	0	0	0.33	0	0	0	0	0	0
CSARDVGGPYEQYF	0	0	0	0	0.328	0	0	0	0	0	0	0
CASSLGLPRRDLHF	0	0	0	0.325	0	0	0	0	0	0	0	0
CATSSPASSLYGYTF	0	0	0	0	0	0.321	0	0	0	0	0	0
CAGQEGDNQPQHF	0	0	0	0.319	0	0	0	0	0	0	0	0
CASSSLTRGSNQPQHF	0	0	0	0.317	0	0	0	0	0	0	0	0
CATSETGVWPQHF	0	0	0	0.311	0	0	0	0	0	0	0	0
CASSLERTGPEAFF	0	0	0	0	0	0.308	0	0	0	0	0	0
CSARDYAANRPYEQYF	0	0	0	0.307	0	0	0	0	0	0	0	0
CSARGQVNQPQHF	0	0	0	0	0	0.305	0	0	0	0	0	0
CSARDMRLGEAFF	0	0.44	0	0.03	0	0.029	0	0	0	0	0	0
CASSLGQPNTEAFF	0	1.065	0	0	0.001	0.001	0	0	0	0	0	0
CASSLGEDQPQHF	0	0	4.429	0	0	0	0	0	0	0	0	0
CASSRDTTDQPQHF	0	0	2.567	0	0	0	0	0	0	0	0	0
CASSAGSSGKETQYF	0	2.463	0	0	0	0	0	0	0	0	0	0
CASSYGGNNQPQHF	0	2.027	0	0	0	0	0	0	0	0	0	0
CASSNRLAGGASTDTQYF	0	0	1.196	0	0	0	0	0	0	0	0	0
CASSVLANPQETQYF	0	1.059	0	0	0	0	0	0	0	0	0	0
CASSLRQGSNYGYTF	0	1.016	0	0	0	0	0	0	0	0	0	0
CASSYGQNQPQHF	0	0.777	0	0	0	0	0	0	0	0	0	0
CASSYRGSTYEQYF	0	0.464	0	0	0	0	0	0	0	0	0	0
CASSLYRDYNEQFF	0	0	0.383	0	0	0	0	0	0	0	0	0
CASSQQGINQPQHF	0	0	0	0	0	0	0	0	0	0	0.298	0
CASSPPGVRPRHEQYF	0	0	0	0.048	0.043	0.09	0.06	0.05	0.082	0.141	0.074	0.074
CATSDPGTTDLRQFF	0	0	0	0	0	0	0	0	0	0.287	0	0
CASSPPGQGNSPLHF	0	0	0	0	0	0	0	0	0	0	0.28	0
CASSEALRTAGQPQHF	0	0	0	0	0	0	0	0	0	0	0	0.276
CASSPGGAQHF	0	0	0	0	0	0	0	0	0	0.275	0	0
CATSGGRGYGYTF	0	0	0	0	0	0	0	0	0	0	0.275	0
CASSPLNTGSNTEAFF	0	0	0	0	0	0	0	0	0	0	0	0.274
CASSLEGIRRLADTEAFF	0	0	0	0	0	0	0	0	0	0.273	0	0
CSASAPRGNQPQHF	0	0	0	0	0	0	0	0	0	0	0.27	0
CASSLMSRAEAFF	0	0	0	0.042	0	0.185	0.021	0.044	0.028	0.065	0.073	0.131
CSASSGYNQPQHF	0	0	0	0	0	0	0	0	0	0	0	0.269
CASSLTGLAGDTQYF	0	0	0	0	0	0	0	0	0	0.263	0	0
CASSREVRVDYGEAFF	0	0	0	0	0.026	0.065	0.041	0.057	0.041	0.141	0.082	0.033
CASSQEFGGPTEAFF	0	0	0	0	0	0	0	0	0	0	0.25	0
CSAREGVGNTIYF	0.005	0	0	0	0	0	0	0	0	0	0.241	0
CASSLVGGADSYEQYF	0	0	0	0.032	0.011	0	0.05	0.047	0.048	0.128	0.107	0.005
CASKKGDRGNHQPQHF	0	0	0	0.006	0	0	0.025	0.067	0.045	0.217	0	0.023
CASSQDYGSRGGGYTF	0	0	0	0	0	0	0	0	0	0	0	0.238
CASWGLAGVHQPQHF	0	0	0	0	0	0	0	0	0	0	0	0.237
CASSLGTEQPQHF	0	0	0	0	0	0	0	0	0	0	0	0.235
CASTPRDRGYEQYF	0	0	0	0	0	0	0.037	0.016	0	0.051	0.169	0.008
CASSYPSGVGETQYF	0	0	0	0	0	0	0	0	0	0	0.228	0
CSPRDSLNDEQFF	0	0	0	0	0	0	0	0	0	0	0	0.228
CASSLGLRGVSNTYEQYF	0	0	0	0	0	0	0	0	0	0.222	0	0
CASSLGTGGNQPQHF	0.013	0	0	0.005	0.006	0	0	0.001	0.008	0.212	0.005	0
CASSIERAGARQGYTF	0	0	0	0	0	0	0	0	0	0	0	0.211
CASSSMTRGSNQPQHF	0	0	0	0	0	0	0	0	0	0	0.205	0
CASRKDGSNQPQHF	0	0	0	0	0	0	0	0	0	0	0	0.203
CSATGQPTYEQYF	0	0	0	0	0	0	0	0	0	0	0.202	0
CASSKQGGDYGYTF	0	0	0	0	0	0	0	0	0	0.201	0	0
CASSFVGQGFQPQHF	0	0	0	0	0	0	0	0	0	0	0.201	0
CASSGRGPFKPQHF	0	0	0	0	0	0	0	0	0	0	0	0.201
CASSSTSIGTGAALHF	0	0	0	0	0	0	0	0	0	0	0.2	0
CASSPLRGHTDTQYF	0	0	0	0.076	0	0	0	0	0.173	0	0.195	0
CSARSTQHTEAFF	0	0	0	0	0	0	0	0	0	0	0	0.193
CASSIGVNSPLHF	0	0	0	0.213	0.053	0	0.03	0.118	0	0.157	0.035	0
CASSSPPVSGFYGYTF	0	0	0	0	0	0	0	0	0	0	0.189	0
CASSQERQGPANNSPLHF	0	0	0	0	0	0.114	0	0	0	0.186	0	0
CSARPSGNLGDTQYF	0	0	0	0	0	0	0	0	0	0.186	0	0
CASSLVLVNTEAFF	0	0	0	0	0	0	0	0	0	0	0.186	0
CASSLRGAQETQYF	0	0	0	0	0	0	0	0	0	0	0	0.185
CASSRRQETQYF	0	0	0	0	0	0	0	0	0	0	0.071	0.109
CASSRDRSYEQYF	0	0	0	0.003	0	0.002	0	0	0	0.002	0.176	0
CASSLDGYTNYGYTF	0	0	0	0.017	0.021	0.025	0.02	0.019	0.043	0.14	0.021	0.015
CASSYSLAEGSEQFF	0	0	0	0	0	0	0	0	0	0.175	0	0
CASSLTDSRNSGNTIYF	0	0	0	0	0	0.02	0.029	0.005	0.005	0	0.127	0.047
CSAPRWAEAKNIQYF	0	0	0	0	0	0	0	0	0	0.174	0	0
CASSRSGSIQPQHF	0	0	0	0	0	0	0	0	0	0.173	0	0
CASKRLDRGRQETQYF	0	0	0	0	0	0	0	0	0	0.172	0	0
CASSIGTGGAGQPQHF	0	0	0	0	0	0	0	0	0	0	0	0.172
CASSDLAGEGETQYF	0	0	0	0	0	0	0	0	0	0	0	0.167
CASSNRYREGRSNQPQHF	0.007	0	0	0	0	0	0	0	0.012	0.166	0	0
CASSFTGGGSNQPQHF	0	0	0	0	0	0	0	0	0	0	0	0.166
CSARSTGTGTQPQHF	0	0	0	0	0	0	0.035	0.008	0	0	0.162	0
CSAREKGIRTYEQYF	0	0	0	0	0	0	0	0	0	0.161	0	0
CASSQESTDTQYF	0	0	0	0	0	0	0	0	0	0	0.159	0
CASSLYDRSPLHF	0	0	0	0	0	0	0	0	0	0	0.157	0
CASSLKPGTYEQYF	0	0	0	0.013	0	0	0.04	0.015	0.027	0.016	0.037	0.103
CASSPQSTNEKLFF	0	0	0	0	0	0	0	0	0	0.152	0	0
CASSLVPSGPQETQYF	0	0	0	0	0	0	0	0	0	0.151	0	0
CASRGGDSFNQPQHF	0	0	0	0	0	0	0	0	0	0	0.151	0
CASRSSGRSTDTQYF	0	0	0	0	0.043	0	0.062	0.085	0.038	0	0.15	0
CSVRGLVAEKLFF	0	0	0	0	0	0.093	0.023	0.007	0	0	0.149	0
CSARDGGREQFF	0	0	0	0	0	0	0.024	0.063	0	0	0	0.147
CASISRAANTEAFF	0	0	0	0	0	0	0	0	0	0.146	0	0
CASSFLDGGTIYF	0	0	0	0	0.036	0	0.035	0.013	0	0	0.144	0
CASSLLSQSEAFF	0	0	0	0	0	0	0	0	0	0	0	0.141
CAWSKGSKNRGGAGWAQYF	0	0	0	0.076	0.061	0	0.017	0.014	0.009	0.054	0.07	0.016
CASSINTRGRNQPQHF	0	0	0	0	0	0.155	0	0	0	0.14	0	0
CASRRDRGLGGYTF	0	0	0	0	0	0	0	0	0	0.139	0	0
CASRARETQYF	0	0	0	0	0	0	0	0	0	0.138	0	0
CATSRALRGYSYEQYF	0	0	0	0	0	0	0	0	0	0.137	0	0
CASSQDYSSYNEQFF	0	0	0	0.003	0.031	0.042	0.021	0.049	0.028	0	0.108	0.026
CASSPIGLGGNQPQHF	0	0	0	0	0	0	0	0	0	0	0.134	0
CASSPTQENYGYTF	0	0	0	0	0	0	0	0	0	0	0.133	0
CASSHQGGQGFNQPQHF	0	0	0	0	0.003	0	0.001	0	0	0	0	0.132
CASRAPSGGTSPLHF	0	0	0	0	0	0	0	0	0	0	0	0.132
CASSKGLAGWETQYF	0	0	0	0	0	0	0	0	0	0	0.107	0.021
CASSLEAGVGETQYF	0	0	0	0	0	0	0	0	0	0.127	0	0
CASSQTGGADQPQHF	0	0	0	0.118	0	0	0	0	0	0	0.126	0
CASRGAGTGLWTEAFF	0	0	0	0.046	0	0	0	0	0	0	0.125	0
CASSTAASGRDEQFF	0	0	0	0.019	0	0	0.004	0.004	0.02	0	0	0.124
CASSPSEAYGYTF	0	0	0.004	0	0	0	0	0	0	0	0	0.123
CSAHVGQVTHGYTF	0	0	0	0	0	0	0	0	0	0	0.123	0
CASSPGGNQPQHF	0.001	0	0	0	0	0	0	0.007	0	0.001	0.117	0
CASSYRGGETQYF	0	0	0	0.017	0	0	0.001	0.004	0	0.118	0	0
CSAPKWALTPNSPLHF	0	0	0	0	0	0	0	0	0	0.118	0	0
CSASQGARASGNTIYF	0	0	0	0	0	0	0	0	0	0.117	0	0
CASSLWDTNYEQYF	0	0	0	0	0	0	0	0	0	0	0.117	0
CASSRRAGGVDTQYF	0	0	0	0	0	0	0	0	0	0	0.117	0
CASSRDWSSYNEQFF	0	0	0	0	0.014	0	0.063	0.125	0	0	0	0.115
CASSYLTLAPRTDTQYF	0	0	0	0.016	0	0.25	0.026	0.039	0.005	0	0.115	0
CASMLRLAANTGELFF	0	0	0	0	0	0	0	0	0	0.115	0	0
CSVEVAVNTEAFF	0	0	0	0	0	0	0	0	0	0	0	0.115
CASRTGGFTGELFF	0	0	0	0	0	0	0	0	0	0	0	0.115
CAICPGQGSVSSGNTIYF	0	0	0	0.018	0.031	0.028	0.005	0.005	0	0.092	0.023	0
CAWSVKANYGYTF	0	0	0	0	0	0	0	0	0.043	0	0.046	0.067
CSALAPSTDTQYF	0	0	0	0	0	0	0	0	0	0	0.113	0
CASSQESNRSPLSGNTIYF	0	0	0	0.002	0	0	0	0	0	0	0.112	0
CASSSLRQGANTEAFF	0	0	0	0	0	0	0.013	0.052	0	0.111	0	0
CSASPGTGLREQYF	0	0	0	0	0	0	0	0	0	0.111	0	0
CATPPHTRSTDTQYF	0	0	0	0	0	0	0	0	0	0.111	0	0
CASRRASGRSQETQYF	0	0	0	0	0	0	0.043	0.016	0	0	0	0.109
CAWRGGGRSPLHF	0	0	0	0.104	0.033	0.003	0	0	0.016	0.026	0.041	0.042
CASSLDTDDTEAFF	0	0	0	0	0.045	0.023	0.01	0	0	0	0	0.109
CASSPPYRGGNTIYF	0	0	0	0.011	0.009	0.037	0.006	0.006	0.027	0.088	0.009	0.012
CASSLVGVMNEQFF	0	0	0	0	0	0	0	0	0	0	0	0.108
CASSIEKGAGEQFF	0	0	0	0.03	0.046	0	0.003	0.003	0.058	0.078	0.029	0
CASTPYRGLGYTF	0	0	0	0	0	0	0	0	0	0.106	0	0
CASSGWEKGNQPQHF	0	0	0	0.173	0	0	0.005	0.017	0	0	0.105	0
CSARLGRDKETQYF	0	0	0	0	0	0	0	0	0	0	0	0.105
CASSEEGYRNQPQHF	0.009	0	0.003	0	0	0	0	0	0	0.104	0	0
CASSQDTVSSTQYF	0	0	0	0	0	0	0	0	0	0.027	0	0.077
CASSLAKDSAYGYTF	0	0	0	0	0	0	0	0	0	0.103	0	0
CASSQGRRTSGGATDTQYF	0	0	0	0	0	0	0.094	0.07	0.08	0	0.099	0.003
CAWSVKYEQYF	0	0	0	0.031	0.011	0.014	0.046	0.046	0.038	0.003	0.062	0.037
CASRTLDRGMNTEAFF	0	0	0.002	0	0	0	0	0	0	0	0.102	0
CASSLEANTEAFF	0.001	0.011	0	0.013	0.004	0.063	0	0	0	0	0.101	0
CASREQPTDTQYF	0	0	0	0	0	0	0	0	0	0	0.101	0
CASSPIGGQGGYTF	0	0	0	0	0	0	0	0	0	0.1	0	0
CASSGDSPTKQYF	0	0	0	0	0.015	0.062	0.09	0.037	0.024	0.031	0	0.068
CASSLRETQYF	0	0	0	0	0.001	0.006	0	0	0	0	0	0.099
CASSDLGNTEAFF	0	0	0	0	0	0	0	0	0	0.099	0	0
CSARPWTGTYEQYF	0	0	0	0	0	0	0	0	0	0.098	0	0
CASWESTDTQYF	0	0	0	0.003	0.013	0.026	0.034	0.023	0.026	0.046	0.046	0.005
CSAFRYGYTF	0.011	0.011	0.018	0.008	0.015	0.016	0.023	0.004	0.017	0	0.088	0.009
CASSFTGSGANVLTF	0	0	0	0	0	0	0	0	0	0	0.097	0
CASSRESSYNSPLHF	0	0	0	0	0	0	0	0	0	0	0.076	0.021
CASSERRSVNEQFF	0	0	0	0.076	0.042	0.069	0.015	0.01	0.023	0.049	0	0.047
CSAARDSGNTIYF	0	0	0	0	0	0	0	0	0	0	0.096	0
CASSLKTGFPYEQYF	0	0	0	0	0	0	0	0	0	0	0	0.095
CATSRERVGTGELFF	0	0	0	0	0	0	0	0	0	0	0.094	0
CASSSDRVRETQYF	0	0	0	0	0	0	0	0	0	0.093	0	0
CASSRTAGGLGGNNEQFF	0	0	0	0.085	0.053	0.031	0.112	0.1	0.051	0.054	0.038	0
CASSLAGTGGRGYGYTF	0	0	0	0	0	0.114	0.018	0.003	0.004	0	0.067	0.025
CATAGVIHSNQPQHF	0	0	0	0	0	0	0	0	0	0.092	0	0
CAWSRGPRGTEAFF	0	0	0	0	0.027	0	0.004	0.01	0	0.089	0	0
CASSSLMTGSYNEQFF	0	0	0	0	0	0	0.001	0.001	0	0.046	0.027	0.016
CASSSRGANTGELFF	0	0	0	0	0	0	0	0	0	0	0.089	0
CASWDRTDTQYF	0	0	0	0	0	0	0	0	0	0	0	0.089
CASSPGLVREETQYF	0	0	0	0	0	0	0	0	0	0.088	0	0
CASSSGDSGVYNEQFF	0	0	0	0.002	0.013	0	0.015	0.001	0	0.087	0	0
CASSLVSPATDTQYF	0	0	0	0	0	0	0	0	0	0	0.087	0
CASSDGRGSSYNEQFF	0	0	0	0	0.004	0	0.003	0.013	0.029	0.03	0.018	0.038
CAISERPGTNYGYTF	0.007	0.011	0	0.042	0.027	0.011	0.011	0.007	0.043	0.014	0.056	0.015
CASTRTADGGEAFF	0	0	0	0	0	0	0	0	0	0	0.085	0
CASSPRTSGQDEQYF	0	0	0	0.001	0.025	0.085	0.007	0.011	0.022	0.062	0	0.023
CASSYSSGGVYEQYF	0	0	0	0	0	0.038	0	0	0	0	0	0.084
CASSLAGARETQYF	0	0	0	0	0	0.017	0	0.004	0	0	0.058	0.025
CASSLSLGSGNSETQYF	0	0	0	0	0	0	0	0	0	0	0	0.083
CASRTTGIEAFF	0.001	0	0	0	0	0	0.032	0.016	0	0.081	0	0
CSATPGLADNEQFF	0	0	0	0	0	0	0	0	0	0.081	0	0
CSAKGGIVYNEQFF	0	0	0	0	0	0	0	0	0	0	0.08	0
CASIRDSLYGYTF	0	0	0	0	0.008	0	0.001	0.005	0.015	0.053	0.026	0
CASSGQGAARELFF	0	0	0	0	0.007	0	0	0	0	0	0	0.078
CASSSPGALEKLFF	0	0	0	0	0	0	0	0	0	0.077	0	0
CASSPWDSLRKTQYF	0	0	0	0	0	0	0	0	0	0	0	0.077
CASSTSGQLSPLHF	0	0	0	0	0.033	0.049	0.061	0.017	0	0	0.061	0.014
CASSESEYQAGKQYF	0	0	0	0.031	0	0	0	0	0	0	0.075	0
CASSLGFSGGAQETQYF	0	0	0	0	0	0	0	0	0	0.075	0	0
CSANRGFNQPQHF	0	0	0	0	0	0	0	0	0	0	0.075	0
CASSFERGGADTQYF	0	0	0	0	0	0	0	0	0.003	0	0.074	0
CASSLVGGGYNEQFF	0	0	0	0	0	0.043	0	0	0	0	0.065	0.008
CASSTLTGGSYNEQFF	0	0	0	0.009	0	0	0	0	0	0	0	0.073
CASTFLAGAQAFF	0	0	0	0	0	0	0	0	0	0.073	0	0
CASSPNWGGQETQYF	0	0	0	0	0	0	0	0	0	0.073	0	0
CSAQVVGAFF	0	0	0	0	0	0	0	0	0	0	0.073	0
CASSRGTSGYQETQYF	0	0	0	0	0	0	0.028	0.013	0.055	0	0	0.072
CASLRDAHEKLFF	0	0	0	0.078	0.038	0.075	0	0	0.092	0.068	0	0.002
CATARDQETQYF	0	0	0	0	0	0	0.012	0.003	0	0	0.003	0.067
CASSLLAKNIQYF	0	0	0	0	0	0.001	0	0	0	0.07	0	0
CASSLGSKREGLETQYF	0	0	0	0	0	0	0	0	0	0.07	0	0
CASSEVGTGPQHF	0.005	0.029	0.009	0.004	0.013	0.014	0.015	0.003	0	0.014	0.027	0.028
CSARAGVAGYTF	0	0	0	0	0	0	0	0	0	0.063	0.006	0
CASSKGYPDTQYF	0	0	0	0	0	0	0	0	0	0	0.068	0
CASSGDTFGAYEQYF	0	0	0	0	0	0	0	0	0	0	0.06	0.008
CAWTRRGGYGYTF	0.001	0	0	0.055	0	0.035	0	0	0	0	0.067	0
CASRDGPMNTEAFF	0	0	0	0	0	0	0	0	0	0.067	0	0
CSARLAGRRFTDTQYF	0	0	0	0	0	0	0	0	0	0.067	0	0
CASSKQGGSSYEQYF	0	0	0	0	0	0	0	0	0	0	0.067	0
CASTRGGGGGTEAFF	0	0	0	0	0	0	0	0	0	0	0.067	0
CASSPQDRGRQPQHF	0	0	0	0	0	0	0	0	0	0	0	0.067
CASSPSGGAGVTQYF	0.002	0.012	0.007	0.033	0.02	0.073	0.109	0.083	0.066	0.008	0.019	0.038
CASSLGNSQPQHF	0	0	0	0	0	0	0	0	0	0.065	0	0
CASSVRSGQGNGYTF	0	0	0	0	0	0	0	0	0	0	0	0.065
CASMPATRTAYEQYF	0	0	0	0.013	0	0.005	0	0	0.071	0.024	0	0.04
CACGQGSGEKLFF	0	0	0	0	0	0	0	0	0.103	0	0	0.063
CASSPGQGIDGYTF	0	0	0	0	0	0	0	0	0	0.063	0	0
CASSLEGRGPNNSPLHF	0	0	0	0.016	0.005	0.03	0.003	0.004	0	0.027	0.025	0.009
CAWSGVAGTSNQPQHF	0	0	0	0	0	0	0	0	0	0	0.061	0
CASSWGGQGSSYGYTF	0	0	0	0	0	0	0	0	0	0	0	0.061
CASSLERANELFF	0	0	0	0	0	0	0	0	0	0	0	0.061
CSARGGGRGDTQYF	0	0	0	0	0	0	0	0	0	0	0	0.061
CSAPRERAGATNEKLFF	0	0	0	0	0	0	0	0	0	0.06	0	0
CSAIPTTGRGEKLFF	0	0	0	0	0	0	0	0	0	0	0.06	0
CASSGRTYTF	0	0	0	0	0	0	0	0	0	0	0.059	0
CASSPGTSDSPLHF	0	0	0	0	0	0	0	0	0	0.058	0	0
CASMSEGHRQPQHF	0	0	0	0	0	0	0	0	0	0	0.058	0
CASSLGAGGPGRDEQFF	0	0	0	0.075	0.01	0	0.002	0.01	0.026	0.045	0	0.013
CASSPDTGGRLEAFF	0	0	0.001	0.066	0	0.021	0.079	0.02	0	0	0.047	0.01
CASSLSLLRSLNTEAFF	0.003	0	0	0.004	0.001	0.009	0	0.004	0.002	0.053	0	0.004
CASSQYRDSDTEAFF	0	0	0	0.024	0	0.073	0	0	0.001	0.057	0	0
CSARDLRQTSYEQYF	0	0	0	0	0	0	0	0	0	0	0.057	0
CASSRDGGNSPLHF	0	0.104	0	0	0	0.003	0	0	0	0.055	0.001	0
CASSPTSGERTDTQYF	0	0	0	0	0	0	0	0	0	0.056	0	0
CASSLPGLAVYEQYF	0	0	0	0	0	0	0	0	0	0	0.056	0
CSVVRSGANVLTF	0	0	0	0.053	0	0	0	0	0.267	0	0.055	0
CASSLGGGDGNQPQHF	0	0	0	0	0	0	0	0	0.011	0.055	0	0
CASSLGGHVRGDQYF	0	0	0	0.026	0	0	0	0	0	0	0	0.055
CATSRDRGISTNEKLFF	0	0	0	0	0	0	0	0	0	0	0	0.054
CASSISWTNFIDQPQHF	0	0	0	0	0	0	0	0	0	0	0	0.054
CASSPTGDYGYTF	0.007	0.011	0.015	0.005	0.015	0.009	0.019	0.007	0.01	0.004	0.034	0.015
CASSPLGLAGGYNEQFF	0	0	0	0	0	0	0.012	0.017	0	0	0.053	0
CASSRRTPNTEAFF	0.005	0.005	0.005	0.016	0.006	0.008	0.004	0.009	0.016	0.006	0.038	0.009
CASTGQVNRGYEQYF	0	0	0	0	0	0	0	0	0	0	0.053	0
CASSTNGRAFF	0	0	0	0	0	0	0	0	0	0.052	0	0
CASSKGDRGPYETQYF	0	0	0	0	0	0	0	0	0	0	0.052	0
CSARWEGRYEQYF	0.001	0.003	0	0	0	0	0	0	0.001	0.002	0.045	0.004
CASSFGSEGGYTF	0	0	0	0	0	0	0	0	0	0.051	0	0
CASREWDTGELFF	0	0	0	0	0	0	0	0	0	0	0.051	0
CASSFSGTGREKLFF	0	0	0	0.242	0	0	0.028	0.009	0	0	0	0.05
CASSPRVGETQYF	0	0	0	0	0.003	0	0	0.002	0	0.05	0	0
CASRTTGGRPETQYF	0	0	0	0	0	0	0	0	0	0.05	0	0
CASGYRGHNQPQHF	0	0	0	0	0	0	0	0	0	0	0.05	0
CASSSSGQGFNYGYTF	0	0	0	0	0	0	0	0	0	0	0.05	0
CSAREHSSTGELFF	0	0	0	0	0	0	0	0	0	0	0.05	0
CASSPSSGPGNQPQHF	0	0	0	0	0	0	0	0	0	0	0	0.05
CASRGTAGNTIYF	0	0	0	0.104	0.051	0.021	0.004	0.004	0.001	0.048	0.001	0
CASSPPTGTRGGYTF	0	0	0	0	0	0	0	0	0	0	0	0.049
CARGPGRGELFF	0	0	0	0	0	0	0	0	0	0.048	0	0
CASRSGQKGPHTEAFF	0	0	0	0	0	0	0	0	0	0	0	0.048
CASSFQTQRLAGGFRAYEQYF	0	0	0	0	0	0	0	0	0	0	0.047	0
CASSSRLGEGQETQYF	0	0	0	0	0	0	0	0	0	0	0.047	0
CASSYSSMTGGPTDTQYF	0	0	0	0	0	0	0	0	0	0	0	0.047
CSVRDLEAFF	0	0	0	0	0	0	0	0	0	0	0.045	0
CASSLDTSNYGYTF	0	0	0	0	0	0	0	0	0	0	0.045	0
CSARWGDTQYF	0	0	0	0	0	0	0	0	0	0	0.045	0
CASSLQGVGRANVLTF	0	0	0	0	0	0	0	0	0	0	0	0.045
CSARVGQGHSTDTQYF	0	0	0	0	0	0	0	0	0	0	0	0.045
CASSPPFTDTQYF	0	0	0.001	0	0.001	0.091	0.074	0.024	0.032	0.018	0.026	0
CASSYFFTGTGRYGYTF	0	0	0	0	0	0	0.029	0.018	0.018	0	0	0.044
CASSKDRNDEKLFF	0	0	0	0	0	0	0.005	0.014	0	0.044	0	0
CAWSGEAGQSMGQPQHF	0	0	0	0	0	0	0	0	0	0	0	0.044
CASSITDTYSGNTIYF	0	0	0	0	0	0	0	0	0	0.043	0	0
CASSIVRDIGGYTF	0	0	0	0	0	0	0	0	0	0.043	0	0
CASSLSGNSGTQYF	0	0	0	0	0	0	0	0	0	0	0	0.043
CASSQAPGGYQPQHF	0	0	0	0.011	0	0	0.117	0.049	0	0	0	0.042
CASRERKREQFF	0	0	0	0	0	0	0.022	0.044	0.023	0	0.042	0
CSASRDRGRTDTQYF	0.003	0.004	0	0	0	0.001	0	0	0.006	0	0	0.042
CASSILTRGSNQPQHF	0	0	0	0	0	0.108	0	0	0	0	0	0.042
CASSLYTGRQGGYGYTF	0	0	0	0.006	0	0	0.057	0.036	0.031	0.012	0.03	0
CASSQDSPQQGASGAYSNQPQHF	0	0	0	0	0	0.135	0	0	0	0.019	0	0.023
CASSPAQVPYEQYF	0	0	0	0.103	0	0	0.035	0.1	0	0.041	0	0
CAYEDRNQPQHF	0	0	0	0	0.022	0	0.033	0.013	0	0	0	0.041
CASSFRDYNQPQHF	0	0	0	0	0	0	0.012	0.01	0	0.041	0	0
CASNLAGGSGNTIYF	0	0	0	0	0	0	0	0	0	0.041	0	0
CASSLSAGLNQPQHF	0	0	0	0	0	0	0	0	0	0	0	0.041
CASSFTPEDTQYF	0	0	0	0	0	0	0	0	0	0	0	0.041
CASSLEALRVLALNEQFF	0	0	0	0	0	0	0	0	0	0	0	0.041
CASSARTSGTNEQFF	0	0	0	0.018	0	0.064	0	0	0.006	0.027	0	0.013
CASSVGGTKPPYEQYF	0	0	0	0	0	0	0.001	0	0	0	0.04	0
CASRGLGDSYGYTF	0	0	0	0	0	0	0	0	0	0	0.04	0
CASSPAPTVNTEAFF	0	0	0	0	0	0	0	0	0	0	0.04	0
CASSSVLQGETEAFF	0	0	0	0	0	0	0	0	0	0	0	0.04
CASSGSAGTGNTEAFF	0	0	0	0	0.042	0	0	0	0.026	0	0.039	0
CSACGDSSYNEQFF	0	0	0	0	0	0	0	0	0	0	0.039	0
CASSPQGLGTGELFF	0	0	0	0	0	0	0	0	0	0	0	0.039
CASRRKPGSTYEQYF	0	0	0	0	0.026	0.035	0.054	0.037	0.08	0.012	0.005	0.021
CASSPSRTAGNTIYF	0	0	0	0.056	0.022	0.012	0.027	0.022	0.02	0.012	0.016	0.01
CASSSLGRVGGYTF	0.004	0	0.012	0.004	0	0.005	0	0	0.001	0.004	0.005	0.028
CASSVQDTTTEAFF	0	0	0	0	0	0	0.025	0.013	0	0	0	0.037
CASRESGGDSGNTIYF	0	0	0	0	0	0	0	0	0	0	0.037	0
CASRQRERGYTF	0	0	0	0	0	0	0	0	0	0	0.037	0
CATSRDPRLATGELFF	0	0	0	0	0	0	0	0	0	0	0.037	0
CASSLAQGASGAYEQYF	0	0	0	0	0	0	0	0	0	0	0	0.037
CASSLEGESYNEQFF	0	0	0	0	0	0	0	0	0	0	0.001	0.036
CASSLDDRFTGEAFF	0	0	0	0	0	0	0	0	0	0.003	0.004	0.029
CASSLGGRAGEQFF	0	0	0	0	0	0	0.007	0.003	0	0.01	0.026	0
CSHRYQETQYF	0	0	0	0.233	0	0	0	0	0	0	0	0.036
CASPSPGGAGGSTEAFF	0	0	0.002	0	0.002	0	0	0	0	0	0	0.036
CASSNPPGLVTDTQYF	0	0.001	0	0	0	0	0	0	0	0	0	0.036
CASSLGSSSYEQYF	0	0	0	0	0	0	0	0	0	0	0	0.036
CASSPPSAGAYRNEQYF	0	0	0	0	0	0	0	0	0	0	0	0.036
CSGEAGQGRQPQHF	0	0	0	0	0	0	0	0	0	0	0	0.035
CASSPRRDQETQYF	0	0	0	0	0	0	0	0	0	0	0.005	0.03
CAWSGVAGGLLETQYF	0	0	0	0	0	0.013	0	0	0.021	0	0.034	0
CASSPDYEQYF	0	0	0	0	0	0	0	0	0	0	0.034	0
CASSLMGSGRELRETQYF	0	0	0	0	0	0	0	0	0	0	0.034	0
CASSVTGDTGNTIYF	0	0	0	0	0	0	0	0	0	0	0.034	0
CASSFLGTGDNEKLFF	0	0	0	0.021	0.007	0.008	0.045	0.049	0.028	0.018	0.005	0.01
CASSKTSKGPANNEQFF	0	0	0	0	0	0	0	0	0	0	0	0.033
CASSFRGGRGYGYTF	0	0	0	0	0	0	0	0	0	0	0	0.033
CASSERRLNTEAFF	0	0	0	0	0	0	0	0	0	0	0.032	0
CASSLSIWQPQHF	0	0	0	0	0	0	0	0	0	0	0.032	0
CASSEGGFTEQFF	0	0	0	0	0	0	0	0	0	0	0	0.032
CATSSGGSSGNTIYF	0	0	0	0	0.094	0.101	0	0	0	0.031	0	0
CAWSGRGGAMNTEAFF	0	0	0	0.026	0.038	0	0	0	0	0	0.013	0.018
CAWSGWDKTSNQPQHF	0	0	0	0.014	0	0	0	0	0	0	0.031	0
CASNRGGTKYNEQFF	0	0	0	0	0	0	0	0	0	0	0	0.031
CASSPGQVRSNQPQHF	0	0	0	0	0	0	0	0	0	0	0	0.031
CASSYGGRVTEKLFF	0	0	0	0	0	0	0	0	0	0	0	0.031
CASSQGADTEAFF	0	0	0	0.009	0.019	0	0.051	0.02	0.015	0.006	0	0.024
CASSWQINQPQHF	0	0	0	0	0	0	0	0	0.001	0	0.03	0
CASSLSYVRGDGYTF	0	0	0	0	0	0	0	0	0	0	0.03	0
CASSPPTNEGKNIQYF	0	0	0	0	0	0	0	0	0	0	0.03	0
CASSDRQTGVTEAFF	0	0	0	0	0	0.022	0	0	0	0	0	0.029
CASSYSTGAASNQPQHF	0	0	0	0	0	0	0	0	0	0	0.029	0
CASSLYTVGNTEAFF	0	0	0	0	0	0	0.002	0	0	0	0.028	0
CASSQSSGEDTQYF	0	0	0	0	0	0	0	0	0	0	0	0.028
CASSLSSGDGETQYF	0	0	0	0	0	0	0	0	0	0	0	0.028
CAWSGVSGAYQETQYF	0	0	0	0.006	0.011	0	0.043	0.031	0.002	0.024	0	0.003
CATSTGQGFQMGQAQHF	0.006	0.068	0.046	0	0.017	0.01	0	0.016	0	0	0.009	0.018
CATSDYSGTSTDTQYF	0	0.001	0	0	0	0	0	0.005	0	0	0	0.027
CASSLVGQNYGYTF	0	0	0.001	0	0	0	0.004	0	0	0	0.027	0
CASSPTGTFYEQYF	0	0	0	0	0.115	0	0	0	0	0	0.027	0
CAWSGTVGSHHQPQHF	0	0	0	0	0	0.021	0	0	0	0	0	0.027
CSASAGGHTEAFF	0	0	0	0	0	0	0	0	0	0	0.027	0
CSAVTGHLYNEQFF	0	0	0	0	0	0	0	0	0	0	0.027	0
CASGATYQPQHF	0	0	0	0	0	0	0	0	0	0	0.027	0
CATVSSYNSPLHF	0	0	0	0	0	0	0	0	0	0	0	0.027
CASSFIGQGNSPLHF	0	0	0	0	0	0	0	0	0	0	0	0.027
CATLHRSQNTGELFF	0	0	0	0.074	0.105	0	0.008	0.014	0.03	0.002	0.023	0.001
CASSLTGDNSPLHF	0.014	0.153	0.039	0.016	0.015	0.017	0.003	0.019	0.012	0.01	0.002	0.014
CAISGTNSNQPQHF	0.02	0.047	0.104	0.009	0.007	0.01	0.008	0.009	0.009	0.013	0.007	0.006
CASSLKAGPYEQYF	0	0	0	0.046	0.002	0	0.005	0.001	0	0	0.024	0.002
CASSPRDTEAFF	0	0	0	0	0.012	0	0.036	0.084	0	0.026	0	0
CASSPLLRGSYNEQFF	0	0	0	0	0.057	0	0.012	0.002	0.01	0	0	0.026
CATSRARESYEQYF	0	0	0	0	0	0	0	0	0	0	0.026	0
CASSIPGVGTEAFF	0	0	0	0	0	0	0	0	0	0	0.026	0
CASSESWDPYEQYF	0	0	0	0	0	0	0	0	0	0	0	0.026
CASSLVYRKNTGELFF	0	0	0	0	0.006	0.07	0.007	0.02	0.047	0.015	0.008	0.002
CASSQTQRLSYGYTF	0	0	0	0.031	0	0	0	0.001	0.011	0	0	0.024
CASTGQSSSYEQYF	0	0	0	0.092	0	0.045	0.043	0.029	0.013	0.023	0	0
CASSETGTGVAETQYF	0	0	0	0	0	0	0.024	0.055	0	0.022	0	0
CSARPTGGRGDAFF	0	0	0	0	0	0	0.036	0.01	0	0	0	0.022
CASSLGRNQPQHF	0.007	0	0	0.032	0.161	0	0.001	0	0	0	0.022	0
CASSLEGDHYEQYF	0.021	0.023	0.026	0.016	0.073	0.016	0.052	0.109	0.023	0.003	0.005	0.013
CASRREGGDTQYF	0	0	0	0	0	0.063	0	0	0.004	0	0	0.02
CASSQEGRARGFTEAFF	0	0	0	0.036	0	0.05	0.027	0.007	0	0.009	0.011	0
CASSPSDRGNTGELFF	0	0	0	0.035	0	0	0	0	0.012	0	0	0.019
CASSLPPPVSYEQYF	0	0	0	0	0	0.082	0	0	0	0	0.019	0
CASSQDRGQPQHF	0	0	0	0.003	0	0	0.011	0.064	0.069	0	0	0.018
CASSRYRDSSYEQYF	0	0.006	0	0.005	0	0	0.037	0.017	0.003	0.001	0.011	0.005
CSARVSWDRLGGYTF	0	0.018	0.021	0	0.012	0.002	0.008	0.012	0.033	0.017	0	0
CAWSRQGTQPQHF	0	0	0	0.029	0	0	0	0	0	0.009	0	0.008
CASSAKGTSGANVLTF	0	0	0	0	0	0.069	0.018	0.034	0.058	0	0.016	0
CASSFGGGSLQETQYF	0	0	0	0.178	0	0	0.042	0.048	0.002	0	0.016	0
CATSRSDRGRPDTQYF	0	0	0	0	0	0	0.003	0.055	0	0.016	0	0
CSASGKRGVTDTQYF	0	0	0	0	0.13	0	0	0	0	0.016	0	0
CASSSSRTGAHEQYF	0	0	0	0.039	0.014	0	0.032	0.024	0.016	0	0.008	0.007
CAWSVGGSWTGELFF	0.001	0	0	0.038	0	0	0.012	0.015	0.038	0.009	0.005	0.001
CAWSGVAGSLDTEAFF	0	0	0	0.011	0.014	0.036	0.032	0.016	0	0.015	0	0
CASSLDKGEQFF	0	0	0	0.089	0	0	0	0	0	0	0	0.015
CATSGQWGLRNGYTF	0	0.144	0.006	0	0.005	0.009	0	0	0	0	0.006	0.009
CASSLEPFRSQHF	0	0	0	0	0	0.179	0.065	0.039	0	0.014	0	0
CASSPGTGGNNGYTF	0.009	0	0	0.006	0.005	0	0.059	0.016	0	0.014	0	0
CASKGLRTGRNEKLFF	0	0	0	0.058	0.002	0.017	0.01	0.001	0.017	0.006	0.005	0.003
CASSSHGIWDTIYF	0.003	0.006	0.023	0.004	0.01	0.008	0.047	0.016	0.007	0.006	0.004	0.002
CASTRDGYTF	0	0	0	0.139	0.017	0	0.044	0.085	0.034	0.011	0	0
CASSLIPRGGAGSTDTQYF	0	0	0	0.002	0.079	0	0.054	0.009	0	0	0.011	0
CASSSALGLNTEAFF	0	0	0	0.076	0.076	0.001	0.001	0.001	0	0	0	0.011
CASSLEASGNIQYF	0	0	0.063	0	0.004	0	0.003	0.005	0	0.002	0.008	0
CSARLSGSLGRGEQFF	0	0.002	0.007	0.004	0	0.036	0	0	0	0.01	0	0
CASSSLHRGANEKLFF	0	0	0	0	0	0.036	0	0	0	0	0.01	0
CASSLGLAQETQYF	0	0	0	0	0	0	0.049	0.012	0	0.004	0.005	0
CASSQEAPASLNTGELFF	0	0	0	0.155	0	0.079	0.134	0.053	0.096	0	0.009	0
CASSLEGQSFLNTGELFF	0	0	0	0	0.115	0	0.041	0.117	0	0.009	0	0
CAWSAWGKRRGQETQYF	0	0	0	0.029	0.036	0	0.007	0.001	0.009	0.009	0	0
CAISPGQLYNSPLHF	0	0	0	0	0.046	0	0	0	0	0	0.009	0
CASRNRQGLNTEQFF	0	0	0	0.008	0	0	0	0	0.041	0	0.008	0
CASSLSQLSNQPQHF	0.004	0.008	0.052	0	0.005	0.004	0	0.007	0.015	0	0.004	0.004
CASSNLQGAITEAFF	0	0	0	0.086	0.034	0	0	0	0	0	0.008	0
CASSYLSSDQPQHF	0.009	0.023	0.049	0	0	0	0.013	0	0.034	0	0	0.007
CSARDYTGGNYEQYF	0	0	0	0	0	0.027	0.003	0	0	0.005	0	0.002
CASSLKPTYGYTF	0	0	0	0	0	0	0.118	0.036	0	0.006	0	0
CASSIGGGAGNTEAFF	0	0	0	0.025	0	0.075	0.054	0.021	0	0	0	0.006
CSARHIAGGGYTF	0	0	0	0.009	0	0	0.014	0.009	0.034	0.006	0	0
CASSSGRWAGQETQYF	0	0.003	0.005	0.009	0.066	0	0	0.001	0	0.001	0.003	0.002
CASSSQVNRAGYGYTF	0	0.16	0.007	0	0	0	0	0	0	0	0.006	0
CASSMSRGNNSPLHF	0	0	0	0	0	0	0.017	0.046	0	0	0.005	0
CASRPGTPYPYEQYF	0.003	0.007	0	0.002	0.002	0.003	0.011	0.015	0.031	0.004	0.001	0
CASSSRDRGPVNEKLFF	0	0	0	0.043	0.01	0.02	0	0	0	0.001	0.003	0.001
CASREGTPYNSPLHF	0	0	0.003	0	0	0.035	0	0	0	0.003	0.002	0
CTPSGGYSLQTQETQYF	0	0	0.223	0	0	0	0	0	0	0	0	0.005
CASSYSTGNYGYTF	0	0	0.045	0	0	0	0	0	0	0	0.005	0
CASSGGTGDLHGYTF	0	0	0	0	0	0	0.034	0.081	0	0	0.004	0
CASSPQYSGNTIYF	0	0	0	0.049	0	0.053	0.003	0.005	0	0.002	0.002	0
CSASRGYGGSPLHF	0	0	0	0	0	0.034	0	0.005	0	0.004	0	0
CASSRSTSGGTDTQYF	0	0	0.001	0	0.038	0	0.002	0.001	0	0	0.004	0
CASSTGGLNTEAFF	0	0	0	0	0.075	0	0	0	0	0.004	0	0
CASSLSGYSNQPQHF	0	0	0	0	0.042	0	0	0	0	0	0	0.003
CASSKARLPSRGPEQYF	0	0	0	0.033	0.064	0.002	0.152	0.047	0	0.001	0	0.001
CSARGGGLYNEQFF	0	0	0	0	0	0	0.081	0.03	0	0	0.002	0
CASSSPASLQPPNQPQHF	0	0	0	0.064	0	0	0.006	0.044	0.032	0	0	0.002
CSVEGSGQGGTYEQYF	0	0	0	0.011	0.017	0	0.041	0.018	0	0	0.001	0.001
CASSQERQGLGEQYF	0	0	0	0	0.02	0.055	0	0	0	0	0.002	0
CASSPTGEANTEAFF	0	0	0.05	0.005	0	0	0	0	0	0.002	0	0
CASRAGGWVTEAFF	0	0	0.053	0	0	0	0	0	0	0.002	0	0
CASSLKPNYGYTF	0	0	0	0	0.008	0.024	0.077	0.015	0	0	0.001	0
CASSQDGSGGLPNYGYTF	0	0	0	0	0	0	0.013	0.057	0	0.001	0	0
CSARMTGIGNEQFF	0	0	0	0	0	0	0.011	0.053	0	0	0.001	0
CASSLQGLNEAFF	0	0.005	0	0.012	0.005	0	0	0.003	0.037	0.001	0	0
CASSIWGAEQYF	0.001	0.002	0.003	0.002	0	0.096	0.002	0	0.001	0	0	0.001
CASSYFGDNEQFF	0	0	0	0.099	0	0.041	0	0	0	0	0.001	0
CASSYERMNTEAFF	0	0.004	0	0	0	0.043	0	0	0	0	0.001	0
CAWSGLAGGRLETQYF	0	0	0	0.031	0	0	0	0	0	0	0	0.001
CASSAETRKMIQYF	0	0.067	0	0	0	0	0	0	0	0	0	0.001
CSAGPAGRSYNEQFF	0	0	0	0	0	0	0	0	0.296	0	0	0
CASCEAVKGRTEAFF	0	0	0	0	0	0	0.11	0.182	0	0	0	0
CASSPGYQSRNQPQHF	0	0	0	0	0	0	0.064	0.078	0.147	0	0	0
CASSSTGWRVSPLHF	0	0	0	0	0.098	0	0.138	0.047	0.096	0	0	0
CSARSPEGQVYGYTF	0	0	0	0	0	0	0	0	0.281	0	0	0
CSAPNREGYNYGYTF	0	0	0	0	0	0	0.221	0.052	0	0	0	0
CASSPSGNTIYF	0.005	0	0	0	0.001	0.044	0.071	0.198	0	0	0	0
CSARSRDRENTEAFF	0	0	0	0	0	0	0	0	0.269	0	0	0
CASSRADRGSNQPQHF	0	0	0	0	0	0	0	0	0.266	0	0	0
CATSETGIYEQYF	0	0	0	0	0	0	0.182	0.083	0	0	0	0
CAISDRGAGLAGAISYEQYF	0	0	0	0	0	0	0	0	0.263	0	0	0
CASRITGRYEQYF	0	0	0	0	0	0	0.067	0.194	0	0	0	0
CASRDRGSNQPQHF	0	0	0	0	0	0	0.067	0.192	0	0	0	0
CSAREEGPRTQYF	0	0	0	0	0	0	0	0	0.248	0	0	0
CASSGDRGLVGQPQHF	0	0	0	0	0	0	0.193	0.053	0	0	0	0
CSARSPAGDTYNEQFF	0	0	0	0	0	0	0	0	0.242	0	0	0
CAISDPGQAKSNTEAFF	0	0	0	0.025	0	0	0.125	0.098	0	0	0	0
CSRVSNYGYTF	0	0	0	0	0	0	0.137	0.084	0	0	0	0
CASSEQGPFTEAFF	0	0	0	0	0	0	0.013	0.009	0.198	0	0	0
CASSIWDTNQPQHF	0	0	0	0	0	0	0	0	0.216	0	0	0
CATSDWGSPSGGNNEQFF	0	0	0	0	0	0	0.149	0.066	0	0	0	0
CASILNMGEWDYGYTF	0	0	0	0	0	0	0.147	0.068	0	0	0	0
CASSERPRPLNTEAFF	0	0	0	0	0	0	0	0	0.215	0	0	0
CSARAQLAGGNEQFF	0	0	0	0	0.155	0.035	0.046	0.167	0	0	0	0
CASRRTNQKGYTF	0	0.28	0	0	0	0	0.067	0.144	0	0	0	0
CASSYLGQGSRTEAFF	0	0	0	0	0	0	0.053	0.156	0	0	0	0
CASSSRQGANYGYTF	0	0	0	0	0	0	0	0	0.2	0	0	0
CATSREDRGPNQPQHF	0	0	0	0	0	0	0.045	0.13	0.021	0	0	0
CSVETGASADTQYF	0	0	0	0	0	0	0.143	0.049	0	0	0	0
CASRREGIHGYTF	0	0	0	0	0	0	0	0	0.19	0	0	0
CASSHELQGPGNNSPLHF	0	0	0	0	0	0	0	0	0.188	0	0	0
CASSPLTDSPLHF	0	0	0	0	0	0	0.043	0.144	0	0	0	0
CSARGTYDQETQYF	0	0	0	0	0	0	0	0	0.184	0	0	0
CASLGASGRNTGELFF	0	0	0	0	0.055	0	0.009	0.01	0.162	0	0	0
CSADQQGLGSYTF	0	0	0	0	0	0	0.15	0.031	0	0	0	0
CASRAGRQGANSPLHF	0	0	0	0	0	0	0.038	0.142	0	0	0	0
CATSGGKRETQYF	0	0	0.004	0	0	0	0	0	0.179	0	0	0
CASSLQGGGNQPQHF	0	0	0.007	0	0	0	0.151	0.027	0	0	0	0
CASSQGENQPQHF	0	0.005	0	0	0	0	0.052	0.125	0	0	0	0
CSAHGGEARRNQPQHF	0	0	0	0	0	0	0.042	0.13	0	0	0	0
CASSLEGNPDNEQFF	0	0	0	0	0.025	0	0.127	0.043	0	0	0	0
CASSPRSATDTQYF	0	0	0	0	0	0	0	0	0.165	0	0	0
CASSDRTGPNSPLHF	0	0	0	0	0	0	0	0	0.164	0	0	0
CSARDLASNQPQHF	0	0	0	0	0	0	0.047	0.116	0	0	0	0
CASSLGRILF	0	0	0	0	0	0	0.112	0.049	0	0	0	0
CASSELAGERETQYF	0	0	0	0	0	0	0.043	0.116	0	0	0	0
CRGEGAGEGKETQYF	0	0	0	0	0	0	0.139	0.019	0	0	0	0
CASSDLGAGVNQPQHF	0	0	0	0	0	0	0	0	0.157	0	0	0
CASSLSPPTAGGPSTDTQYF	0	0	0	0	0.03	0	0.106	0.049	0	0	0	0
CSARGTGSATYEQYF	0	0	0	0	0	0	0.096	0.055	0	0	0	0
CASRSYLDTEAFF	0	0	0	0	0	0	0.111	0.039	0	0	0	0
CASSLGRGRTDTQYF	0	0	0	0	0	0	0.096	0.054	0	0	0	0
CASSWERLADLNTGELFF	0	0	0	0	0	0	0.008	0.011	0.127	0	0	0
CASKADNYGYTF	0	0	0	0	0	0	0.107	0.038	0	0	0	0
CASSPERSGEQYF	0	0	0	0.043	0	0	0.043	0.101	0	0	0	0
CASSPRWAGTSDSPLHF	0	0	0	0	0	0	0.043	0.1	0	0	0	0
CASSWTQTDTQYF	0	0	0	0	0	0	0.043	0.006	0.093	0	0	0
CSAVRGANYGYTF	0	0	0	0	0	0	0	0	0.141	0	0	0
CATSDPPSTDTQYF	0	0	0	0	0	0	0	0	0.138	0	0	0
CSARVGQGGSYEQYF	0	0	0	0	0	0	0	0	0.138	0	0	0
CASSPMGDTQYF	0	0	0	0	0	0	0.101	0.035	0	0	0	0
CASSFHGGGRNEQFF	0	0	0	0	0	0	0.096	0.04	0	0	0	0
CASSLVYWGRIASTDTQYF	0	0	0	0	0	0	0.024	0.112	0	0	0	0
CASSDGAGGKETQYF	0	0	0	0	0	0	0.098	0.037	0	0	0	0
CATSETGTYEQYF	0	0	0	0	0	0	0.035	0.1	0	0	0	0
CASSPLTGPNTEAFF	0	0	0	0	0	0	0.076	0.057	0	0	0	0
CASSYKGSSSNQPQHF	0	0	0	0.017	0.079	0.027	0.015	0.024	0.093	0	0	0
CAISEGGADHGYTF	0	0	0	0	0	0	0.093	0.036	0	0	0	0
CSAPRAGSSYNEQFF	0	0	0	0	0	0	0	0	0.128	0	0	0
CASSSGTGIRYEQYF	0	0	0	0	0.027	0	0	0	0.127	0	0	0
CASSQTGTAQETQYF	0	0	0	0.021	0	0	0.105	0.022	0	0	0	0
CATRKVTDNSPLHF	0	0	0	0	0	0.016	0	0	0.125	0	0	0
CASRPGARGAHTEAFF	0	0	0	0	0	0	0.036	0.088	0	0	0	0
CASSQEAIRALNTGELFF	0	0	0	0	0	0	0	0	0.124	0	0	0
CSVEDLTGRTYGYTF	0	0	0	0	0	0	0	0	0.123	0	0	0
CASSLYVTRVNTEAFF	0	0	0	0	0	0	0.087	0.035	0	0	0	0
CSARVVFTDTQYF	0.006	0	0	0	0	0	0.025	0.096	0	0	0	0
CSANLAALLGGSYNEQFF	0	0	0	0	0	0	0.03	0.091	0	0	0	0
CASSLALATDTQYF	0	0	0	0	0	0	0.082	0.037	0	0	0	0
CASSYGFRGRNTEAFF	0	0	0	0	0	0	0.082	0.036	0	0	0	0
CASSIANRGIVTGELFF	0	0	0	0	0	0	0.044	0.073	0	0	0	0
CASSLERADEAFF	0	0	0	0	0	0	0.049	0.064	0	0	0	0
CASSRVRTGGADTQYF	0	0	0	0	0	0	0.042	0.071	0	0	0	0
CASSSIAQGAFYEQYF	0.004	0	0	0	0	0	0.094	0.016	0	0	0	0
CSARAGRSRNTEAFF	0	0	0	0	0	0	0	0	0.107	0	0	0
CASGQESTDTQYF	0	0	0	0	0	0	0.013	0.093	0	0	0	0
CASSTPLAEVGDTQYF	0	0	0	0	0	0	0	0	0.105	0	0	0
CASSIRTGTDTQYF	0	0	0	0.004	0	0	0.028	0.075	0	0	0	0
CASHGRDRARDGYTF	0	0	0	0	0	0.211	0.041	0.061	0	0	0	0
CASSIGVAGGSSETQYF	0	0	0	0	0	0	0.082	0.02	0	0	0	0
CRALGNEQFF	0	0	0	0	0	0	0.078	0.024	0	0	0	0
CASLEGQGPYGYTF	0	0	0	0	0	0	0	0	0.102	0	0	0
CASSIIDRGSNQPQHF	0	0	0	0	0	0	0.067	0.033	0	0	0	0
CASGQGASSYEQYF	0	0	0	0	0	0	0	0	0.099	0	0	0
CAWSASGFSPLHF	0	0	0	0	0	0	0	0	0.099	0	0	0
CASSLAPQETQYF	0	0	0	0	0.001	0	0	0	0.098	0	0	0
CASSPLRQGSSYEQYF	0	0	0	0	0	0	0.022	0.076	0	0	0	0
CASSIRPGGYTF	0	0	0	0	0	0	0.086	0.011	0	0	0	0
CASSEAGTGDYGYTF	0	0	0	0	0	0	0	0	0.097	0	0	0
CASSLVTDTQYF	0.003	0	0.001	0	0.003	0	0.059	0.034	0.003	0	0	0
CASGPPSYEQYF	0	0	0	0	0	0	0.067	0.028	0	0	0	0
CASLRDRATGELFF	0	0	0	0	0	0	0.071	0.023	0	0	0	0
CASSSMTGGSNQPQHF	0	0	0	0	0	0	0.025	0.065	0	0	0	0
CASSSPGRQGSNQPQHF	0	0	0	0	0	0	0	0	0.088	0	0	0
CASSLERLAGGGEQYF	0	0	0	0	0	0	0.064	0.023	0	0	0	0
CASSPLISTVNTEAFF	0	0	0	0	0	0	0.079	0.007	0	0	0	0
CASSIRREKGNSPLHF	0	0	0	0	0	0	0	0	0.086	0	0	0
CIVVADANTGELFF	0	0	0	0	0	0	0.064	0.021	0	0	0	0
CSANGLAGDQETQYF	0	0	0	0	0	0	0	0	0.084	0	0	0
CASSQRLARGEQFF	0	0	0	0	0	0	0.06	0.023	0	0	0	0
CSASNRAGYTF	0	0	0	0	0	0	0.06	0.023	0	0	0	0
CASSYSIAGGYEQYF	0	0	0	0	0	0	0.049	0.032	0	0	0	0
CASSYSRSGQGAGEQYF	0	0	0	0	0	0	0.053	0.027	0	0	0	0
CASSLRDRGDGYTF	0	0	0	0	0	0.061	0.03	0.049	0	0	0	0
CASRNPGTGGNQPQHF	0	0	0	0	0	0	0.069	0.01	0	0	0	0
CSASGLAGGNPIIYEQYF	0	0	0	0	0	0	0	0	0.079	0	0	0
CASSTESTDTQYF	0	0	0	0	0	0	0.065	0.013	0	0	0	0
CRAIQGNTEAFF	0	0	0	0	0	0	0.019	0.057	0	0	0	0
CASRNLLGRRETQYF	0	0	0	0	0	0	0.006	0.069	0	0	0	0
CASSDQDRGYSNQPQHF	0	0	0	0	0	0	0.038	0.037	0	0	0	0
CASSSGHYEQYF	0	0	0	0.068	0	0	0	0	0.074	0	0	0
CASSQEPQRKLSGNTIYF	0	0	0	0	0	0	0.061	0.013	0	0	0	0
CARGGGGDEQYF	0	0	0	0	0	0	0	0	0.074	0	0	0
CSARIVMTDTQYF	0	0	0	0	0	0	0.007	0.066	0	0	0	0
CASSPQTGANTEAFF	0	0	0	0	0	0	0.012	0.061	0	0	0	0
CASRRYGGTGNTIYF	0	0	0	0	0	0	0.023	0.049	0	0	0	0
CASSINPSYEQYF	0	0	0	0	0	0	0.013	0.059	0	0	0	0
CSAGPGLADNEQFF	0	0	0	0	0	0	0	0	0.071	0	0	0
CASSYSSGRVNEQFF	0	0	0	0	0.11	0.032	0	0	0.069	0	0	0
CASLYRGGNQPQHF	0	0	0	0	0	0	0.039	0.017	0.013	0	0	0
CASSSSGGGNQPQHF	0	0	0	0	0	0	0.014	0.055	0	0	0	0
CASSDGNRGPMNTEAFF	0	0	0	0	0	0	0.02	0.049	0	0	0	0
CASSRRQGKYTEAFF	0	0	0	0	0	0	0	0	0.069	0	0	0
CASRRLAVITDTQYF	0	0	0	0	0	0	0.035	0.033	0	0	0	0
CASSIKGDGPYEQYF	0	0	0	0	0	0	0.028	0.04	0	0	0	0
CSARSGLQAYEQYF	0	0	0	0	0	0	0.013	0.054	0	0	0	0
CASTVVGFVYGYTF	0	0	0	0.019	0	0	0.021	0.045	0	0	0	0
CASSRKPGQTSYNSPLHF	0	0	0	0	0	0	0.052	0.013	0	0	0	0
CASSQGGTYGYTF	0	0	0	0	0	0	0.051	0.013	0	0	0	0
CASSQEVERILGYTF	0	0	0	0	0	0	0.01	0.054	0	0	0	0
CSVGQNSNQPQHF	0	0	0	0	0	0	0.016	0.048	0	0	0	0
CSAIGGGGANVLTF	0	0	0	0	0	0	0	0	0.064	0	0	0
CASSSLRTGSNTEAFF	0	0	0	0.156	0	0	0.006	0.056	0	0	0	0
CASSSPPIFNGYTF	0	0	0	0	0	0	0.012	0.05	0	0	0	0
CASRGPGGQPQHF	0	0	0	0	0	0	0	0	0.062	0	0	0
CASSYPSRDGNTEAFF	0	0	0	0	0	0	0.014	0.047	0	0	0	0
CASRRTGNTEAFF	0	0.006	0	0	0	0	0.016	0.044	0	0	0	0
CASSIGLAPVSEQYF	0	0	0	0	0	0	0.013	0.003	0.043	0	0	0
CASSRQGANYGYTF	0	0	0.001	0	0	0	0.044	0.014	0	0	0	0
CASSRDRVGTEAFF	0	0	0	0	0	0	0.046	0.01	0	0	0	0
CSARRTGAYGYTF	0	0	0	0	0	0	0.035	0.02	0	0	0	0
CASSLLTGGRTGELFF	0	0	0	0.044	0.024	0.005	0.009	0.011	0.035	0	0	0
CSATSGDTSYEQYF	0	0	0	0	0	0	0.047	0.008	0	0	0	0
CATSDTGTGREKLFF	0	0	0	0	0	0	0	0	0.055	0	0	0
CASSQGAPLGGELFF	0	0	0	0	0	0	0.018	0.037	0	0	0	0
CASSQTGTGVSPLHF	0	0	0	0	0	0	0.038	0.016	0	0	0	0
CASSFGETDTQYF	0	0	0	0	0	0	0	0	0.054	0	0	0
CSAPRLAGGWEQYF	0	0	0	0	0	0	0.011	0.042	0	0	0	0
CATSRGFEQFF	0	0	0	0	0.063	0	0	0	0.052	0	0	0
CASSDPGQINEAFF	0	0	0	0	0	0	0	0	0.052	0	0	0
CASSLERLAGGGEQFF	0	0	0	0	0	0	0.037	0.014	0	0	0	0
CASSLWTSGRANEQFF	0	0	0	0	0	0	0.043	0.007	0	0	0	0
CASSFTRATGELFF	0	0	0	0	0	0	0	0	0.05	0	0	0
CASSNRVSYGYTF	0	0	0	0	0	0	0	0	0.05	0	0	0
CASSQDIGARRNEQYF	0	0	0	0	0.187	0	0	0	0.049	0	0	0
CASSYGGGADTQYF	0	0	0	0	0	0.222	0.017	0.031	0	0	0	0
CASSQDFGTGVASGVYEQYF	0	0	0	0	0	0	0	0	0.048	0	0	0
CASSRDKTSTDTQYF	0	0	0	0	0	0	0.035	0.011	0	0	0	0
CASSLGQLNSPLHF	0	0	0	0	0	0	0	0	0.046	0	0	0
CASIKGAGTETQYF	0	0	0	0	0	0	0	0	0.045	0	0	0
CASSLSREANEQFF	0	0	0	0	0	0	0	0	0.045	0	0	0
CASRTGGRNTIYF	0	0	0	0	0	0	0	0	0.045	0	0	0
CASSWGSTVQETQYF	0	0	0	0	0	0	0.003	0.04	0	0	0	0
CATSEARENPGANVLTF	0	0	0	0	0	0	0	0	0.043	0	0	0
CASSDLGVRRNSPLHF	0	0.057	0	0	0	0	0.006	0.002	0.034	0	0	0
CASSPLDRGRNQPQHF	0	0	0	0.017	0	0	0.037	0.005	0	0	0	0
CATSRAPGTNEKLFF	0	0	0	0	0	0	0.005	0.037	0	0	0	0
CASSSDNAGNTIYF	0	0	0	0	0	0	0	0	0.041	0	0	0
CSARSPRAPSYNEQFF	0	0	0	0	0	0	0	0	0.04	0	0	0
CASSTEQRESAEQYF	0	0	0	0	0	0.058	0.026	0.012	0	0	0	0
CATSRDPTGAWGETQYF	0	0	0	0	0	0	0	0	0.036	0	0	0
CAWSGGAGASNQPQHF	0	0	0	0	0	0	0	0	0.036	0	0	0
CASSLSSGRLNTIYF	0	0	0	0	0	0	0	0	0.035	0	0	0
CASSPLRTGVNEQYF	0	0	0	0	0	0	0	0	0.035	0	0	0
CASTLGLAGPSYEQYF	0	0	0	0	0	0	0	0	0.035	0	0	0
CAWSVKGNQPQHF	0.002	0	0	0	0.009	0	0	0	0.034	0	0	0
CASSTGQVYGYTF	0	0	0.003	0	0	0	0	0	0.034	0	0	0
CASSLDPSDTEAFF	0	0	0	0	0	0	0	0	0.034	0	0	0
CATSDGVSAFF	0	0	0	0	0	0	0	0	0.034	0	0	0
CASTRDREGQPQHF	0	0	0	0	0	0	0	0	0.034	0	0	0
CATSDPPGPTSGRVGEQFF	0	0	0.055	0	0	0	0.009	0.024	0	0	0	0
CSAAYWRGHNEQFF	0	0	0	0	0	0	0	0	0.033	0	0	0
CSAGGSGGSSYEQYF	0	0	0	0	0	0	0	0	0.033	0	0	0
CSVEGAINTEAFF	0	0	0	0	0	0	0	0	0.033	0	0	0
CASSLGQKGFF	0	0	0	0	0	0	0	0	0.032	0	0	0
CAISVGGSASQETQYF	0	0	0	0	0	0	0	0	0.032	0	0	0
CSPHVVKGKNEQYF	0	0	0	0	0	0	0	0	0.029	0	0	0
CASSFLLMGSTEAFF	0	0	0	0	0.037	0	0	0	0.028	0	0	0
CATSRTGWNSPLHF	0.016	0.031	0.09	0.004	0	0.005	0	0	0.028	0	0	0
CASQSGTGGVNQPQHF	0	0	0	0	0.078	0	0	0	0.022	0	0	0
CASSKDRAYEQYF	0	0	0	0	0	0.031	0	0	0.018	0	0	0
CASSYSFLAGGPTDTQYF	0	0	0	0	0	0.069	0.01	0.007	0	0	0	0
CASSQRDRGTDTQYF	0	0	0	0.131	0	0	0.011	0.005	0	0	0	0
CAWKGASNQPQHF	0	0	0	0.062	0	0	0	0	0.014	0	0	0
CAISERGIAQTGELFF	0	0	0	0	0	0.043	0.009	0	0.005	0	0	0
CASSLGGGEIYGYTF	0	0	0	0	0.004	0.045	0.002	0.007	0	0	0	0
CASSLEASRTLSYNEQFF	0	0	0	0.176	0	0	0	0	0.009	0	0	0
CASSDRDSNQPQHF	0	0.01	0	0	0.004	0.103	0	0	0.008	0	0	0
CASSRSDRGIFMGYTF	0	0	0	0.002	0	0.073	0.001	0.004	0.002	0	0	0
CASSPAVGTGKEQYF	0	0	0	0.008	0.079	0	0.004	0.002	0	0	0	0
CSARNILGSYNSPLHF	0	0	0	0.192	0	0	0	0.005	0	0	0	0
CSARQGPDTQYF	0	0	0	0	0.001	0.178	0.004	0	0	0	0	0
CASSLVGTGSNQPQHF	0	0	0.004	0	0	0.027	0	0.004	0	0	0	0
CASSLTGVNTEAFF	0	0	0	0.002	0	0.118	0	0.002	0	0	0	0
CASSDPTRGVYTEAFF	0	0	0	0	0	0.04	0	0	0.002	0	0	0
CASSQEGASNQPQHF	0	0	0	0	0	0.077	0	0	0.001	0	0	0
CASKTRGNANQPQHF	0	0	0	0.296	0	0	0	0	0	0	0	0
CATSTIDRVNQPQHF	0	0	0	0	0	0.292	0	0	0	0	0	0
CASSFTGEGTQYF	0	0	0	0.287	0	0	0	0	0	0	0	0
CASIDSQTASPEAFF	0	0	0	0	0.285	0	0	0	0	0	0	0
CASSLEAARTLNNSPLHF	0	0	0	0	0.251	0.032	0	0	0	0	0	0
CASSLAVGDTGELFF	0	0	0	0.281	0	0	0	0	0	0	0	0
CSASLGRDTAQHF	0	0	0	0	0	0.28	0	0	0	0	0	0
CSAGGSGRDTQYF	0	0	0	0.278	0	0	0	0	0	0	0	0
CSASHSAGTEAFF	0	0	0	0	0.277	0	0	0	0	0	0	0
CASRADRGLGGYTF	0	0	0	0.276	0	0	0	0	0	0	0	0
CSARGQGVRGNQPQHF	0	0	0	0.259	0	0	0	0	0	0	0	0
CATSIQSGDYEQYF	0	0	0	0	0.258	0	0	0	0	0	0	0
CSARRQGAGQPQHF	0	0	0	0.253	0	0	0	0	0	0	0	0
CSAASDRSNYGYTF	0	0	0	0	0.248	0	0	0	0	0	0	0
CASSIEGARVKPQHF	0	0	0	0	0.246	0	0	0	0	0	0	0
CASSIEGRQEQYF	0	0	0	0	0	0.244	0	0	0	0	0	0
CASSHEGQGNTEAFF	0	0	0	0.118	0	0.123	0	0	0	0	0	0
CSAPYQGSRTGELFF	0	0	0	0	0.241	0	0	0	0	0	0	0
CASSYQGSSSPLHF	0	0	0	0	0	0.234	0	0	0	0	0	0
CASTDRGSGANVLTF	0	0	0	0	0	0.232	0	0	0	0	0	0
CASSSPDSLAYEQYF	0	0	0	0	0.229	0	0	0	0	0	0	0
CASSLNDQPQHF	0	0	0	0.052	0	0.176	0	0	0	0	0	0
CASRLLRQGPNTEAFF	0	0	0	0	0.226	0	0	0	0	0	0	0
CASRDRAPLHF	0	0	0	0.217	0	0	0	0	0	0	0	0
CASSRRTSLGETQYF	0	0	0	0	0	0.212	0	0	0	0	0	0
CASSWRGGFNQPQHF	0	0	0	0	0.206	0	0	0	0	0	0	0
CSARLLGGTDTQYF	0	0	0	0	0	0.201	0	0	0	0	0	0
CASSLGRSGRETQYF	0	0	0	0	0	0.199	0	0	0	0	0	0
CASSQDTNIQYF	0	0	0	0	0.197	0	0	0	0	0	0	0
CASSEPGRLDTQYF	0	0	0	0.194	0	0	0	0	0	0	0	0
CSATGGGQTSYEQYF	0	0	0	0.193	0	0	0	0	0	0	0	0
CSALGGGSGSGYGYTF	0	0	0	0.193	0	0	0	0	0	0	0	0
CASSPTWDSPLHF	0	0	0	0	0.193	0	0	0	0	0	0	0
CSATGRGIEKLFF	0	0	0	0	0.193	0	0	0	0	0	0	0
CASSFGWGDTQYF	0	0	0	0	0	0.192	0	0	0	0	0	0
CASSDDGGGGTDTQYF	0	0	0	0.118	0	0.072	0	0	0	0	0	0
CASRRGGGYTF	0	0	0	0	0.19	0	0	0	0	0	0	0
CASSLEAGRQPQHF	0	0	0	0	0	0.187	0	0	0	0	0	0
CASSIKQGTYEQYF	0	0	0	0.186	0	0	0	0	0	0	0	0
CASSGQHPNYGYTF	0	0	0	0	0	0.185	0	0	0	0	0	0
CASTNTWDGYTF	0	0	0	0	0	0.184	0	0	0	0	0	0
CASSLLQVNHPSPLHF	0	0	0	0	0.181	0	0	0	0	0	0	0
CASRAGDRGSSTEAFF	0	0	0	0	0.143	0.034	0	0	0	0	0	0
CASSPPGGAYQPQHF	0	0	0	0.165	0	0	0	0	0	0	0	0
CASKWSGAQETQYF	0	0	0	0	0.164	0	0	0	0	0	0	0
CASRKQGAQPQHF	0	0	0	0	0	0.162	0	0	0	0	0	0
CASSPHHEGRTPHEQYF	0	0	0	0	0	0.153	0	0	0	0	0	0
CASSYLGQGANQPQHF	0	0	0	0.15	0	0	0	0	0	0	0	0
CASSMSLDPTDTQYF	0	0	0	0.145	0	0	0	0	0	0	0	0
CASFHGAGQETQYF	0	0	0	0	0.142	0	0	0	0	0	0	0
CASSRTQANEQYF	0	0	0	0	0	0.141	0	0	0	0	0	0
CASSVGGSNQPQHF	0	0	0	0	0.137	0.001	0	0	0	0	0	0
CASSIGQGLYEQYF	0	0	0	0	0	0.137	0	0	0	0	0	0
CASSESVAGVGETQYF	0	0	0	0.133	0	0	0	0	0	0	0	0
CASKAGTNTYEQYF	0	0	0	0	0.13	0	0	0	0	0	0	0
CASSYPPGEKLFF	0	0	0	0	0	0.129	0	0	0	0	0	0
CAIRGDSQDLYGYTF	0	0	0	0.126	0	0	0	0	0	0	0	0
CASSPGDRGGNQPQHF	0	0	0	0	0.125	0	0	0	0	0	0	0
CASSPRQANYGYTF	0	0	0	0	0.124	0	0	0	0	0	0	0
CATSDPGTGGRGLTDTQYF	0	0	0	0	0.124	0	0	0	0	0	0	0
CASSQDTNTQYF	0	0	0	0.091	0.032	0	0	0	0	0	0	0
CSARAPGAYGYTF	0	0	0	0	0	0.121	0	0	0	0	0	0
CATSRQGTENYGYTF	0	0	0	0	0.119	0	0	0	0	0	0	0
CASSVADRRETQYF	0	0	0	0.115	0	0	0	0	0	0	0	0
CASSGDTRYEQYF	0	0	0	0	0.115	0	0	0	0	0	0	0
CASSLGLMLGDTQYF	0	0	0	0.114	0	0	0	0	0	0	0	0
CASSLAGGRADQPQHF	0	0	0	0.114	0	0	0	0	0	0	0	0
CASSATRGPESPLHF	0	0	0	0.113	0	0	0	0	0	0	0	0
CSARGGTPETQYF	0	0	0	0	0	0.113	0	0	0	0	0	0
CASSIRDRNNSPLHF	0	0	0	0.039	0.02	0.052	0	0	0	0	0	0
CASSLESRDYGYTF	0	0	0	0	0.11	0	0	0	0	0	0	0
CASSPPVTLYNTEAFF	0	0	0	0	0	0.11	0	0	0	0	0	0
CSARDPGQGDQPQHF	0	0	0	0.108	0	0	0	0	0	0	0	0
CASSLGAARGNTEAFF	0	0	0	0	0	0.108	0	0	0	0	0	0
CASSEESVDTQYF	0	0	0	0	0.106	0	0	0	0	0	0	0
CASSVFEGTGNQPQHF	0	0	0	0	0	0.106	0	0	0	0	0	0
CASRSGTGLGSNQPQHF	0	0	0.004	0	0.104	0	0	0	0	0	0	0
CASSYNGETQYF	0	0	0	0.104	0	0	0	0	0	0	0	0
CASSFRGRDSYEQYF	0	0	0	0	0.104	0	0	0	0	0	0	0
CSAPLRDKITF	0	0	0.004	0	0.102	0	0	0	0	0	0	0
CSARAGRLAIGETQYF	0	0	0	0.099	0	0	0	0	0	0	0	0
CASSIIGGKQETQYF	0	0	0	0.099	0	0	0	0	0	0	0	0
CASSSDGRTQYF	0	0	0	0	0.099	0	0	0	0	0	0	0
CASSPRAAGSPFYGYTF	0.017	0	0	0.098	0	0	0	0	0	0	0	0
CASSSPSSSYYEQYF	0	0	0	0	0.098	0	0	0	0	0	0	0
CASSSGLAGIYNEQFF	0	0	0	0	0	0.098	0	0	0	0	0	0
CSARDNRDRGEEDTQYF	0	0	0	0.097	0	0	0	0	0	0	0	0
CASSEADPRGTQYF	0	0	0	0.097	0	0	0	0	0	0	0	0
CASSFIHGNTIYF	0	0	0	0.096	0	0	0	0	0	0	0	0
CASSQGLAGGIETQYF	0	0	0	0.078	0	0.017	0	0	0	0	0	0
CATRGGKGRGTEAFF	0	0	0	0	0	0.094	0	0	0	0	0	0
CATSEHPTGGGKNIQYF	0	0	0	0	0.093	0	0	0	0	0	0	0
CAITGGYGYTF	0	0	0	0	0	0.093	0	0	0	0	0	0
CASSRAGLGTDTQYF	0	0	0	0.03	0.041	0.021	0	0	0	0	0	0
CASRDRGYNEQFF	0	0	0	0.091	0	0	0	0	0	0	0	0
CASSRRGTSGGRYEQYF	0	0	0	0	0	0.091	0	0	0	0	0	0
CSARRQGVRTDTQYF	0	0	0	0.09	0	0	0	0	0	0	0	0
CASTEERYNEQFF	0	0	0	0	0	0.09	0	0	0	0	0	0
CASSRHEGTEAFF	0	0	0	0	0	0.09	0	0	0	0	0	0
CSAKTSGGTGELFF	0	0	0	0.089	0	0	0	0	0	0	0	0
CASSLPAKAEQFF	0	0	0	0.089	0	0	0	0	0	0	0	0
CASKGGDRGSHQPQHF	0	0	0	0.058	0	0.03	0	0	0	0	0	0
CASSYSSRGRDGYTF	0	0	0	0.087	0	0	0	0	0	0	0	0
CASSKPLVGGTDTQYF	0	0	0	0	0.087	0	0	0	0	0	0	0
CASSIGAAGGPQETQYF	0	0	0	0	0.087	0	0	0	0	0	0	0
CATSRGEKLKETQYF	0	0	0	0	0.085	0	0	0	0	0	0	0
CASSKKGGSSYEQYF	0	0	0	0	0.085	0	0	0	0	0	0	0
CASRKTGTSNYGYTF	0	0	0	0	0	0.085	0	0	0	0	0	0
CASSLAPRANYGYTF	0	0	0	0.084	0	0	0	0	0	0	0	0
CASSLKGLRGVGGGMNTEAFF	0	0	0	0	0.083	0	0	0	0	0	0	0
CASKTVAKNIQYF	0	0	0	0	0.082	0	0	0	0	0	0	0
CASSLGTGRGNTIYF	0	0	0	0	0.081	0	0	0	0	0	0	0
CASSIPGRSGNDEQFF	0	0	0	0	0.081	0	0	0	0	0	0	0
CASSLKPPGGGSPLHF	0	0	0	0.08	0	0	0	0	0	0	0	0
CASSEASGGGPYEQYF	0	0	0	0	0.08	0	0	0	0	0	0	0
CASSRGGTLNTEAFF	0	0	0	0	0	0.08	0	0	0	0	0	0
CASRGLGETQYF	0	0	0	0	0	0.08	0	0	0	0	0	0
CASSLVAGPYNEQFF	0	0	0	0.04	0	0.039	0	0	0	0	0	0
CASRSNRATNYGYTF	0	0	0	0.012	0.067	0	0	0	0	0	0	0
CASSTSGRAHYEQYF	0	0	0	0	0	0.077	0	0	0	0	0	0
CASSYSPRDRGSYEQYF	0	0	0	0.076	0	0	0	0	0	0	0	0
CASRDGGTAMATQYF	0	0	0	0	0.076	0	0	0	0	0	0	0
CASSLTGYGYGYTF	0	0	0	0	0	0.076	0	0	0	0	0	0
CASSPDRGVSGYTF	0	0	0	0	0.075	0	0	0	0	0	0	0
CSARRTGDGYTF	0	0	0	0	0	0.075	0	0	0	0	0	0
CSAWTSGGAQSGNNEQFF	0	0	0	0	0.074	0	0	0	0	0	0	0
CASSQERQAAINNSPLHF	0	0	0	0.072	0	0	0	0	0	0	0	0
CASSLYGVVGANTEAFF	0	0	0	0.071	0	0	0	0	0	0	0	0
CASSTTQGLGNSPLHF	0	0	0	0.07	0	0	0	0	0	0	0	0
CASSSPGLTYEQYF	0	0	0	0	0.07	0	0	0	0	0	0	0
CASGIGGAVMNTEAFF	0	0	0	0.069	0	0	0	0	0	0	0	0
CASSSPDSLKFEQYF	0	0	0	0	0.069	0	0	0	0	0	0	0
CSAPRWSGRAGETQYF	0	0	0	0	0.069	0	0	0	0	0	0	0
CASSQVGTGRWYGYTF	0	0	0	0	0	0.069	0	0	0	0	0	0
CASSFSGKLEPQHF	0	0	0	0	0	0.069	0	0	0	0	0	0
CAISESGGDRIYTF	0	0	0	0	0	0.069	0	0	0	0	0	0
CASSLVASGSNTDTQYF	0	0	0	0.041	0.007	0.02	0	0	0	0	0	0
CASSFPGQGPRSLHF	0	0	0	0	0	0.068	0	0	0	0	0	0
CASRPRDRGAGEQYF	0	0	0	0	0	0.066	0	0	0	0	0	0
CASSTGNRGAGNTIYF	0	0	0	0.014	0	0.052	0	0	0	0	0	0
CSARGGHPGTEAFF	0	0	0	0.065	0	0	0	0	0	0	0	0
CASSSGGPNQPQHF	0	0	0	0.064	0	0	0	0	0	0	0	0
CASSFSGRLQPQHF	0	0	0	0	0.064	0	0	0	0	0	0	0
CAISSRAGEKLFF	0	0	0	0.063	0	0	0	0	0	0	0	0
CASSRTRPYQETQYF	0	0	0	0	0.061	0	0	0	0	0	0	0
CSARLESGQGNEQFF	0	0	0	0	0.06	0	0	0	0	0	0	0
CASSANRGLNGYTF	0	0	0	0	0.059	0	0	0	0	0	0	0
CASSESRGERSSYEQYF	0	0	0	0	0	0.059	0	0	0	0	0	0
CASSAGLARGTDTQYF	0	0	0	0.058	0	0	0	0	0	0	0	0
CASSLGDSGGEKLFF	0	0	0	0	0.058	0	0	0	0	0	0	0
CASSERTGEQPQHF	0	0	0	0	0	0.058	0	0	0	0	0	0
CASSLETNTGELFF	0	0	0	0	0	0.058	0	0	0	0	0	0
CSVASGRGDTQYF	0	0	0	0.057	0	0	0	0	0	0	0	0
CASSTRLSGQGGDTQYF	0	0	0	0.057	0	0	0	0	0	0	0	0
CASSLKATGGYEQYF	0	0	0	0	0.057	0	0	0	0	0	0	0
CASSSPQNSNYGYTF	0	0	0	0.056	0	0	0	0	0	0	0	0
CASSRTGVGSGLYEQYF	0	0	0	0.056	0	0	0	0	0	0	0	0
CASSQERQGPNNYSPLHF	0	0	0	0	0.056	0	0	0	0	0	0	0
CASSGGDNQPQHF	0	0	0	0	0	0.056	0	0	0	0	0	0
CASSFWTTSYNSPLHF	0	0	0	0	0.055	0	0	0	0	0	0	0
CASSRDRVSYEQYF	0	0	0	0	0	0.055	0	0	0	0	0	0
CASSVGVLNTEAFF	0	0	0	0	0	0.055	0	0	0	0	0	0
CASSRGGSSYNEQFF	0	0	0	0	0	0.055	0	0	0	0	0	0
CASSKRQASSYNEQFF	0	0	0	0.054	0	0	0	0	0	0	0	0
CSARDRAPLHF	0	0	0	0	0	0.054	0	0	0	0	0	0
CASSLGSSNTGELFF	0	0	0	0.053	0	0	0	0	0	0	0	0
CASSRTEALNTGELFF	0	0	0	0	0.052	0	0	0	0	0	0	0
CASSRDRVSGNTIYF	0	0	0	0	0.052	0	0	0	0	0	0	0
CASSLLRLAVSTDTQYF	0	0	0	0	0	0.052	0	0	0	0	0	0
CASSGTGWEQFF	0	0	0	0.05	0	0	0	0	0	0	0	0
CASSSRQGATYGYTF	0	0	0	0	0	0.05	0	0	0	0	0	0
CSARRIGGSETQYF	0	0	0	0.049	0	0	0	0	0	0	0	0
CASSRLAPGELFF	0	0	0	0.049	0	0	0	0	0	0	0	0
CASNAGEGTGELFF	0	0	0	0	0	0.049	0	0	0	0	0	0
CASSSDRNEKLFF	0	0	0	0.046	0.002	0	0	0	0	0	0	0
CSSAGSGRALRRADTQYF	0	0	0	0	0.048	0	0	0	0	0	0	0
CASSLEPGSGETQYF	0	0	0	0	0.048	0	0	0	0	0	0	0
CASSLDVHYGYTF	0	0	0	0.045	0	0	0	0	0	0	0	0
CATSAPTPNSYNEQFF	0	0	0	0	0	0.045	0	0	0	0	0	0
CASSPNRGMGYGYTF	0	0	0	0	0	0.045	0	0	0	0	0	0
CASSLSHSGYTF	0	0	0	0.044	0	0	0	0	0	0	0	0
CASSTMKTTSYEQYF	0	0	0	0.044	0	0	0	0	0	0	0	0
CASSAHTANYGYTF	0	0	0	0.043	0	0	0	0	0	0	0	0
CASMDGYQPQHF	0	0	0	0	0.043	0	0	0	0	0	0	0
CSRPGQITYEQYF	0	0	0	0	0.043	0	0	0	0	0	0	0
CASSERAGEQPQHF	0	0	0	0	0	0.043	0	0	0	0	0	0
CAISERQGSVGGYGYTF	0	0	0	0	0	0.043	0	0	0	0	0	0
CASSAQPNTGYEMF	0	0	0	0	0	0.043	0	0	0	0	0	0
CASSLGVGGAINEQFF	0	0	0	0	0	0.043	0	0	0	0	0	0
CATKGRRNEQFF	0	0	0	0.042	0	0	0	0	0	0	0	0
CSARRAGTNTEAFF	0	0	0	0	0	0.042	0	0	0	0	0	0
CASSYGTRIGELFF	0	0	0	0.041	0	0	0	0	0	0	0	0
CASSSYISSRETQYF	0	0	0	0.041	0	0	0	0	0	0	0	0
CASSLKGQGVPYEQYF	0	0	0	0.041	0	0	0	0	0	0	0	0
CASSIRTGRGPGELFF	0	0	0	0	0.041	0	0	0	0	0	0	0
CASSQWRQNTEAFF	0	0	0	0	0	0.041	0	0	0	0	0	0
CASSVGTGPYEQYF	0	0	0	0	0.04	0	0	0	0	0	0	0
CASTHRGRTYEQYF	0	0	0	0	0.04	0	0	0	0	0	0	0
CASNPQGVYEKLFF	0	0	0	0	0	0.04	0	0	0	0	0	0
CSARRAGRGDEQYF	0	0	0	0	0	0.04	0	0	0	0	0	0
CSARRPGQDTQYF	0	0	0	0.039	0	0	0	0	0	0	0	0
CASSPHTRYGYTF	0	0	0	0.039	0	0	0	0	0	0	0	0
CASRPGRDNSPLHF	0	0	0	0	0.039	0	0	0	0	0	0	0
CAWGGLAGSQETQYF	0	0	0	0	0.039	0	0	0	0	0	0	0
CAATRGAEETQYF	0	0	0	0	0	0.039	0	0	0	0	0	0
CASSHSWGTSGRGEQFF	0	0	0	0	0.038	0	0	0	0	0	0	0
CAKGRGSYEQYF	0	0	0	0	0	0.038	0	0	0	0	0	0
CASKVFGREQYF	0	0	0	0	0	0.038	0	0	0	0	0	0
CSAVPGQGTYEQYF	0	0	0	0	0	0.038	0	0	0	0	0	0
CASSYAGTLNTEAFF	0	0	0	0.037	0	0	0	0	0	0	0	0
CASTPTRTGGYGYTF	0	0	0	0.037	0	0	0	0	0	0	0	0
CASSFEAIRFLGTGELFF	0	0	0	0	0.037	0	0	0	0	0	0	0
CASSLGVTGELFF	0	0	0	0	0.036	0	0	0	0	0	0	0
CASSRHVQGYQETQYF	0	0	0	0	0	0.036	0	0	0	0	0	0
CSARDRVGTGKAFF	0	0	0	0	0	0.036	0	0	0	0	0	0
CASRNPGIRTDTQYF	0	0	0	0	0.035	0	0	0	0	0	0	0
CASSWSGLLSPLHF	0	0	0	0	0.035	0	0	0	0	0	0	0
CARWDRGLAGGLTDTQYF	0	0	0	0	0	0.035	0	0	0	0	0	0
CASSLLSGMDGYTF	0	0	0	0	0	0.035	0	0	0	0	0	0
CASSLAKNIQYF	0.001	0	0	0	0	0.034	0	0	0	0	0	0
CASSDWGGEQFF	0	0	0	0.034	0	0	0	0	0	0	0	0
CASRGQGLYGYTF	0	0	0	0	0.034	0	0	0	0	0	0	0
CASSPRQMNTEAFF	0	0.007	0	0	0.033	0	0	0	0	0	0	0
CASSELGRGKNIQYF	0.002	0	0	0.033	0	0	0	0	0	0	0	0
CASSLSAGSNQPQHF	0	0	0	0.033	0	0	0	0	0	0	0	0
CATSDPTGRGETQYF	0	0	0	0.033	0	0	0	0	0	0	0	0
CASAGGSGGPYEQYF	0	0	0	0.033	0	0	0	0	0	0	0	0
CASSGNSFYGYTF	0	0	0	0	0.033	0	0	0	0	0	0	0
CASSLVRTGQGYGYTF	0	0	0	0	0	0.033	0	0	0	0	0	0
CSARDGQATEQYF	0	0	0	0	0	0.033	0	0	0	0	0	0
CASSETVGSAKNIQYF	0	0	0	0	0	0.033	0	0	0	0	0	0
CASSSPGQTNYGYTF	0	0	0	0.032	0	0	0	0	0	0	0	0
CASSWRQGNEKLFF	0	0	0	0	0.032	0	0	0	0	0	0	0
CSAPPGTGVGSPLHF	0	0	0	0	0	0.032	0	0	0	0	0	0
CASSPRVEQGALGYTF	0	0	0	0	0	0.032	0	0	0	0	0	0
CASSLDHQSNQPQHF	0	0	0	0	0.003	0.029	0	0	0	0	0	0
CSVEEIGTGTGELFF	0	0	0	0.031	0	0	0	0	0	0	0	0
CAWAGLAGVSTDTQYF	0	0	0	0.031	0	0	0	0	0	0	0	0
CASSYSSASGRETQYF	0	0	0	0.031	0	0	0	0	0	0	0	0
CASSFLGVRTGNTIYF	0	0	0	0	0	0.03	0	0	0	0	0	0
CASNVANTGELFF	0	0	0	0	0	0.03	0	0	0	0	0	0
CASTTWRASTDTQYF	0	0	0	0.002	0	0.028	0	0	0	0	0	0
CASSGGGFQPQHF	0	0	0	0.029	0	0	0	0	0	0	0	0
CASSIGWAENSPLHF	0	0	0	0.029	0	0	0	0	0	0	0	0
CASSLAGGVMEKLFF	0	0	0	0	0	0.027	0	0	0	0	0	0
CASSRDRAADTQYF	0	0	0.168	0	0	0.002	0	0	0	0	0	0
CASSRGAVDSPLHF	0	0	0.203	0	0	0	0	0	0	0	0	0
CASSLVRLAGTYNEQFF	0	0	0.201	0	0	0	0	0	0	0	0	0
CASSSLPNTIYF	0	0	0.194	0	0	0	0	0	0	0	0	0
CASSGHSSGANVLTF	0	0	0.18	0	0	0	0	0	0	0	0	0
CASILTGGSYNEQFF	0	0.177	0	0	0	0	0	0	0	0	0	0
CSARDIRRVRGNSPLHF	0	0.176	0	0	0	0	0	0	0	0	0	0
CSATDNSPLHF	0	0	0.175	0	0	0	0	0	0	0	0	0
CASSFNFRGGYTF	0	0	0.133	0	0	0	0	0	0	0	0	0
CASSEAQGGVKSFVQYF	0	0	0.124	0	0	0	0	0	0	0	0	0
CASSETGRANTGELFF	0	0.102	0	0	0	0	0	0	0	0	0	0
CSARGQVYGYTF	0	0.098	0	0	0	0	0	0	0	0	0	0
CASRKVGPWGYGYTF	0	0.095	0.001	0	0	0	0	0	0	0	0	0
CASSSTGTNYGYTF	0	0.091	0	0	0	0	0	0	0	0	0	0
CASKTRQLSNQPQHF	0	0.089	0	0	0	0	0	0	0	0	0	0
CASRPMGNSPLHF	0	0	0.079	0	0	0	0	0	0	0	0	0
CASSQGRGVRNTEAFF	0	0.078	0	0	0	0	0	0	0	0	0	0
CSARRQPGTDTQYF	0	0	0.075	0	0	0	0	0	0	0	0	0
CSAGTVGAPTYEQYF	0	0.074	0	0	0	0	0	0	0	0	0	0
CSARDSRDFYGYTF	0	0.072	0	0	0	0	0	0	0	0	0	0
CASLDRAGNSPLHF	0	0.065	0	0	0	0	0	0	0	0	0	0
CASSYSRGGKGSGANVLTF	0	0	0.062	0	0	0	0	0	0	0	0	0
CASSSARRGDTDTQYF	0	0.06	0	0	0	0	0	0	0	0	0	0
CASSLGGAQPQHF	0	0.06	0	0	0	0	0	0	0	0	0	0
CAISQGLAGVNEQYF	0	0.058	0	0	0	0	0	0	0	0	0	0
CASSGQGNEQFF	0	0.055	0	0	0	0	0	0	0	0	0	0
CASSYSGLAGNKNIQYF	0	0.055	0	0	0	0	0	0	0	0	0	0
CASSDGLGQGRAHEQFF	0	0	0.054	0	0	0	0	0	0	0	0	0
CATSRDIEAGYTQYF	0	0	0.053	0	0	0	0	0	0	0	0	0
CSARGGVYYEQYF	0	0.052	0	0	0	0	0	0	0	0	0	0
CASSIDAPHSGEQFF	0	0.047	0	0	0	0	0	0	0	0	0	0
CASSLKGGMGQGGTEAFF	0	0	0.045	0	0	0	0	0	0	0	0	0
HD14
	NT	NT	NT	ANC	ANC	ANC	BA5	BA5	BA5	BA.2.86	BA.2.86	BA.2.86
CASTPRTGGALNGYTF	0.003	0.004	0	0.508	1.414	1.513	0.804	0.348	1.249	1.257	1.42	2.085
CASSIEGAAYGYTF	0.002	0	0.002	0.556	0.836	1.484	0.756	0.4	0.644	2.033	1.369	1.194
CAWSVTLNQPQHF	0	0.004	0	0.562	1.091	0.783	1.038	1.212	1.627	1.422	0.653	2.032
CATSRDGAVWETQYF	0.389	0.391	0.329	2.6	1.536	1.267	0.689	1.3	1.72	1.675	1.61	0.488
CASSFTGVYGYTF	0.008	0.003	0	1.334	0.804	1.433	1.068	0.546	0.846	0.979	2.008	0.453
CSALGGASGSSYEQYF	0.001	0.002	0.004	1.438	0.883	0.659	0.619	0.606	0.342	0.795	0.825	0.929
CASSEGNGEKLFF	0	0	0	0.184	0.289	0.433	0.181	0.143	0.411	0.62	0.492	0.514
CSALGGRGGSSYEQYF	0.003	0.002	0.003	0.577	0.314	0.874	0.576	0.639	0.225	0.692	0.298	0.366
CAILGVSETQYF	0	0	0	0.935	0.104	0.588	0.526	0.234	1.025	0.461	0.057	0.724
CASSPGTSGTNEQFF	0.002	0.001	0.002	0.196	0.316	0.251	0.46	0.491	0.345	0.275	0.392	0.326
CAGTPFQETQYF	0	0.001	0.002	0.86	0.099	0.456	0.502	0.247	0.833	0.365	0.043	0.532
CSARKGADTQYF	0	0	0	0.32	0.319	0.263	0.135	0.427	0.152	0.077	0.126	0.667
CASSERGREAFF	0	0.001	0	0.524	0.952	1.18	0.184	0.257	0.099	0.258	0.111	0.46
CASNRDRGMDEQFF	0.002	0	0	0.046	0.408	0.311	0.137	0.327	0.376	0.262	0.255	0.276
CASRDRGREDTQYF	0.001	0.001	0.001	0.062	0.257	0.164	0.131	0.424	0.266	0.167	0.333	0.293
CAWSKKGNQPQHF	0	0	0	0.142	0.153	0.247	0.13	0.127	0.158	0.188	0.205	0.326
CAWGGGAQPQHF	0	0	0.001	0.117	0.204	0.154	0.154	0.154	0.176	0.165	0.269	0.212
CASSARDRGFGQPQHF	0.001	0	0.004	1.861	0.237	1.48	1.215	2.035	1.871	0.017	0.218	0.131
CASSLARGPTEAFF	0	0	0	0.128	0.083	0.127	0.12	0.145	0.128	0.142	0.114	0.073
CSAGDRLRGTQNSPLHF	0.002	0.002	0	0.32	0.175	0.249	0.174	0.014	0.174	0.058	0.065	0.151
CASSLEGGLNTGELFF	0	0.002	0	0.342	0.204	0.261	0.23	0.051	0.273	0.076	0.084	0.072
CASSTDRTSSLHF	0	0	0	0.167	0.164	0.037	0.206	0.092	0.157	0.096	0.054	0.069
CASRDRGRVDGYTF	0.001	0	0.001	0.186	0.069	0.121	0.165	0.182	0.05	0.043	0.152	0.004
CASSKATGGGLGETQYF	0	0.002	0	0.201	0.03	0.26	0.129	0.014	0.212	0	0.054	0.071
CASSPLTGANSPLHF	0.003	0.002	0.005	0.971	0.735	0.784	0.868	1.056	0.867	0	0.006	0
CASSISPSGFYEQYF	0.001	0.001	0	0.309	0.435	0.208	0.501	0.19	0.796	0.001	0.002	0.001
CAAATGGAVYGYTF	0.001	0.001	0	0.433	1.335	1.168	1.929	0.471	0.658	0	0	0.002
CASSQAGGDTQYF	0.005	0.002	0.005	0.355	0.15	0.225	0.004	0.012	0.002	0.16	0.455	0.342
CSAPGESAGSTTDTQYF	0.002	0	0	0.186	0.32	0	0.189	0.015	0.086	0.188	0.616	0
CSASGFSGNTIYF	0	0.001	0	0.118	0.3	0.014	0.037	0.001	0.033	0.097	0.394	0.293
CAWSVKSNYGYTF	0	0.001	0	0.246	0.075	0.17	0.092	0.147	0.025	0.04	0.312	0.369
CSATRGGANVLTF	0	0.001	0.001	0.113	0.101	0.087	0.023	0.012	0.169	0.157	0.286	0.092
CASSDNRSNQPQHF	0	0	0	0.287	0	0.276	0	0	0	0.38	0.123	0
CSARTWTDYNQPQHF	0	0	0	0	0	0.213	0.514	0.277	0	0.27	0.241	0.244
CASSLLGRPTDTQYF	0	0	0	0.003	0.124	0.113	0.269	0.13	0.138	0.104	0.236	0.174
CASSLGTYGYTF	0.001	0.001	0	0	0.063	0.04	0	0.241	0.166	0.295	0.115	0
CATRRGTDSYNEQFF	0	0	0.001	0.028	0.012	0.003	0.178	0.306	0.184	0.1	0.026	0.18
CSACKDTMNTEAFF	0	0	0	0.431	0.174	0.163	0	0.03	0	0.154	0	0.131
CSARDVNGGAHYEQYF	0	0	0	0.167	0.173	0	0.109	0	0.019	0.043	0	0.021
CASSTQGANYGYTF	0.013	0.008	0.004	0.763	0.652	0.347	0.004	0.003	0.015	0.031	0.004	0.009
CASSYGPSGGKPSTDTQYF	0	0.001	0	0.364	0.264	0.42	0.003	0.005	0.016	0	0.038	0.005
CASSLARGLAESEYF	0.001	0	0	0.113	0.192	0.072	0	0.001	0.001	0	0.002	0.002
CAISGGSGNYGYTF	0	0	0	0.232	0.036	0.256	0	0	0	0.003	0	0
CSALHSSGNQPQHF	0	0	0	0.102	0.037	0.188	0.045	0.065	0.14	0	0	0
CASSLGSGTGELFF	0	0	0	0.26	0.068	0.175	0.099	0.079	0.034	0	0	0
CASRSGELQPQHF	0	0	0	0.014	0.258	0.508	0.044	0	0	0	0	0
CSASAPGRVGTGELFF	0	0	0	0.204	0.52	0.1	0	0	0	0	0	0
CASSPAKTGNDEQFF	0	0	0	0.073	0.014	0.021	0.099	0.116	0.12	0.047	0.123	0.044
CSARDIAGAAHYEQYF	0	0	0	0.081	0.188	0	0.208	0	0.104	0.008	0	0.138
CASSLSGGGVDTEAFF	0	0	0	0.076	0	0.133	0.313	0.066	0.882	0	0.067	0
CATRDRDSPLHF	0	0	0	0	0	0	0.064	0.1	0.196	0	0.043	0
CATSDGTGPQHF	0	0	0.003	0.017	0.044	0.039	0.106	0.27	0.052	0	0.011	0.006
CASSWPGQGNTEAFF	0.007	0.002	0.004	0.01	0.011	0.003	0.138	0.254	0.143	0.003	0.01	0.003
CASNAPGQGNTEAFF	0.011	0.001	0.01	0	0.003	0	0.178	0.259	0.16	0.004	0	0.007
CATNTPGGELFF	0.001	0.006	0.006	0.004	0.003	0	0.052	0.539	0.148	0	0.004	0
CSARDWWGQPQHF	0	0	0	0	0	0	0.585	0.231	0.057	0	0	0
CASSYSRAPQPQHF	0	0	0	0	0	0	0.112	0.199	0	0	0	0
CASRDRDSPLHF	0	0	0	0	0	0	0	0	0	0.207	0	0.82
CASSVGWGQPQHF	0	0.002	0	0	0	0	0	0	0	0.041	0.472	0.342
CASSTRDRDLDGYTF	0.047	0.038	0.052	0.031	0.007	0.035	0.027	0.033	0.024	0.255	0.344	0.183
CASSEARLAGTDTQYF	0	0	0	0	0.011	0	0	0.107	0.114	0.244	0	0.203
CSARAGGVSYEQYF	0	0	0	0	0	0	0	0.063	0.036	0.288	0.152	0
CAIKIDNSNSPLHF	0	0	0	0	0.154	0	0.096	0.016	0.031	0.136	0.048	0.254
CASSYSGAGGTDTQYF	0	0.003	0	0.008	0.17	0.023	0.112	0.04	0.142	0.174	0.114	0.127
CSARRQGVRGNSPLHF	0	0	0	0	0	0.216	0	0	0	0.238	0	0.176
CASSLKGAGGPGTQYF	0	0	0	0.036	0.091	0.024	0.165	0.012	0.019	0.047	0.2	0.102
CSVEADSNSPLHF	0	0	0	0.101	0	0.043	0	0.009	0	0	0.186	0.149
CASSSSGSLYEQYF	0	0	0	0.015	0.001	0.051	0	0	0.054	0.11	0.165	0.053
CSAREPGTLRGVSYNEQFF	0	0	0	0	0	0	0	0.019	0	0	0.124	0.197
CASSLEQNQQAFF	0.268	0.286	0.335	0.252	0.171	0.262	0.232	0.35	0.309	1.399	1.178	0.591
CSAITARGQSSNQPQHF	0	0	0	0.397	0.586	0	0.348	0	0	0.34	0	1.334
CSASRSPDGIGEAFF	0	0.002	0.002	0.141	0.119	0.227	0.078	0.303	0.088	0.993	0.462	0.179
CSARSGNTGELFF	0.002	0	0	0.011	0.042	0.293	0.314	0.017	0.134	0.585	0.482	0.256
CSAEDSTNSPLHF	0	0	0	0	0.458	0	0	0	0.053	0.48	0.414	0.35
CSARVLSGWGYTF	0	0	0	0	0	0	0.611	0	0	0	0	0.928
CAWNGGNYGYTF	0	0.003	0	0	0.043	0	0.091	0.296	0	0.199	0	0.559
CSAPNLFGETQYF	0	0	0.001	0	0.054	0.022	0.031	0	0.183	0.73	0	0
CASSSEGQDPRYGYTF	0	0	0	0	0	0	0	0	0	0	0.645	0
CSARDRKSNYGYTF	0	0	0	0	0	0	0	0	0	0	0	0.583
CASRRAQGALGQPQHF	0	0	0	0	0	0	0	0	0	0.548	0	0
CASSVQRTNQPQHF	0.112	0.239	0.077	0.284	0.539	0.145	0.106	0.204	0.207	0.308	0.075	0.161
CSVPDSANYGYTF	0	0	0	0	0	0	0	0	0	0	0	0.507
CASSDGAGGLDTQYF	0	0	0	0	0	0	0	0	0	0.385	0.087	0
CSASPSGSTGELFF	0	0	0	0.075	0.239	0.478	0.144	0.259	0.027	0	0.008	0.457
CASSDRGLGYTF	0	0	0	0	0	0	0	0.005	0.032	0	0.386	0.076
CANTLGQGAVEAFF	0	0	0	0	0	0	0	0	0	0	0.46	0
CATSRDGGAGYTF	0	0.004	0	0	0	0	0	0	0	0	0	0.454
CASRIPSGLTYEQYF	0	0	0	0.038	0.238	0.074	0.064	0.055	0.289	0.066	0.214	0.173
CASTPKGALQAFF	0	0	0	0	0	0	0	0	0	0	0.444	0
CASSLLRGETQYF	0	0	0	0	0.032	0.09	0.098	0.003	0	0.383	0.054	0
CASTDREAGELFF	0	0	0	0	0	0	0	0.063	0	0	0.437	0
CSGGLRADTQYF	0	0	0	0.199	0.116	0.04	0.327	0.099	0.077	0.143	0.243	0.044
CASSSWDRLNYGYTF	0	0	0	0	0.002	0	0	0	0	0.401	0	0.022
CAWSVGRSWKPQHF	0	0	0	0	0	0.258	0	0	0	0.408	0	0
CASSTPGLDYGYTF	0	0	0	0	0	0	0	0.003	0	0.058	0	0.349
CAWSVQDSEAFF	0	0	0	0.017	0.303	0	0.048	0.031	0.16	0.341	0.046	0.016
CSASQGIGYQPQHF	0	0	0	0	0	0	0	0	0	0.4	0	0
CASTKDRGDYGYTF	0	0	0	0	0	0	0	0	0	0.079	0.318	0
CASSPRQGARYTEAFF	0	0	0	0.042	0.009	0	0	0	0	0.049	0.327	0
CASSMMPTGLGYGYTF	0	0	0	0	0.093	0	0.07	0	0	0	0.363	0
CSASSGRNNSPLHF	0	0	0	0	0	0	0	0	0	0	0.36	0
CSASASANYGYTF	0	0	0	0	0	0	0	0	0	0	0.356	0
CASSPKGGGAPDTQYF	0	0	0	0	0	0	0	0	0	0.354	0	0
CSARRQGVRGNQPQHF	0	0	0	0	0	0	0	0	0	0	0	0.344
CASSYSTGSQETQYF	0	0	0	0	0	0	0	0	0	0	0.34	0
CATSRSGTGNTEAFF	0	0	0	0	0	0	0	0	0	0	0.338	0
CASSRHLAGGSNTGELFF	0	0	0	0	0	0	0	0	0	0.303	0	0.035
CASSYSRGARGDTQYF	0	0	0	0	0	0	0	0	0	0	0.33	0
CASSLTGNYGYTF	0.003	0.005	0	0.001	0.005	0.001	0	0.005	0.16	0	0	0.327
CASSAWTAQETQYF	0	0	0	0	0	0	0	0	0	0	0.326	0
CASSLSAGDRVYGYTF	0	0	0	0	0	0	0	0	0	0.067	0	0.258
CASRAVAGETTREQYF	0.001	0	0.001	0.28	0.186	0.043	0.175	0.082	0.875	0.095	0.161	0.067
CSGGAGWADTQYF	0	0	0	0	0	0	0	0	0	0.323	0	0
CASSPRGSEAFF	0	0	0.004	0	0	0	0	0	0.005	0	0.025	0.292
CASSYTTGSLDGYTF	0	0.002	0.002	0.131	0.165	0.263	0.072	1.072	0.255	0.03	0.203	0.08
CASSDGSTEAFF	0	0	0	0.003	0.042	0.019	0.022	0.335	0.242	0	0.27	0.036
CRGERPGIGYGYTF	0	0	0	0	0	0.109	0	0	0.496	0	0.305	0
CASSLGQGASTNYGYTF	0	0	0	0	0	0	0	0	0	0	0.303	0
CSAIGSGGRDYEQYF	0	0	0	0	0	0	0	0	0	0	0.3	0
CASSSGQFYGYTF	0	1.766	0	0	0	0	0	0	0	0.001	0	0.263
CASSLQNNQPQHF	0	0	0	0	0	0	0	0	0.425	0.195	0	0
CASSFSPAGLTYEQYF	0	0	0	0.06	0.079	0.005	0.082	0.098	0.122	0.073	0.032	0.06
CASFRDLGDSPLHF	0	0	0	0	0	0.431	0	0	0	0.145	0	0
CASRQENNQPQHF	0	0	0	0.059	0.01	0.249	0.097	0.059	0.038	0.065	0.071	0
CASSGGYGYTF	0.012	1.091	0.106	0	0.006	0.003	0.003	0.011	0	0	0.109	0.022
CASSLEDFSGGYTF	0	0	0	0.009	0.004	0.326	0	0	0.003	0	0.124	0
CASSQGLGEPQHF	0	0	0	0.034	0.062	0.36	0.174	0.009	0.002	0	0.078	0.041
CASSPRTEAFF	0	0.002	0	0	0	0	0.001	0.003	0.312	0.061	0	0.016
CASDGGADYGYTF	0	0.331	0.017	0.017	0.009	0.029	0.014	0	0.147	0	0.031	0.029
CASSIEGGVEQFF	0	0	0.001	0.111	0.049	0.085	0.22	0.028	0.094	0.015	0	0.037
CSARSLSGSSPLHF	0	0	0	0.056	0	0.305	0	0.011	0.055	0	0	0.051
CSARDIETGGHYEQYF	0	0	0	0	0	0	0	0	0.405	0	0.047	0
CASSLDRRGGYTF	0.001	0	0	0.135	0	0.175	0	0	0	0	0.027	0
CATSRDNQPQHF	0.02	0.002	0.01	0	0	0.003	0.323	0.005	0	0	0	0.02
CSARGGDRRGWYGYTF	0	0	0	0.428	0	0	0.156	0	0	0	0.016	0
CASRDLRGYTF	0	0	0	0	0.127	0	0.06	0	0.393	0	0	0.015
CISVPEACWGAGRGYTF	0	0	0	0.337	0	0	0	0	0	0.015	0	0
CASSSPGTELYNEQFF	0	0	0	0.09	0.038	0.223	0	0.001	0	0.003	0.006	0.001
CSASYSYSNQPQHF	0	0	0	0.346	0	0.032	0.005	0	0	0	0	0.007
CASTLGTSSNNEQFF	0.006	0.001	0.294	0	0.001	0.003	0	0	0	0	0.003	0.002
CASSLEPGGSGYTF	0	0	0	0.391	0.013	0	0.003	0	0.002	0	0	0.003
CASSLGGDTGELFF	0.001	0.513	0	0	0	0	0	0	0	0	0.002	0
CSAPGTGNRGYTF	0	0	0	0	0	0	0	0.859	0	0	0	0
CSARVAGATGELFF	0	0	0	0	0	0	0.751	0	0	0	0	0
CASTGRPNQPQHF	0	0	0	0	0	0	0	0.687	0.011	0	0	0
CSARATGLSNQPQHF	0	0	0.004	0	0	0	0.435	0.088	0.098	0	0	0
CSALSDVQGAQYGYTF	0	0	0	0	0	0	0	0.614	0	0	0	0
CASSLSGGHTGELFF	0	0	0	0	0	0	0.398	0.073	0.086	0	0	0
CSASSGHEAFF	0	0	0	0	0	0.081	0	0	0.508	0	0	0
CASSAPWGDRVRQPQHF	0	0	0	0	0	0.001	0	0	0.492	0	0	0
CSASSGHEQYF	0	0	0.001	0.054	0.072	0.088	0.482	0.004	0.001	0	0	0
CASSYRANNQPQHF	0	0	0	0	0	0	0.479	0	0	0	0	0
CASSLARGGSTEAFF	0	0	0	0	0	0	0	0.432	0	0	0	0
CASSLSGGGLGTEAFF	0	0	0	0	0	0	0.392	0	0	0	0	0
CASKKGAKETQYF	0	0	0	0	0	0	0	0	0.387	0	0	0
CSASPDTNSPLHF	0	0	0	0	0	0	0.355	0	0	0	0	0
CASSLKTGDLNTQYF	0	0	0	0	0	0	0	0.351	0	0	0	0
CASSFAVNYGYTF	0	0	0	0	0	0	0	0.349	0	0	0	0
CASSEGAGGIYGYTF	0	0	0	0	0	0	0.337	0	0	0	0	0
CASRDRDAPLHF	0	0	0	0	0.484	0.052	0.137	0.168	0.025	0	0	0
CSAWTGRNTEAFF	0	0	0	0	0.04	0	0.246	0.079	0	0	0	0
CASTPRGDGYTF	0.001	0	0	0	0	0	0	0.317	0	0	0	0
CASSVGKNQPQHF	0	0	0	0	0	0	0	0.317	0	0	0	0
CASSYTGSQPQHF	0	0	0.001	0	0	0	0.315	0	0	0	0	0
CSAPGEQGGYQNTEAFF	0	0.001	0	0	0.37	0	0	0	0.213	0	0	0
CATSSRGHGYTF	0	0	0	0	0.45	0	0.075	0	0	0	0	0
CASSYSKLAGENTEAFF	0	0	0	0	0	0.409	0	0.062	0	0	0	0
CASSYGGMGTDTQYF	0.001	0	0	0	0.473	0	0.039	0	0.007	0	0	0
CASSYLGGMNTEAFF	0.017	0.246	0.053	0.006	0.003	0.005	0.011	0	0	0	0	0
CASSPRGGTEAFF	0	0	0	0.227	0.079	0.019	0	0	0.003	0	0	0
CASSYSNNQPQHF	0	0	0	0	0	1.203	0	0	0	0	0	0
CASSIGDYGYTF	0	0	0	0	0	0.548	0	0	0	0	0	0
CATSDRDSLNYGYTF	0	0	0	0	0.46	0	0	0	0	0	0	0
CSANPLVTSDTQYF	0	0	0	0	0.448	0	0	0	0	0	0	0
CAISVEGATEAFF	0	0	0	0	0.445	0	0	0	0	0	0	0
CASGTGWNSPLHF	0	0	0	0.442	0	0	0	0	0	0	0	0
CASSLLGYGYTF	0	0	0	0	0	0.431	0	0	0	0	0	0
CATSDWDRDTQYF	0	0	0	0	0.423	0	0	0	0	0	0	0
CASSYGAFSPLHF	0	0	0	0	0.409	0	0	0	0	0	0	0
CASSENFSYEQYF	0	0	0	0.344	0	0	0	0	0	0	0	0
CASSATGTGRREAFF	0	0	0	0	0.343	0	0	0	0	0	0	0
CSAFSGVPGQPQHF	0	0	0	0.34	0	0	0	0	0	0	0	0
CASSPDRGLRGYTF	0	0	0	0.314	0	0	0	0	0	0	0	0
CASNLAGAPRAETQYF	0	0	0	0.302	0	0	0	0	0	0	0	0
CASSYRENQPQHF	0	1.045	0	0.064	0	0	0	0	0	0	0	0
CASSTRLAEAFF	0	0.456	0	0	0.021	0	0	0	0	0	0	0
CSARPGVSNQPQHF	0	0	1.362	0	0	0	0	0	0	0	0	0
CSARRRSLISTDTQYF	0	0	1.275	0	0	0	0	0	0	0	0	0
CASSYLGQGNYGYTF	0	0	0.849	0	0	0	0	0	0	0	0	0
CAISVGQEIGGYTF	0	0.642	0	0	0	0	0	0	0	0	0	0
CASSLGGTATNTGELFF	0	0	0.589	0	0	0	0	0	0	0	0	0
CASSLARGTGGEDGYTF	0	0.567	0	0	0	0	0	0	0	0	0	0
CASSLAGGQGLYNEQFF	0	0	0.548	0	0	0	0	0	0	0	0	0
CSARVPRGNTEAFF	0.031	0.08	0.375	0	0	0	0	0	0	0	0	0
CATSRGGGTEAFF	0	0.411	0	0	0	0	0	0	0	0	0	0
CASSDGWNSPLHF	0	0	0.406	0	0	0	0	0	0	0	0	0
CSALAGTLGEQYF	0	0	0.372	0	0	0	0	0	0	0	0	0
CASSSQQGANSPLHF	0	0.35	0	0	0	0	0	0	0	0	0	0
CSARWGGRLAKNIQYF	0	0	0.349	0	0	0	0	0	0	0	0	0
CSARWSRWQETQYF	0	0	0.326	0	0	0	0	0	0	0	0	0
CSARMASRHEQFF	0	0.302	0	0	0	0	0	0	0	0	0	0
CASRGGLFEPQHF	0.001	0	0	0	0	0.006	0.031	0.057	0.012	0.055	0.049	0.192
CSGLGGLAGVSDTQYF	0	0	0	0.015	0	0.123	0	0	0.041	0.184	0.106	0
CASSPDRGLEGYTF	0	0	0	0	0	0	0	0	0	0	0	0.273
CAWSGEFLTDTQYF	0	0	0	0	0	0	0	0	0	0	0	0.271
CASTRDRGDWAFF	0	0	0	0.18	0.003	0	0.011	0.104	0.029	0.167	0.102	0
CSAREPGQGPSPLHF	0	0	0	0	0	0	0.107	0	0	0	0	0.268
CASSSRAVNSPLHF	0	0	0	0	0	0	0	0	0.171	0	0	0.267
CASSVTPYMNTEAFF	0	0	0	0	0.02	0	0	0	0	0	0.267	0
CASRRRRAHKPNYGYTF	0	0	0	0.014	0	0	0	0	0	0	0.256	0.011
CASTRDRGQDTQYF	0	0	0	0.09	0	0	0	0	0	0.239	0	0.021
CAWSTNTDTQYF	0	0	0	0	0	0	0	0	0	0	0.066	0.192
CASSKNQQGTEAFF	0	0	0	0	0	0.026	0.014	0	0.032	0.257	0	0
CAWSGVAGTGSRQPQHF	0	0	0	0	0	0	0	0	0	0	0.257	0
CAISELSDRADGYTF	0	0	0	0	0	0	0	0.004	0.024	0.245	0	0
CASSVRNQPQHF	0	0.001	0	0.001	0	0	0	0	0.002	0	0.244	0.001
CSARRQGVYGNSPLHF	0	0	0	0	0.084	0.09	0	0	0	0.002	0.117	0.123
CSALGGLAGASDTQYF	0	0	0	0	0	0	0	0	0	0	0.241	0
CASSPRQGTFYGYTF	0	0	0	0	0	0	0.17	0	0	0.24	0	0
CASSLTGGEAFF	0	0	0	0	0	0	0	0	0	0	0.234	0
CSARSGRLTGGYTF	0	0	0	0	0	0	0	0	0	0	0.233	0
CASSGRQGGQPQHF	0	0	0	0	0	0	0	0	0	0.232	0	0
CAWSGRAGAGNSNQPQHF	0	0	0	0	0	0	0	0	0	0.108	0.124	0
CASSYRRFSYNSPLHF	0	0	0	0	0	0	0	0	0	0.231	0	0
CASSLAGNYGYTF	0	0.004	0.004	0.005	0.011	0.012	0.014	0.012	0.005	0.225	0.004	0
CSAPGDRVGANYGYTF	0	0	0	0	0	0	0	0	0	0	0	0.229
CASSLTGAWGYTF	0	0	0	0	0	0	0.066	0	0	0.226	0	0
CASLDRPNQPQHF	0	0.003	0	0	0.156	0	0	0.003	0	0	0	0.225
CATSGGKGHQPQHF	0	0	0	0.041	0	0	0	0	0	0	0	0.224
CSGLGGSGGASYEQYF	0	0	0	0	0.048	0.016	0.033	0	0	0.18	0.044	0
CASSATNPEAFF	0	0	0	0	0	0	0	0	0	0	0.222	0
CAWSFGGRDYGYTF	0	0.002	0	0	0.025	0.006	0.073	0.006	0	0.021	0.144	0.054
CASSPRAGGHTEAFF	0	0	0	0	0	0	0	0	0	0	0	0.218
CASAPRTDGYTF	0	0	0	0	0	0	0.038	0	0	0	0.217	0
CASSPRDTEAFF	0	0.001	0	0.019	0.024	0.029	0.03	0	0.052	0.015	0.07	0.131
CSAWRTGNEKLFF	0	0	0	0	0	0	0	0.008	0	0.215	0	0
CATSAGVRQPQHF	0	0	0	0	0	0	0	0	0	0	0.214	0
CASSYRLAGGEGEQFF	0	0	0	0	0	0	0.043	0	0	0.196	0.017	0
CSARATGRSSYNEQFF	0	0	0	0	0	0	0.024	0	0.085	0.015	0.194	0
CASSRGDYGYTF	0	0	0.002	0	0	0	0	0	0	0.209	0	0
CSAGRTNTEAFF	0	0	0	0	0	0	0	0	0	0.209	0	0
CAWSVIKGLNEAFF	0	0	0	0	0	0	0	0	0	0	0.209	0
CASTLSAASYGYTF	0	0	0	0.021	0	0.039	0.082	0.036	0	0.101	0	0.107
CASSRREKAYGYTF	0	0	0	0	0	0	0	0	0	0	0.204	0
CASSYGERASGRSYEQYF	0	0	0	0	0.014	0	0	0	0	0	0.129	0.073
CASSLGDYGYTF	0.001	0	0.001	0.001	0.001	0	0	0	0	0.198	0	0
CSARDSFQETQYF	0	0	0	0	0	0	0	0	0	0	0.198	0
CASNNGGRKNGYTF	0	0	0	0	0	0	0	0	0.045	0.196	0	0
CAWSGIAGTLNQPQHF	0	0	0	0	0	0	0	0	0	0.194	0	0
CASSDTGTARSGYTF	0	0	0	0	0	0	0	0	0	0	0.194	0
CASMTRSKSGPQHF	0	0	0	0	0	0	0	0	0	0	0.194	0
CASSQRRVGAGGYTF	0	0	0	0	0	0	0	0	0	0.193	0	0
CASSLQRLDNSPLHF	0	0	0	0	0	0	0	0	0	0.189	0	0
CASSFNTEAFF	0	0.002	0.001	0	0	0.001	0	0	0	0	0	0.188
CATSRDKGPVDGYTF	0	0	0	0	0	0	0	0	0	0.185	0	0
CSAPGGLAGITDTQYF	0	0	0	0	0	0	0	0	0	0	0.185	0
CASTLKPGQGVYSNQPQHF	0	0	0	0	0	0	0	0	0	0	0	0.184
CSARTNLNTGELFF	0	0	0	0	0	0	0	0	0	0.183	0	0
CASSAQGPDTQYF	0	0	0	0	0	0	0.032	0.033	0	0	0	0.182
CASSSLWRGLGETQYF	0	0	0	0	0	0	0	0	0	0	0.056	0.126
CASSDERGLQPQHF	0	0	0	0	0	0	0	0	0	0.182	0	0
CASSLGGTEPYYGYTF	0	0	0	0	0	0	0	0	0	0.182	0	0
CSAVQGYEQYF	0	0	0.001	0	0.259	0.023	0.053	0	0.057	0	0.177	0.001
CASSSPGSVNTEAFF	0	0	0	0.021	0	0.022	0.066	0.032	0	0.089	0	0.088
CSSQENSNQPQHF	0	0	0	0	0	0	0	0	0	0	0.176	0
CASSPRGTEAFF	0.001	0.003	0	0.21	0.014	0	0.001	0.013	0.178	0.016	0.145	0.014
CASSIGGRGRSTYGYTF	0	0	0	0	0	0.004	0	0	0	0.103	0	0.07
CAWSGLAGGMLETQYF	0	0	0	0.08	0.029	0.141	0.018	0	0.024	0.052	0.074	0.046
CASSPLQGFLPEAFF	0	0	0	0	0	0	0.007	0	0.022	0	0.042	0.129
CSATGRGTGELFF	0	0	0	0	0	0	0	0	0.05	0.17	0	0
CASSLNLRETQYF	0.005	0.017	0.008	0.002	0.003	0.002	0.015	0.012	0.014	0.036	0.096	0.038
CASSPHLGQGAAGANVLTF	0	0	0	0	0	0	0	0	0	0	0	0.17
CASSLELNEKLFF	0.005	0.007	0.006	0.007	0.009	0.014	0.007	0.006	0.011	0.041	0.053	0.075
CSAPSRGRDQPQHF	0	0	0	0	0	0	0	0	0	0	0	0.168
CASYSSFLGSGQTTYEQYF	0	0	0.001	0	0	0	0	0	0	0.167	0	0
CSARSRDREHEQYF	0.001	0	0	0.058	0.186	0.008	0.083	0.105	0.036	0.084	0.03	0.052
CSARARPPETQYF	0	0	0	0	0	0	0	0	0	0.166	0	0
CSAPPTGFNADTQYF	0	0	0	0	0	0	0.002	0.051	0	0.165	0	0
CSASRQGGYGYTF	0	0	0	0	0	0	0	0	0	0	0.164	0
CASSSSTSIYEQYF	0	0	0	0	0	0	0	0	0	0	0	0.164
CASSPQGFYGYTF	0.001	0	0	0	0	0	0	0	0	0.093	0	0.07
CASSEQGAWTEAFF	0	0	0	0	0	0	0	0	0	0	0	0.163
CASSPRTGLYAPQHF	0	0	0	0	0	0	0	0	0	0	0.162	0
CASSLAPAGGETQYF	0	0	0	0.006	0.037	0	0	0.005	0	0.147	0	0.014
CSARPESGASSYEQYF	0	0	0	0	0.031	0	0	0	0.026	0	0.158	0
CASSFPGPQHF	0	0	0	0.012	0	0.028	0	0.01	0	0.092	0.042	0.024
CSVEDGYTF	0	0	0	0	0.058	0.002	0	0	0	0	0.158	0
CASSPGQPQETQYF	0.001	0	0	0.005	0.02	0.002	0	0.022	0.009	0.077	0.015	0.064
CSGKGQGTQETQYF	0	0	0	0	0	0	0	0	0	0	0.156	0
CASSEMALTETQYF	0	0	0	0	0	0	0	0	0	0	0	0.156
CASSRGPQISNYGYTF	0	0	0	0.046	0	0	0	0	0	0.155	0	0
CASGRDSDYGYTF	0	0	0	0	0	0	0	0	0	0.049	0	0.106
CASSQDRASFTEAFF	0	0	0	0	0	0	0	0	0	0	0.155	0
CSAPGGFGEKLFF	0	0	0	0	0	0.051	0	0	0	0	0.153	0
CSARDGRFGETQYF	0	0	0	0	0	0	0	0	0	0	0.153	0
CASSPLIGGKGPGQNTEAFF	0	0	0	0	0	0	0	0	0	0	0	0.153
CASSPLGAAHNYGYTF	0	0	0	0	0	0	0	0	0	0	0.15	0
CASQGRTEAFF	0	0	0	0	0.081	0.09	0	0.008	0	0	0.047	0.102
CASSLAGSGSGNTIYF	0	0	0	0	0	0	0	0	0	0.149	0	0
CSAREPGLWNEQFF	0	0.001	0	0.078	0.019	0.004	0.072	0.041	0.09	0.017	0.063	0.068
CASSFGQGSLNGYTF	0	0	0	0	0	0	0	0	0	0	0	0.148
CASSYGGLKGYTF	0	0	0	0.202	0	0	0.119	0	0.02	0.144	0	0
CASSGGALPETQYF	0	0	0	0	0.022	0	0.002	0.023	0	0.142	0	0
CASSEVDSYNSPLHF	0	0	0	0	0	0	0	0	0	0.142	0	0
CASTSNRDGNQPQHF	0	0	0	0	0	0	0	0	0	0	0.142	0
CASSLQGYNSPLHF	0	0	0	0	0	0	0	0	0	0	0	0.142
CASSEGVLRPQHF	0	0	0	0	0	0	0	0	0	0.141	0	0
CASRRSDGNTEAFF	0	0	0	0	0	0	0	0	0	0	0	0.141
CASSSDRGLSGYTF	0	0	0	0	0	0	0	0	0	0.14	0	0
CSARAGGPSYEQYF	0	0	0	0	0	0	0	0	0	0	0.14	0
CSASKDSNSPLHF	0	0	0	0	0	0.109	0.048	0.072	0.068	0.075	0.013	0.052
CASSTGTVTGELFF	0	0.001	0	0.021	0.038	0.032	0.027	0.001	0.04	0.022	0.05	0.066
CASSLFRTNEQFF	0	0	0	0	0	0	0	0.152	0	0.063	0.054	0.02
CSAKAGGRGDTQYF	0	0	0	0.024	0	0	0	0	0	0.136	0	0
CASSPHGGRGTEAFF	0	0	0	0	0	0	0	0	0	0.136	0	0
CSARGGAGERYGEQYF	0	0	0	0	0	0.016	0	0.116	0	0	0	0.135
CASSEFAGQGATGELFF	0	0	0	0.097	0	0	0	0	0.087	0	0	0.135
CSARGNSGAEAQYF	0	0	0	0	0	0	0	0	0	0.051	0.006	0.078
CASMVPSYEQYF	0	0	0	0	0	0	0	0	0	0	0	0.135
CSALGGTSGASYEQYF	0	0	0	0	0	0	0.044	0.058	0	0.067	0	0.066
CASSPRQGSYGYTF	0	0	0	0.078	0.027	0.114	0.061	0.024	0.004	0.033	0.03	0.07
CASSSPYEQYF	0.001	0	0.002	0.001	0	0	0	0	0	0.131	0.002	0
CASSLGPSILDGYTF	0	0	0	0	0	0	0	0	0	0.133	0	0
CASTSSHGQGASYTF	0	0	0	0	0	0	0	0	0	0	0	0.133
CAWDRGRHNSPLHF	0	0	0	0	0	0	0	0	0	0	0	0.132
CASTSRSGALGGYTF	0	0	0	0.038	0.027	0.025	0.044	0.135	0	0.061	0.004	0.066
CAWSVRGTYGYTF	0	0	0	0	0.067	0.018	0.042	0.059	0	0.131	0	0
CASSLARGTEAFF	0.002	0.003	0.001	0	0.003	0	0	0.008	0.054	0	0.013	0.118
CASTKSPLVGRTGELFF	0	0	0	0	0	0	0	0	0	0	0	0.13
CASSPIREQPQHF	0	0	0	0.008	0	0.007	0.16	0.124	0	0.129	0	0
CSVLGGLAGSSNEQFF	0	0	0	0	0	0.02	0.033	0.043	0	0.064	0.054	0.011
CASSSDATGNTIYF	0	0	0	0	0	0	0	0	0	0.129	0	0
CASSGGGARNQPQHF	0	0	0	0	0	0	0	0	0	0	0	0.129
CASSEMVDTQYF	0	0	0	0	0	0	0.122	0	0	0.128	0	0
CSAREGTFGYTF	0	0	0	0	0	0	0	0	0	0	0.128	0
CSANTEGRASSYEQYF	0	0	0	0	0	0	0	0	0	0.097	0.03	0
CASRRKGQLNQPQHF	0	0	0	0	0	0	0	0	0	0	0.126	0
CATSRDGGIIDTQYF	0	0	0	0	0	0	0	0	0	0.125	0	0
CASSLAVNYGYTF	0.002	0	0	0	0.079	0.004	0	0	0.114	0.124	0	0
CASLGRPNQPQHF	0.003	0	0	0	0	0	0	0	0	0	0.124	0
CASSRSGGQGFYSNQPQHF	0	0	0	0	0	0	0	0	0	0.124	0	0
CSARDHGRGSTDTQYF	0	0	0	0	0	0	0	0	0	0.124	0	0
CASSYVESTEAFF	0	0	0	0	0	0	0.175	0	0	0.046	0.077	0
CSARDSRGLANTGELFF	0	0	0	0	0	0	0	0	0	0.123	0	0
CSARRTGMSSYNEQFF	0	0	0	0	0	0	0	0	0	0	0.123	0
CASSNTFEAFF	0	0	0	0.006	0	0	0.013	0.029	0.085	0	0.044	0.078
CSVEGDSNQPQHF	0	0	0	0.065	0	0	0.001	0	0	0	0.12	0
CASSFGSSYNSPLHF	0	0.001	0	0.03	0	0	0	0	0	0.066	0.054	0
CASSLDGLAGGDEQFF	0	0	0	0	0	0	0	0	0	0.12	0	0
CAWSVQVGTEAFF	0	0	0	0	0	0	0	0	0	0	0.119	0
CSAKLNGGYGYTF	0	0	0	0	0	0	0	0	0	0	0	0.119
CASSETAGVNTIYF	0	0	0	0.04	0	0.257	0	0.031	0.111	0	0	0.118
CSARRAGTSAHNEQFF	0	0	0	0	0	0	0.016	0	0.013	0	0	0.118
CASSPGQATKNIQYF	0.005	0.01	0.008	0.008	0.012	0.011	0.005	0.011	0.014	0.05	0.035	0.032
CASSSGSGVNTGELFF	0.001	0	0	0	0.01	0.143	0.148	0.079	0.002	0.116	0	0
CASSLGSTYEAFF	0	0	0	0.029	0.061	0.002	0.02	0.023	0.017	0	0.046	0.07
CASSSGQIMYQPQHF	0	0	0	0	0	0	0	0	0	0	0	0.116
CSARGASGDGYTF	0	0	0	0	0	0.019	0	0	0.023	0.115	0	0
CSARDLNSYEQYF	0	0	0.001	0	0.159	0	0	0	0	0.068	0.012	0.035
CASSSQLGQGSVGTDTQYF	0	0	0	0	0	0	0	0	0	0	0.115	0
CATSDSEAGGVMNEQFF	0	0	0	0	0	0	0	0	0	0.114	0	0
CSAIRRRGQGAGNQPQHF	0	0	0	0	0	0	0	0	0	0	0.114	0
CASSPGAGTLNGYTF	0	0	0	0	0.034	0	0	0	0	0	0	0.112
CAWRSKERSNQPQHF	0	0	0	0	0	0	0	0	0	0.112	0	0
CASNPGTERTQYF	0	0	0	0	0	0	0	0	0	0	0.112	0
CASSLFASGANVLTF	0	0	0.001	0	0	0	0	0	0	0	0.111	0
CASRRGQGYLRETQYF	0	0	0	0	0	0	0	0	0	0.111	0	0
CASSLSGFQLPLHF	0	0	0	0	0	0	0	0	0	0	0.111	0
CSARGLVQGGGYTF	0	0	0	0	0	0	0	0	0	0	0.11	0
CASSPEGGLNTGELFF	0	0	0.001	0	0	0	0	0.015	0	0.083	0	0.025
CASSSAQGIEQYF	0	0	0	0	0	0	0	0.013	0	0.025	0.071	0.012
CASSSQQGVGEQYF	0	0	0	0	0	0	0	0	0	0	0.108	0
CASRLKDREETQYF	0	0	0	0.08	0	0.065	0	0	0	0.07	0.037	0
CASSYLAGEYEQYF	0	0	0	0	0	0	0	0	0	0	0.107	0
CACRDREYRGYTF	0	0	0	0	0	0	0	0	0	0.011	0.071	0.025
CRQASGHEQYF	0	0	0	0	0	0	0	0	0.055	0.015	0.091	0
CASSDDRDQPQHF	0	0	0	0	0.029	0	0	0	0	0	0	0.106
CSARTGAGPNGYTF	0.002	0	0	0	0	0	0	0	0	0.101	0.005	0
CAWSVAGTYGYTF	0	0	0	0	0	0	0	0	0	0	0.106	0
CASSLARGAAGELFF	0	0	0	0	0	0	0.012	0	0	0.042	0	0.063
CASSRVNEKLFF	0	0	0	0.002	0.005	0	0.012	0.012	0.025	0.03	0.057	0.018
CASSQGADTQYF	0.001	0	0	0.024	0	0	0	0	0.002	0	0.001	0.104
CASSLDRGNIQYF	0	0	0	0.025	0	0	0	0	0	0.105	0	0
CASSSFSARGTQYF	0	0	0	0	0	0	0	0	0	0	0	0.105
CAWSVRGPYEQYF	0	0	0	0.006	0	0	0.011	0	0.006	0	0.104	0
CASSLGGQESNQPQHF	0	0	0	0	0	0	0	0	0	0.104	0	0
CASSYGDGTIGYTF	0	0	0	0	0	0	0	0	0	0.104	0	0
CASSLAIRSSSYEQYF	0	0	0	0	0	0	0	0	0	0	0.103	0
CASSGDRDTEAFF	0	0	0	0.001	0	0.001	0	0	0.126	0.041	0.011	0.05
CASSSRQGNYGYTF	0	0	0.001	0.025	0	0	0	0.011	0	0	0.102	0
CASSEDIWKKGSTEAFF	0	0	0	0	0	0	0	0	0	0	0.102	0
CSVSWGGAETFF	0.001	0	0	0.027	0	0	0	0.031	0.019	0.03	0.013	0.058
CASKTEDRSNQPQHF	0.007	0.013	0.002	0.002	0.002	0.015	0.009	0.049	0.031	0.016	0.048	0.036
CASSPGLSHTDTQYF	0	0	0	0	0	0	0	0	0	0	0.1	0
CATSDNRGPYSPLHF	0	0	0	0	0	0	0	0	0	0	0.1	0
CASIDLGTGMGVNTEAFF	0	0	0	0	0	0	0	0	0	0	0.1	0
CASSKRDGPLYGYTF	0	0	0	0	0	0	0	0	0	0	0.1	0
CASSLPPRGRRYEQYF	0	0	0	0	0	0	0	0	0	0	0	0.1
CASSILEDQPQHF	0	0	0	0	0	0	0	0	0	0	0.018	0.082
CASSPRQGGGLYGYTF	0	0	0	0	0	0	0.014	0	0	0.098	0	0
CASSYGAGTKNSPLHF	0	0	0	0	0	0	0	0	0	0.098	0	0
CASSPSSGANVLTF	0	0	0	0	0	0	0	0	0	0	0.098	0
CAISETNRGMNTEAFF	0	0	0	0	0	0	0	0	0	0	0	0.097
CASSEGQDYNYGYTF	0	0.001	0	0	0.006	0	0	0	0	0	0.096	0
CASRSTNTEAFF	0.001	0	0	0	0	0	0	0	0	0	0	0.095
CASSHSTGEYYGYTF	0	0	0	0	0	0	0	0	0	0	0.079	0.016
CASSPTLGELFF	0	0	0	0	0	0	0	0	0	0	0	0.095
CSARWKGGNQPQHF	0	0	0	0	0	0	0	0	0	0	0	0.095
CASSLINTEAFF	0.015	0.027	0.009	0.019	0.059	0.074	0.048	0.024	0.033	0.005	0.058	0.031
CASSLAPTGGMEELFF	0	0	0.001	0.112	0.011	0	0.049	0	0.034	0	0.094	0
CASSPGTSGTRTDTQYF	0	0	0	0	0	0	0	0	0	0.094	0	0
CASKPQGVGTEAFF	0	0	0	0.003	0.017	0	0	0	0	0	0.093	0
CSALGLAEAFF	0	0	0	0	0	0	0	0	0	0.009	0.084	0
CAWQGRGGSISNQPQHF	0	0	0	0	0	0	0	0	0	0	0	0.093
CSVDYRDGDTF	0	0	0	0	0	0	0	0	0	0.092	0	0
CATVGGIAGRYGYTF	0	0	0	0	0	0	0	0	0	0	0.092	0
CASSYYRGGETQYF	0	0	0	0	0	0	0	0	0	0	0	0.092
CAISADGNGYTF	0	0	0	0	0	0	0	0	0	0	0	0.092
CASSLFGSGTGQGYTF	0	0	0	0	0.161	0.017	0	0	0.203	0.091	0	0
CASSYRGLAGGETQYF	0.002	0	0	0	0	0	0	0.003	0	0.091	0	0
CASRKGGINNSPLHF	0	0	0	0	0	0	0	0	0	0	0.091	0
CSARRGNQPQHF	0	0.001	0	0	0.015	0.002	0.02	0	0.126	0.003	0.069	0.017
CASSDDRVNQPQHF	0	0	0	0	0	0	0	0	0	0	0.089	0
CASSSPGELFF	0	0	0	0	0	0	0	0	0	0	0	0.089
CASSLAVGQGGNQPQHF	0	0	0	0.037	0	0	0	0	0	0	0	0.088
CATSPETTVYGYTF	0	0	0	0	0	0	0	0	0	0	0.088	0
CAWSVYGGYTF	0	0	0	0	0	0	0	0	0	0	0.088	0
CSAWRGTDTQYF	0	0	0	0	0	0	0	0	0	0	0.087	0
CASSLGVRSPLHF	0.003	0.012	0.01	0.021	0.066	0.003	0.06	0.01	0.044	0.02	0.025	0.041
CAWGTGQDEKLFF	0	0	0	0	0	0.014	0	0	0	0	0	0.086
CASSTAVNYGYTF	0	0	0	0	0	0	0	0	0	0.086	0	0
CSAPPQGAWGSPLHF	0	0	0	0	0	0	0	0	0	0.086	0	0
CAREGQTYEQYF	0	0	0	0	0	0	0	0	0	0	0.086	0
CSAREGLQIPYGYTF	0	0	0	0	0	0	0	0	0	0	0	0.086
CASSIRQGGLNYGYTF	0	0	0	0.129	0	0.022	0.042	0	0.025	0.085	0	0
CSARLTGMSSYNEQFF	0	0	0	0	0	0	0.009	0.026	0	0.085	0	0
CARSPLNYGYTF	0	0	0	0	0	0	0	0	0	0.085	0	0
CAISESAMGSSYEQYF	0	0	0	0	0	0	0	0	0	0	0	0.085
CASSLSRGGDTEAFF	0	0	0	0	0	0	0.194	0.004	0.059	0.005	0.063	0.016
CAWSGRAGATYEQYF	0	0	0	0.045	0	0	0	0	0	0.084	0	0
CASSEGVQPQHF	0	0	0	0	0	0	0	0	0	0	0	0.084
CAWSVRSETQYF	0	0	0	0	0	0	0	0	0	0	0	0.084
CSARAGEDRPIYGYTF	0	0	0	0	0	0	0	0	0	0	0	0.084
CASSLSGTGHTDTQYF	0	0	0	0	0	0	0	0	0.004	0	0	0.083
CASSPGQGAGGNQPQHF	0	0	0	0	0	0	0	0	0	0	0.083	0
CASSEGVVMTEAFF	0	0	0	0	0	0	0	0	0	0	0.083	0
CASSPGLYTDTQYF	0	0	0	0	0	0	0	0	0	0.022	0	0.061
CASRPGGRFYGYTF	0	0	0	0.028	0.026	0.065	0.089	0.009	0	0	0.082	0
CASSPAGRGVASPLHF	0	0	0	0	0	0	0	0.015	0	0	0.082	0
CASSPRGGLGYTF	0	0	0	0	0	0	0	0	0	0	0.082	0
CAWSGLAGAQNTGELFF	0	0	0	0	0	0	0	0	0	0	0.082	0
CSARWGRGTGDSPLHF	0	0	0	0	0	0	0	0	0	0	0.082	0
CASSARDGVGNTIYF	0	0	0	0	0	0	0.176	0.058	0	0	0.073	0.009
CASRTDTEAFF	0	0	0.001	0	0	0	0	0	0	0.081	0	0
CAWSVRAETQYF	0	0	0	0	0	0	0	0	0	0.081	0	0
CASSTRTPWGDTQYF	0	0	0	0	0	0	0	0	0	0.08	0	0
CASSMGQVPTQYF	0	0	0	0	0	0	0	0	0	0	0	0.08
CASSESGVAGDPYNEQFF	0	0	0	0	0	0	0	0	0	0	0.079	0
CASSQVNQRGTQYF	0	0	0	0	0	0	0	0	0	0	0.079	0
CSAKRGGRGDTQYF	0	0	0	0	0	0	0	0	0.013	0	0	0.078
CASSLDSNQPQHF	0.01	0.011	0.009	0.002	0	0.006	0	0.004	0.002	0	0.077	0.001
CASSPRRASGGAVGDTQYF	0	0	0	0.118	0.021	0.063	0.026	0.048	0.027	0.022	0.008	0.047
CASSLASGRTDTQYF	0	0	0.001	0	0	0.008	0	0	0	0.023	0.054	0
CSAMTGGARQPQHF	0	0	0	0	0	0	0	0	0	0.077	0	0
CAGRGRLTGELFF	0	0	0	0	0	0	0	0	0	0	0	0.077
CASSAGQPQETQYF	0	0	0	0.005	0.003	0	0	0.002	0.032	0.005	0.037	0.034
CASSLRAFDQPQHF	0	0	0	0	0	0	0	0	0	0.076	0	0
CASSWGSVTHPYEQYF	0	0	0	0	0	0	0	0	0	0	0.076	0
CASSIEGRQRVSGYTF	0	0	0	0	0	0	0	0	0	0.017	0.059	0
CASTFGAWGYGYTF	0	0	0	0	0	0	0	0	0	0	0	0.076
CASSLGDTEAFF	0.001	0.002	0	0	0	0.103	0.031	0.025	0	0.003	0.067	0.005
CAWSLDRGNSPLHF	0	0	0	0	0	0.001	0.05	0	0	0.057	0.018	0
CASSRYRGGRTEAFF	0	0	0	0.005	0	0.018	0.003	0	0	0.004	0.01	0.061
CASMTRTGIVGELFF	0	0	0	0	0	0	0	0	0	0	0.075	0
CASSSGRETQYF	0	0	0	0	0	0	0	0	0	0	0.075	0
CASSPAFGTAYGYTF	0	0	0	0.019	0.007	0	0	0.039	0	0.049	0.025	0
CASSLDRDRGGYTF	0.001	0	0	0.018	0.002	0.027	0.013	0.01	0.001	0.013	0	0.061
CSVQETQYF	0	0	0	0	0	0	0	0	0	0	0	0.074
CASSLATNRAMNTEAFF	0	0	0	0	0	0	0	0	0	0	0	0.074
CAWSVRGQPQHF	0	0	0.003	0	0	0	0	0	0	0	0	0.073
CSARGDRGLGGYTF	0	0	0	0	0	0	0	0	0	0.073	0	0
CASRNRDPRGGYTF	0	0	0	0	0	0	0	0	0	0	0	0.073
CASSIGGSAYEQYF	0	0	0	0	0	0	0	0	0	0	0	0.073
CASSYRTQGRGGYTF	0	0	0	0.122	0	0	0	0	0	0	0.072	0
CASSLTEAHNEQFF	0	0	0	0	0	0	0	0	0	0.007	0.044	0.021
CASSGARGVRGYTF	0	0	0	0	0	0	0	0	0	0	0	0.072
CATSDPTGANYGYTF	0	0	0	0	0	0	0	0	0	0.071	0	0
CATSRDGGLAGPTGELFF	0	0	0	0	0	0	0	0	0	0.071	0	0
CATSSGRGQGYTF	0	0	0	0	0	0	0	0	0	0	0	0.071
CASSLRPFTGLVYNEQFF	0	0	0	0	0	0.019	0.008	0	0	0.07	0	0
CASTSRAGGLGYGYTF	0	0	0	0	0	0.075	0	0	0	0	0	0.07
CAWSGLGGSLSNQPQHF	0	0	0	0	0	0	0	0	0	0	0	0.07
CASSHPGLAGGGGELFF	0	0	0	0	0.009	0	0.094	0.014	0	0	0	0.069
CAWGLAGAYEQYF	0	0	0	0.017	0	0	0	0	0	0	0	0.069
CSARDIRDRGSPLHF	0	0	0	0	0	0	0	0	0	0.069	0	0
CSAGTTDQPQHF	0	0	0	0	0	0	0	0	0	0	0.069	0
CSAPGQGPPNQPQHF	0	0	0	0	0	0	0	0	0	0	0.069	0
CSARDLRGVNQQYF	0	0	0	0	0	0	0	0	0	0	0	0.069
CAWSVQGNQPQHF	0.005	0.006	0.002	0.005	0.002	0.012	0.014	0.002	0.028	0.018	0.037	0.014
CASSVTGGGGYTF	0	0	0.002	0	0	0	0.034	0	0.053	0	0.068	0
CASSQELNQPQHF	0	0	0	0	0	0	0.001	0	0	0.068	0	0
CASSWRDRGYGYTF	0	0	0	0	0.132	0	0	0	0	0.068	0	0
CASSIEGLLGYTF	0	0	0	0	0	0	0	0.144	0	0	0.067	0
CASSGYNEQFF	0.001	0.002	0.002	0.076	0.058	0.041	0.041	0.017	0.013	0.027	0.021	0.019
CASSERGSTDTQYF	0.001	0	0	0.041	0.034	0.03	0.011	0.003	0	0.001	0	0.066
CSASRGTYGYTF	0	0.002	0.096	0	0	0	0	0	0	0	0.061	0.006
CASRRDRGLDGYTF	0	0	0	0	0	0	0	0	0	0	0.067	0
CASSGSGGARETQYF	0	0	0	0	0	0	0	0	0	0	0.067	0
CASSYYAGGPDTQYF	0	0	0	0	0	0	0	0	0	0	0.067	0
CASSYRQGANTGELFF	0	0	0	0	0	0	0	0	0	0	0	0.067
CASSYSPGGASQETQYF	0	0	0	0	0	0	0	0	0	0	0	0.067
CASTDRDYGYTF	0	0	0	0	0	0	0	0	0	0	0	0.067
CASKGGTGSFEAFF	0	0	0	0	0	0.021	0	0	0	0	0.066	0
CASSYRGDNTEAFF	0	0	0	0	0	0	0	0	0	0	0	0.066
CASRKGGPSRLDTPDTQYF	0	0	0	0	0	0	0	0	0	0	0	0.066
CASSEFKEGTEAFF	0.003	0.002	0.001	0	0.018	0	0.002	0.008	0.002	0.004	0.01	0.051
CASSTQGGLPYFEQYF	0	0	0	0	0	0	0	0	0	0	0.065	0
CASSPAPGGGGPVTDTQYF	0	0	0	0	0	0	0	0	0	0	0	0.065
CSVIYRQETNYGYTF	0	0	0	0	0	0	0	0	0	0	0	0.065
CASSAKGGGPSTDTQYF	0	0	0	0	0	0	0	0	0	0	0	0.065
CSATQRVPTYEQYF	0	0	0	0	0	0	0	0	0	0	0	0.065
CSARVGNSYEQYF	0	0	0	0.019	0.024	0.091	0	0	0.024	0.018	0	0.046
CASSLYAGPRTNAEAFF	0	0	0	0	0	0	0	0	0	0.064	0	0
CSVEVDRSNYGYTF	0	0	0	0	0	0	0	0	0	0.064	0	0
CASSPDRGPGGYTF	0	0	0	0	0	0	0	0	0	0.064	0	0
CASSGGGRNYGYTF	0	0	0	0	0	0	0	0	0	0	0	0.064
CSARSGHEQYF	0	0	0	0.089	0.17	0.028	0.013	0.1	0.055	0	0.061	0.002
CASSLSPGPLYGYTF	0	0	0	0.015	0.011	0.024	0.002	0.062	0	0	0	0.063
CASSPAGTNTEAFF	0	0	0	0.011	0	0.08	0.011	0.016	0	0.004	0.011	0.048
CASRDRGRQDTQYF	0	0	0	0.005	0	0.039	0.002	0.023	0	0.041	0.007	0.015
CASSYKQGTFEAFF	0	0	0	0	0	0	0.017	0	0	0	0.056	0.007
CASSLGRQNTEAFF	0	0	0	0	0.003	0	0	0	0	0	0.063	0
CASSLRSRAGKAGYTF	0	0	0	0	0	0	0	0	0	0	0.063	0
CASSPSRGTGNTEAFF	0	0	0	0	0	0	0	0	0	0	0.063	0
CASSLRYRGDTDTQYF	0	0	0	0	0	0	0	0	0	0	0.063	0
CASSSPGRLGYTF	0	0	0	0	0	0	0	0	0	0.029	0	0.034
CSASLGLVGNEQFF	0.001	0	0	0.048	0.025	0.022	0.012	0	0.004	0.062	0	0
CASSLGASANSYNEQFF	0	0	0	0	0.059	0	0	0	0	0.048	0.014	0
CSAAPGTTDYGYTF	0	0	0	0	0	0	0	0	0	0.062	0	0
CASSFIRGALANTGELFF	0	0	0	0	0	0	0	0	0	0	0.062	0
CASSYRGQVGYTF	0	0	0	0	0	0	0	0	0	0	0.062	0
CSARGGTGAGYTF	0	0	0	0	0	0	0	0	0	0	0	0.062
CASSPAVRNTEAFF	0	0	0	0.054	0	0	0.069	0	0.034	0.023	0.038	0
CASSPRDGPNTEAFF	0.004	0.004	0.008	0.002	0.003	0.005	0.007	0.05	0.008	0.006	0.041	0.014
CASSSGQGSLYGYTF	0	0	0	0	0	0	0	0.059	0	0	0.061	0
CASRGGRTEAFF	0	0	0	0	0	0	0	0	0	0.061	0	0
CATLADGAETQYF	0	0	0	0	0	0	0	0	0	0.061	0	0
CSARARGATNEKLFF	0	0	0	0	0	0	0	0	0	0.061	0	0
CASSSFRFRGEQFF	0	0	0	0	0	0	0	0	0	0	0.061	0
CATGLPPTDTQYF	0	0	0	0	0	0	0	0	0	0	0.061	0
CSAGGGWMNEQFF	0	0.001	0	0	0	0.005	0	0	0.035	0	0	0.06
CASSRRDRVNGYTF	0	0	0	0	0	0	0	0	0	0.06	0	0
CSAGGQGHQPQHF	0	0	0	0	0	0	0	0	0	0.06	0	0
CASTPTGLGDSTF	0	0	0	0	0	0	0	0	0	0	0.06	0
CATSDHTSGTGELFF	0	0	0	0	0	0	0	0	0	0.009	0.042	0.009
CASSTGRESYSNQPQHF	0	0	0	0	0	0	0	0	0	0	0	0.06
CASSLGAGGVYNEQFF	0.003	0.003	0.001	0.064	0.15	0.082	0.019	0.007	0.017	0.005	0.042	0.012
CASSPRQGALDGYTF	0	0	0	0	0	0	0	0	0	0.059	0	0
CASSGQRSYGYTF	0	0	0	0	0	0	0	0	0	0.059	0	0
CASSRQGGANTDTQYF	0	0	0	0	0	0	0	0	0	0	0	0.059
CASTNRGGKGYTF	0	0	0	0	0	0	0	0	0	0	0	0.059
CSARVGGRLAKNIQYF	0	0	0	0	0	0	0	0.048	0	0	0	0.058
CASVRDRGMDEQYF	0	0	0	0	0	0	0.044	0	0	0.058	0	0
CSVTWGGAEAFF	0	0	0	0	0.002	0	0	0.022	0	0	0.058	0
CASSIDGTPNYGYTF	0	0	0	0	0	0	0	0	0	0.058	0	0
CASSYSADLLNSPLHF	0	0	0	0	0	0	0	0	0	0	0.058	0
CASSIGAETMNTEAFF	0	0	0	0	0	0	0	0	0	0	0.058	0
CASSPRGGTSGSPSTDTQYF	0	0	0	0	0	0	0	0.045	0	0.046	0.012	0
CASSPIKRTGEGMNTEAFF	0	0	0	0.004	0.046	0	0.022	0	0	0.021	0.037	0
CASSDRDRARYEQYF	0	0	0	0.006	0	0.009	0.044	0.004	0	0.013	0.008	0.036
CAQVKGGTEAFF	0	0	0	0	0	0	0	0	0	0.057	0	0
CASSRDTSTNEKLFF	0	0	0	0	0	0	0	0	0	0.057	0	0
CSVRHGRFGSPLHF	0	0	0	0	0	0	0	0	0	0	0	0.057
CASNRDRGEDTQYF	0	0	0	0	0	0	0	0	0	0	0	0.057
CASSYAQEANYGYTF	0	0	0	0	0	0	0	0	0	0	0	0.057
CASSMGTGISGNTIYF	0	0	0	0	0	0.014	0	0	0.014	0	0.056	0
CASTDRSPGNTIYF	0	0	0	0	0	0.106	0	0	0	0.056	0	0
CSAWTGGSTDTQYF	0	0	0	0	0	0	0	0	0	0.056	0	0
CRVGSGHEQFF	0	0	0	0	0	0.115	0	0.001	0.006	0.055	0	0
CASSPRTVYGYTF	0	0.001	0	0	0.004	0	0	0	0	0.055	0	0
CASSAIQGPYEQYF	0	0	0	0	0	0	0	0	0	0.055	0	0
CSARIEGLAGGTYEQYF	0	0	0	0	0	0	0	0	0	0.055	0	0
CASSPGGGAYGYTF	0	0	0	0	0	0	0	0	0	0	0	0.055
CASSPGRTLNTGELFF	0.001	0	0.001	0	0	0	0	0	0	0	0.054	0
CASSLIFGTGRDSPLHF	0	0	0	0	0	0	0	0	0	0.054	0	0
CASRDRQAPDYGYTF	0	0	0	0	0	0	0	0	0	0.054	0	0
CASRLDMNQPQHF	0	0	0	0	0	0	0	0	0	0.054	0	0
CASSPRPGNPYGYTF	0	0	0	0	0	0	0	0	0	0	0.054	0
CASRPRQGAYNEQFF	0	0	0	0	0	0	0	0	0	0	0	0.054
CASSLMGTYGYTF	0	0	0	0	0	0	0.035	0	0	0.053	0	0
CASSYSNQPQHF	0.001	0	0.005	0	0	0	0	0.004	0.003	0.002	0	0.051
CASSPIQGFGTEAFF	0	0	0	0	0.03	0	0	0	0	0	0.009	0.044
CASSLRYGGGYYNEQFF	0	0	0	0.014	0	0	0	0	0	0	0	0.053
CSVLLDKTRGEAFF	0	0	0	0	0	0	0	0	0	0	0.053	0
CSLGGGGNTEAFF	0	0	0	0	0	0	0	0	0	0	0.053	0
CSATNYNEQFF	0	0	0	0	0	0	0	0	0	0	0.052	0.001
CASSSTVTMTPYEQYF	0	0	0	0.004	0	0.003	0	0	0	0.008	0	0.044
CASSPDRGDQPQHF	0	0	0	0	0	0	0	0	0	0	0	0.052
CAWSPGPNYGYTF	0	0	0	0	0	0	0	0	0	0.052	0	0
CASSYKRGVSYEQYF	0	0	0	0	0	0	0	0	0	0	0.052	0
CASHAILNTEAFF	0	0	0	0	0	0	0	0	0	0	0	0.052
CASPRDRVPYSNQPQHF	0	0	0	0	0	0	0	0	0	0	0	0.052
CSARFWTGVGNTIYF	0	0	0	0	0	0	0	0	0	0	0	0.052
CASKDSPSGNTIYF	0	0	0	0.003	0.001	0	0.01	0	0	0	0	0.051
CASRVGETQYF	0.002	0	0	0	0.002	0	0	0	0	0.051	0	0
CSARAALNEQFF	0	0	0	0	0	0	0	0	0	0.051	0	0
CASSEGPKPSYEQYF	0	0	0	0	0	0	0	0	0	0.051	0	0
CASSQDGAPTDTQYF	0	0	0	0	0	0	0	0	0	0.051	0	0
CSAALRATRLAGGSEQFF	0	0	0	0	0	0	0	0	0	0.051	0	0
CASSEQVNSNQPQHF	0	0	0	0	0	0	0	0	0	0.051	0	0
CASKSGQGALEQYF	0	0	0	0	0	0	0	0	0	0	0.051	0
CASSEEKDAEAFF	0	0	0	0	0	0	0	0.077	0	0.048	0	0.002
CASSLGQGYGYTF	0.008	0.012	0.007	0.001	0.003	0.003	0.006	0.002	0.007	0.049	0	0.001
CASSDGTGGTEAFF	0.003	0	0	0	0.008	0.001	0.003	0.008	0.003	0.007	0.013	0.03
CASTRPGGIYGYTF	0	0	0	0	0	0	0	0	0	0.05	0	0
CASSPAAGGTQYF	0	0	0	0	0	0	0	0	0	0.05	0	0
CASSLSLLGFQPQHF	0	0	0	0	0	0	0	0	0	0	0.05	0
CASTLGDNSPLHF	0	0	0	0	0	0	0	0	0	0	0.05	0
CAWWPNTDTQYF	0	0	0	0	0	0	0	0	0	0	0.05	0
CASRLRGRGADTQYF	0	0	0	0	0	0	0	0	0	0	0	0.05
CASRSVGTGYTF	0	0	0	0	0	0	0	0	0	0	0	0.05
CASSYRRENTEAFF	0	0	0	0	0	0	0	0	0	0	0	0.05
CASTYTGGTEAFF	0	0	0	0	0	0	0	0	0	0	0	0.05
CSARDLGGNSPLHF	0	0	0	0	0	0	0	0	0	0	0	0.05
CASSYGTGWAGNNQPQHF	0	0	0	0	0	0	0	0	0	0.002	0	0.048
CASSKGPAGGSYEQYF	0	0	0	0	0.005	0	0.07	0.014	0	0	0	0.049
CASSPSTGGDYGYTF	0	0	0	0	0.015	0	0.019	0.009	0	0	0	0.049
CASSYSAGISETQYF	0	0	0	0	0	0	0	0	0	0.049	0	0
CASSLQGASNQPQHF	0	0	0	0	0	0	0	0	0	0.049	0	0
CATSPIPGTGGRNTGELFF	0	0	0	0	0	0	0	0	0	0.049	0	0
CSANLAKNIQYF	0	0	0	0	0	0	0	0	0	0	0.049	0
CSTGQGQTQYF	0	0	0	0	0	0	0	0	0	0	0	0.049
CSVDRQGGRAFF	0	0	0	0	0	0	0	0	0	0	0	0.049
CAWSEGAGGYTF	0	0	0	0	0	0	0	0	0	0	0	0.049
CASRDRGRADTQYF	0	0.001	0	0.014	0	0.021	0.021	0.041	0.09	0.013	0	0.035
CASRRRTARTNQLTDTQYF	0	0	0	0.011	0	0.002	0	0	0	0	0.048	0
CASSYNRRSNQPQHF	0	0	0	0	0	0	0	0	0	0	0.048	0
CAWSSSREQYF	0	0	0	0	0	0	0	0	0	0	0.048	0
CAGSTGAQPQHF	0	0	0	0	0	0	0	0	0	0	0	0.048
CSARVVTNQPQHF	0	0	0	0	0	0	0	0	0	0	0	0.048
CASSATTLNNSPLHF	0	0	0	0	0	0	0	0	0	0	0	0.047
CASSYGPSGGRGTSNEQFF	0	0	0	0	0	0	0	0	0	0	0	0.047
CASSKVGTGIDQPQHF	0	0	0	0	0	0	0	0	0	0	0	0.047
CSARGQGVTGELFF	0	0	0	0	0	0	0	0.121	0	0.046	0	0
CASSWGGSPARELFF	0	0	0	0.043	0.005	0	0.026	0.018	0	0	0	0.046
CASSPTGRVVNTEAFF	0	0	0	0	0	0.004	0	0	0	0.005	0.041	0
CASSPRGQGSTDTQYF	0	0	0	0	0	0	0	0	0	0	0.046	0
CASTRSAGALNYGYTF	0	0	0	0	0	0	0	0	0	0	0.046	0
CASSSSPGQETTEAFF	0	0	0	0	0	0	0	0	0	0	0	0.046
CASRKGQGFGYTF	0	0	0	0	0	0	0	0	0	0	0	0.046
CARSLGARYGYTF	0	0	0	0	0	0	0	0	0	0	0	0.046
CASSSEQNQPQHF	0	0	0	0	0	0	0	0	0	0	0	0.046
CAWGDISNQPQHF	0	0	0	0	0	0	0	0	0	0	0	0.046
CASSAIGTDYEQYF	0	0	0	0.032	0.014	0.081	0.025	0	0	0.024	0.021	0
CASSTLIWGATEAFF	0	0	0	0	0	0	0	0	0	0	0	0.045
CASNPPGVYGYTF	0	0	0	0	0	0	0	0	0	0	0	0.045
CASSGATSGRVTKNIQYF	0	0	0	0	0	0	0	0	0	0	0	0.045
CASSLAFNLGQGRSGANVLTF	0	0	0	0.03	0.111	0	0.023	0.04	0	0.044	0	0
CASSLDGQGSRRPYF	0	0	0	0.008	0	0	0.001	0.012	0.001	0	0.008	0.036
CASIRRGSGNLGNQPQHF	0	0	0	0	0	0	0	0	0	0	0.044	0
CASSQGASEAFF	0	0	0	0	0	0	0	0	0	0	0	0.044
CASSQRDSPRDGYTF	0	0	0	0	0	0	0	0	0	0	0	0.044
CASSPDRGNQPQHF	0.004	0.001	0	0.003	0	0.013	0.001	0	0	0.002	0	0.041
CASSEIAGYEQYF	0	0	0.001	0.061	0.069	0.005	0	0	0	0.001	0.041	0.001
CSAEADSNQPQHF	0	0	0	0	0	0	0	0	0.088	0	0	0.043
CASSRKGDAIYGYTF	0	0	0	0	0	0	0	0	0.052	0.043	0	0
CASSLRQRGGPETQYF	0	0	0	0.031	0.01	0.068	0.003	0.014	0	0.022	0.021	0
CASSERNQETQYF	0	0	0	0.004	0	0	0	0	0	0	0.043	0
CASSLDHPLGKYF	0	0	0	0	0	0	0	0	0	0	0	0.043
CASSSLGGVRGANTGELFF	0	0	0	0	0	0	0	0	0	0	0	0.043
CASSLGGTSGTVKEQFF	0	0.001	0	0.046	0.099	0.02	0.072	0.082	0.03	0	0.009	0.033
CACRRQGVGGYTF	0	0	0	0	0	0	0	0	0	0	0.042	0
CASSPHTGADNQPQHF	0	0	0	0	0	0	0	0	0	0	0.042	0
CASSSRDGVLYGYTF	0	0	0	0	0	0	0	0	0	0	0.041	0
CATSRVLVTGANTEAFF	0	0	0	0	0	0	0	0	0	0	0	0.041
CASSLGQISGPGTDTQYF	0	0	0	0	0	0	0	0	0	0	0	0.041
CASSYGRAEDTQYF	0	0	0	0	0	0	0	0	0	0	0	0.041
CASTPGTGVGQPQHF	0	0	0	0	0	0	0	0	0	0	0	0.041
CSARDVTAGDEQFF	0	0	0	0.004	0	0.003	0.035	0.008	0.045	0	0.02	0.02
CASSEGDSYNSPLHF	0	0	0	0	0	0	0	0	0	0	0	0.04
CASSRTRDTYNSPLHF	0	0	0	0	0	0	0	0	0	0	0.04	0
CASSLGYSYGYTF	0	0	0	0	0	0	0	0	0	0	0.04	0
CASTPRREPGEQYF	0	0	0	0	0	0	0	0	0	0	0	0.04
CASSRTGQTNSYNSPLHF	0	0	0	0	0	0	0	0	0	0	0	0.04
CASSQGQYQPQHF	0	0	0	0	0	0	0	0	0	0	0	0.04
CASTPHGGRGTEAFF	0	0	0	0	0	0	0	0	0.099	0.039	0	0
CASSIIPDTQYF	0	0	0	0	0	0	0	0	0	0	0	0.039
CASSYSGRADEQYF	0	0	0	0	0	0	0	0	0	0	0	0.039
CAWSSSGGAGETQYF	0	0	0	0	0	0	0	0	0	0	0	0.039
CASTKDRGGYTF	0	0	0	0	0	0	0	0	0	0	0	0.039
CASSPEVGAYGYTF	0	0	0	0	0	0	0	0	0.006	0.001	0.037	0
CASNHTGTGRYSVYF	0	0	0	0	0	0	0	0	0	0	0	0.038
CASSRERGRSPLHF	0	0	0	0	0	0	0	0	0	0	0	0.038
CASSYSIVGGARGYTF	0	0	0	0	0	0	0	0	0	0	0	0.038
CASSPASGTYQETQYF	0	0	0	0	0	0	0	0	0	0	0	0.038
CSAYRTGASSYNEQFF	0	0	0	0	0	0	0	0.077	0	0.037	0	0
CASSPLGSDGYTF	0	0	0	0	0	0	0	0	0	0	0.037	0
CASSIQVPGLAWNTEAFF	0	0	0	0	0	0	0	0	0	0	0	0.037
CATSRDTGGGQPQHF	0	0	0	0	0	0	0	0	0	0	0	0.037
CASSRRGPWFF	0	0	0	0	0	0	0	0	0	0.008	0	0.028
CSGASGQGANYGYTF	0	0	0	0.07	0.005	0.016	0	0	0	0.008	0.022	0.006
CASSSPHDRNEKLFF	0	0	0	0.006	0	0	0	0	0	0	0	0.036
CASSHRGYYGYTF	0	0	0	0	0	0	0	0	0	0	0	0.036
CATATGGDTGELFF	0	0	0	0	0	0	0	0	0	0	0	0.036
CATKTGGPGTGELFF	0	0	0	0	0	0	0	0	0	0	0	0.036
CAWSKAGEQYF	0.006	0	0	0	0	0	0	0.002	0.003	0.003	0	0.032
CAWSVGHFSSYEQYF	0	0	0	0	0.031	0.041	0	0	0	0.035	0	0
CASSQGKGSFGYTF	0	0	0	0	0	0.006	0	0	0	0	0	0.035
CASSTQGPYYGYTF	0	0	0	0	0	0	0	0	0	0	0	0.035
CASRERTNTEAFF	0	0	0	0	0	0	0	0	0	0	0	0.035
CSASEQGTPYEQYF	0	0	0	0	0	0	0	0	0	0	0	0.035
CASSRTGPYGYTF	0	0	0	0	0	0	0	0	0	0	0	0.034
CASSPARENTEAFF	0	0	0	0.013	0	0	0	0	0.026	0.03	0	0.003
CAWSVRRDEQFF	0	0	0	0	0	0	0.004	0	0	0	0	0.033
CASSTGGRLGYTF	0	0	0.002	0	0	0.013	0.003	0	0	0	0.002	0.031
CASSSTDRLNSPLHF	0	0	0	0	0	0	0	0	0	0	0.033	0
CASSLTPLVEAFF	0	0	0	0	0	0	0	0	0	0	0	0.033
CASSSRRDSGPLYYNEQFF	0	0	0	0	0	0	0	0	0	0	0	0.033
CASSYSGTYHGYTF	0	0	0	0	0	0	0	0	0	0	0	0.033
CASSFAGGEAGYTF	0	0	0	0	0	0	0	0	0	0	0	0.033
CSARDAQGGQPQHF	0	0	0	0	0	0	0	0	0	0	0	0.033
CSARGGTGHQPQHF	0	0	0.005	0.003	0	0	0.044	0	0.142	0.027	0.005	0
CSARGPGPRINEQFF	0	0	0	0	0	0.047	0	0	0	0	0.032	0
CASSLGLAGYNEQFF	0.001	0	0	0	0	0	0	0	0	0	0	0.032
CASSQVTGGDYGYTF	0	0	0	0	0	0	0	0	0	0	0	0.032
CASSSRAGNPFGYTF	0	0	0	0	0.016	0	0	0.129	0.028	0	0	0.031
CASSLTVRDRRDTEAFF	0	0	0	0	0	0	0	0	0	0	0	0.031
CAWSVGPNTGELFF	0	0	0	0	0	0	0	0	0	0	0	0.031
CASSPAGSNTEAFF	0	0	0	0	0	0	0	0	0	0	0	0.031
CASSDASGGPQQYF	0	0	0	0	0	0	0	0	0	0	0	0.031
CASSLLFGQGTTDTQYF	0	0	0	0.019	0.008	0.057	0.019	0	0.053	0.002	0.012	0.016
CASRLTSPTQYF	0	0	0	0	0.03	0	0.013	0	0.055	0.013	0.017	0
CASGSGNLDSPLHF	0.01	0.006	0.092	0.011	0	0	0.006	0.021	0.009	0.005	0.022	0.003
CASTKGAGGANYGYTF	0	0	0	0	0	0	0	0	0.017	0	0	0.03
CASSSGTSGAIYNEQFF	0	0	0	0	0	0	0	0	0	0	0	0.03
CASRGRQTSGEQYF	0	0	0	0.003	0	0	0	0	0	0	0	0.029
CSASFGQGQETQYF	0	0	0	0	0	0	0	0	0	0	0	0.029
CASRPQGGRFGEQFF	0	0.001	0.001	0.079	0.033	0.046	0.054	0	0.009	0.027	0	0.002
CAWSVRGSPLHF	0	0	0	0	0	0	0.107	0	0.001	0	0	0.028
CASSTYMNYREANYGYTF	0	0	0	0	0	0	0.038	0	0	0	0	0.028
CASMDRENYGYTF	0	0	0	0	0.127	0	0	0	0	0	0.028	0
CASSYNGGITEAFF	0	0	0	0	0	0	0	0	0	0	0	0.028
CASSIQDFNYGYTF	0	0	0	0	0	0	0	0	0	0	0	0.028
CAWSPGGTLLPGELFF	0	0	0	0	0	0	0	0	0	0	0	0.028
CSVSRDSNSPLHF	0	0	0	0	0.042	0	0	0	0	0.026	0.002	0
CASSKQVNTEAFF	0	0	0	0	0	0	0	0	0.139	0.027	0	0
CASSPDRGSNTEAFF	0.005	0.012	0.005	0	0.005	0.074	0.007	0.003	0.006	0.009	0.006	0.012
CASLKDSSPTGYTF	0	0	0	0	0	0	0	0	0.007	0	0	0.027
CASLQDSRSVQPQHF	0.001	0	0.003	0	0	0	0	0.002	0	0.006	0.016	0.005
CASSFGTSYEQYF	0	0	0.001	0	0	0.096	0	0	0.001	0.027	0	0
CASSAHLGQGNSYEQYF	0	0	0	0	0	0	0	0	0	0	0	0.027
CATSDLARADTQYF	0	0	0	0.036	0.041	0	0	0	0	0.026	0	0
CSARAPNGNTEAFF	0	0	0	0	0	0	0.089	0	0	0.025	0	0
CASSLVRARGAFF	0	0	0	0	0.009	0	0.05	0.014	0.014	0.024	0.001	0
CASTPGRETQYF	0	0	0	0	0	0	0.138	0	0.001	0.024	0	0
CAWSGLAGGQLETQYF	0	0	0	0.019	0	0.04	0	0	0.028	0.023	0	0
CASSLRDRGTGELFF	0	0	0	0	0	0.033	0	0	0	0.023	0	0
CASREGVGTDTQYF	0	0	0	0.002	0.022	0.001	0	0.084	0.016	0.022	0	0
CASSPRELVSAEQFF	0	0	0	0.007	0	0.009	0.015	0	0	0	0.022	0
CASSLPESEAFF	0.01	0.006	0.004	0.013	0.011	0.016	0.009	0.151	0	0.007	0.008	0.005
CAWSGTAGVQETQYF	0	0	0	0	0	0.173	0.058	0	0	0.02	0	0
CSAKSGHEQYF	0	0	0	0	0.009	0.12	0.041	0	0.016	0.016	0.004	0
CASSSGLSYEQYF	0	0	0	0	0	0.062	0	0	0	0	0	0.02
CASSRDRIQETQYF	0	0	0	0.003	0.004	0.012	0	0	0	0	0	0.02
CASSLTLRTDSPYEQYF	0	0	0	0.069	0.016	0	0	0.019	0.017	0.01	0.003	0.006
CASSARRDTEAFF	0	0	0.001	0.03	0	0	0	0	0	0.002	0.017	0
CASSLEGYGYTF	0.005	0.003	0.06	0.005	0	0.003	0.007	0	0.005	0.002	0.002	0.015
CASSLWGGGQGTTDTQYF	0	0.104	0	0	0	0.002	0	0.002	0.002	0.001	0.018	0
CASSEHTGYEQYF	0	0	0	0	0	0	0	0	0	0	0.007	0.012
CASSNPGQGSSPLHF	0.012	0.007	0.005	0.006	0.003	0.004	0.054	0.078	0.014	0.007	0.004	0.007
CASSGQGAGNQPQHF	0	0	0	0.019	0.027	0	0.071	0.021	0	0	0	0.018
CASSYRGDSRPPGYTF	0	0	0	0	0	0	0	0	0	0.018	0	0
CASSPRGDYGYTF	0.005	0.018	0.011	0	0	0	0.104	0.008	0	0.014	0.002	0
CRALSPYEQYF	0	0	0.002	0	0.038	0	0.004	0.04	0	0	0.016	0
CASSYASGRGETQYF	0	0	0	0	0.006	0.041	0.028	0	0	0.016	0	0
CASRVGDDNQPQHF	0	0	0	0	0	0.024	0	0	0.002	0	0	0.016
CSARDLGGGAADTQYF	0	0	0.002	0	0	0.05	0	0	0	0.005	0.011	0
CASSEGAGTDTQYF	0	0	0	0	0	0.112	0	0.05	0	0.015	0	0
CASSGPGQLNTEAFF	0.007	0.059	0.003	0.006	0	0	0.006	0.003	0.004	0.011	0.004	0
CASSPRQGGIYGYTF	0	0	0	0	0	0.093	0	0	0	0	0.015	0
CSARSPEVIDEQYF	0	0	0	0.052	0	0	0	0	0	0.015	0	0
CASTLTGTAIGTEAFF	0	0	0	0	0	0	0	0	0	0.015	0	0
CSANKGGARNTEAFF	0.01	0.007	0.014	0.007	0.009	0.011	0.008	0.006	0.008	0.004	0.01	0
CASCCRRQGVYEQYF	0	0	0	0	0	0.05	0	0	0	0	0	0.014
CAGKPRQGALNEQYF	0	0	0	0	0	0	0	0	0	0	0	0.014
CASSEAGSGNTIYF	0	0	0	0	0	0.002	0	0	0	0.012	0	0.001
CASSRGAVNTEAFF	0.005	0.012	0.025	0	0.009	0	0.001	0.003	0.017	0	0.011	0.002
CASSHPGGNTQYF	0	0.029	0.109	0.017	0	0	0	0	0	0.009	0.004	0
CSVEDRVSEKLFF	0	0	0	0.003	0	0	0	0	0.028	0.006	0	0.006
CASSYSTGGGYNEQFF	0	0	0	0.011	0	0.004	0	0.001	0.003	0.012	0	0
CASSIQGRRPLHF	0.003	0	0.003	0	0	0	0	0	0	0	0.012	0
CSARVGQAYEQFF	0	0	0	0	0.034	0.007	0	0.053	0	0	0	0.011
CASSPNRGLGGYTF	0	0	0	0.002	0	0	0.051	0	0	0	0.011	0
CAWTIGGTGELFF	0	0	0	0	0.013	0	0	0.015	0.036	0.01	0	0
CASSSGQSQETQYF	0	0	0	0.008	0	0	0	0	0.03	0.006	0	0.004
CASSADTGVGEKLFF	0	0	0	0.012	0.006	0.041	0	0	0	0.004	0.004	0.002
CASMEGQVFSNQPQHF	0	0	0	0	0.007	0	0	0	0	0	0.004	0.006
CASSSRGNQPQHF	0.003	0.085	0	0.005	0	0	0	0	0	0.01	0	0
CSATSGTSGTSLEQYF	0	0	0	0	0.04	0.048	0.037	0.053	0	0	0.006	0.003
CAWSGGTGSLKQYF	0.002	0.028	0.007	0.001	0	0.003	0	0	0.058	0	0.008	0.001
CASSQAVNYGYTF	0.002	0	0.026	0.002	0	0.003	0.002	0.005	0.006	0.004	0.004	0.001
CASQIRGSAGYNEQFF	0	0	0	0	0.01	0.001	0	0.008	0	0.002	0	0.007
CASSLLTGPHEKLFF	0	0	0	0	0	0.009	0.01	0.019	0.06	0	0	0.009
CSVEPGDRRWFTEAFF	0	0	0	0.05	0	0	0	0	0.047	0.009	0	0
CASSPIPSGGNEKLFF	0	0	0	0	0	0	0	0	0.046	0.009	0	0
CASSSVDGEGPEAFF	0	0	0	0.05	0	0.019	0	0	0	0	0	0.009
CASSRTGNYGYTF	0.001	0	0.001	0.17	0	0.008	0.081	0	0	0.001	0.007	0
CASSFRRNTEAFF	0.002	0.004	0.043	0	0.029	0.003	0.012	0.005	0	0	0	0.008
CASSSSNQPQHF	0	0.134	0.007	0	0	0.009	0	0	0	0	0.003	0.005
CASGRLPLRDPNYGYTF	0	0.011	0.009	0.01	0	0.005	0.007	0.004	0.05	0.007	0	0
CASSQQGRAPQHF	0	0.002	0	0.005	0	0.005	0	0.001	0	0	0.007	0
CASSPPPGQGASGETQYF	0	0	0	0.043	0	0	0	0	0	0.007	0	0
CAISTPGQGNTEAFF	0.002	0.002	0.002	0	0.002	0	0.042	0.031	0.063	0	0.006	0
CASSTLGTPYEQYF	0	0	0	0	0	0	0.012	0.09	0	0	0.006	0
CASREGEGKCEQYF	0	0	0	0	0	0	0	0	0.057	0.006	0	0
CASSLEAGLNTGELFF	0	0	0	0.007	0	0	0	0	0.034	0	0	0.006
CASSLGGSNQPQHF	0.003	0.007	0.007	0.053	0	0.006	0.005	0.01	0.005	0.004	0.001	0.001
CACRDRPNEKLFF	0	0	0	0.05	0	0	0	0	0	0.006	0	0
CASRPGPLQPQHF	0	0	0	0.04	0	0	0	0	0	0	0.006	0
CASSLKGMNTEAFF	0	0	0.065	0	0	0	0	0	0	0.004	0	0.002
CASSPGKNQPQHF	0.006	0	0.003	0	0	0.001	0.026	0.207	0.015	0	0	0.005
CASSLGQGNQPQHF	0	0	0.003	0.005	0.023	0.085	0	0.006	0.199	0.004	0.001	0
CASSSGQGGMKETQYF	0	0	0	0	0	0	0	0	0.048	0.005	0	0
CASSLSGTANTEAFF	0.005	0.004	0.028	0.005	0	0.005	0	0	0.005	0	0.005	0
CASSLGDSPLHF	0.001	0.001	0	0.036	0	0.063	0.001	0	0	0.005	0	0
CASSEQGSNTEAFF	0	0.004	0.034	0	0	0.001	0.001	0	0	0	0	0.005
CASRPGQNIYEQYF	0	0	0	0	0.003	0.117	0	0	0	0	0	0.005
CASRKDRGRTIGNQPQHF	0.002	0	0	0.014	0.002	0	0.092	0.002	0.037	0	0	0.004
CASTSQGYGYTF	0.001	0	0.004	0	0	0.001	0.062	0.009	0.024	0	0	0.004
CASSYSQGSGELFF	0	0	0	0	0.032	0	0.015	0.064	0	0	0	0.004
CASSDERGDSPLHF	0	0.001	0.004	0	0	0	0	0.067	0.005	0	0	0.004
[truncated: 11,165 more rows]

## Sheet: Table S2f. Pre-XBB.1.5 TCRs
Table S2. T cell receptor analysis from the FEST assays. Related to Figures 1 and 3. f.This tab represents all the TCR clonotypes obtained for each participant from the FEST assay before XBB.1.5 mRNA boosster adminstration.
HD29
	NT	NT	NT	ANC	ANC	ANC	BA5	BA5	BA5	XBB.1.5	XBB.1.5	XBB.1.5
CATSRDQQGGSPLHF	0.015	0.009	0	3.758	1.716	0.964	3.477	1.467	0.907	1.33	0.572	2.113
CASILGQGLNTEAFF	0.002	0.011	0	1.708	0.978	0.995	1.411	1.829	1.124	0.893	1.598	1.472
CASRRQQGGTDTQYF	0.012	0.004	0.004	0.404	0.493	1.046	0.899	0.849	1.072	0.69	0.909	1.021
CASKEGQGEETQYF	0.009	0.006	0.012	0.388	0.585	0.764	0.556	0.559	1.065	0.753	0.866	0.661
CATSRDLQGNSPLHF	0	0.001	0	1.192	0.818	0.574	0.082	0.706	0.669	1.326	0.248	0.461
CASSAVDSLNTEAFF	0.006	0.003	0	0.269	0.159	0.419	0.39	0.401	0.678	0.493	0.568	0.904
CASSSPQNQPQHF	0.004	0	0.009	0.567	0.316	0.664	0.989	1.539	0.726	0.586	0.777	0.561
CSARDPGTGLQETQYF	0.033	0.027	0	1.075	0.957	0.438	1.121	1.011	0.811	0.481	0.77	0.617
CASSLVVGGNGYTF	0.01	0	0	0.293	0.444	0.747	1.066	1.397	0.233	0.306	0.74	0.651
CASSLINPLQYF	0.002	0.003	0.002	0.09	0.208	0.273	0.379	0.459	0.607	0.549	0.088	0.944
CASSFDRFSTDTQYF	0.003	0.002	0	0.536	0.158	0.791	0.45	0.474	0.391	0.31	0.81	0.446
CASSYREEGDTEAFF	0.003	0.002	0	0.093	0.26	0.217	0.217	0.239	0.341	0.535	0.377	0.355
CASSYGQGANSPLHF	0	0.005	0.019	0.469	0.262	0.488	0.542	0.215	0.409	0.26	0.224	0.664
CASSFSRNTLYGYTF	0	0	0	0.081	0.211	0.589	0.129	0.48	0.188	0.583	0.368	0.138
CASILGQGERQPQHF	0	0.01	0	0.917	1.491	0.367	1.015	0.623	0.73	0.152	0.455	0.409
CASSEHVSGAGETQYF	0.005	0.002	0.006	0.91	1.225	0.75	1.102	0.846	1.099	0.298	0.371	0.32
CASSSRQGAIYGYTF	0	0	0.004	0.107	0.169	0.606	0.233	0.127	0	0.514	0.262	0.155
CASSGGMGLPAYEQYF	0	0.001	0	0.157	0.107	0.212	0.145	0.277	0.161	0.287	0.361	0.233
CASSSRAGGDTQYF	0	0	0	0.25	0.529	0.434	0.369	0.221	0.066	0.416	0.303	0.111
CASSSRDGLGTEAFF	0	0.001	0	0.284	0.25	0.228	0.529	0.204	0.209	0.212	0.375	0.24
CASSTIQGRQPQHF	0.005	0	0	0.238	0.124	0.206	0.168	0.08	0.115	0.09	0.297	0.439
CASSESISRVGQPQHF	0.003	0.002	0	0.618	0.414	0.415	0.471	0.305	0.328	0.307	0.268	0.234
CASNDGQGGNGDTF	0.005	0	0	0.662	0.779	0.283	0.502	0.303	0.321	0.278	0.174	0.296
CASSDTRPTNTGELFF	0.001	0.002	0.001	0.111	0.085	0.273	0.563	0.594	0.491	0.283	0.291	0.163
CASSNIEGRETQYF	0.003	0.002	0	0.099	0.235	0.18	0.178	0.313	0.107	0.273	0.243	0.217
CASSDRVTEAFF	0	0	0	0.398	0.449	0.542	0.532	0.078	0.512	0.203	0.472	0.052
CASSRRGQGYEQYF	0	0.004	0.005	0.287	0.277	0.284	0.436	0.23	0.123	0.17	0.283	0.264
CASSRALQGGETQYF	0.003	0.001	0.006	0.131	0.324	0.094	0.375	0.116	0.266	0.127	0.297	0.286
CASSPGQGNRPQHF	0.01	0	0	0.34	0.309	0.395	0.119	0.169	0.419	0.164	0.348	0.186
CASDREWGNQPQHF	0	0	0	0.169	0.122	0.178	0.318	0.013	0.117	0.147	0.369	0.172
CASSPHFDRSGNTIYF	0	0	0	0.143	0.049	0.372	0.285	0.048	0.145	0.211	0.219	0.191
CASNPGQGAKEQYF	0	0.002	0	0.11	0.222	0.147	0.127	0.104	0.11	0.038	0.325	0.234
CASSPETGELFF	0.003	0	0.002	0.12	0.099	0.158	0.142	0.169	0.226	0.113	0.206	0.205
CSARDQGVPQYF	0	0	0	0.425	0.384	0.195	0.107	0.251	0.19	0.148	0.223	0.139
CASSYESPYGYTF	0	0	0	0.158	0.522	0.074	0.284	0.291	0.004	0.333	0.028	0.135
CASTVQGTEGYTF	0	0.003	0	0.138	0.107	0.055	0.145	0.208	0.084	0.065	0.104	0.303
CASSFQGSGRAQSEQYF	0	0.001	0	0.144	0.323	0.163	0.18	0.531	0.55	0.197	0.095	0.162
CASSSGQFYEQYF	0	0.001	0	0.103	0.363	0.14	0.324	0.413	0.039	0.115	0.138	0.116
CASSFSSWGADYGYTF	0	0	0	0.206	0	0.392	0.116	0.206	0.024	0.179	0.124	0.065
CATRGDQGNTEAFF	0	0	0.006	0.06	0.219	0.169	0.189	0.233	0.396	0.137	0.045	0.157
CASSPGGAYDEQFF	0	0	0	0.11	0.072	0.264	0.12	0.17	0.01	0.139	0.06	0.138
CASSESNREYEQYF	0.003	0.006	0	0.234	0.166	0.188	0.232	0.153	0.155	0.123	0.078	0.128
CASSEQGEYGYTF	0	0.003	0.007	0.106	0.169	0.156	0.133	0.114	0.108	0.056	0.113	0.12
CASSSREDTQYF	0	0	0	0.222	0.063	0.206	0.075	0.185	0.114	0.23	0.032	0
CASSLLAELGTGELFF	0	0	0	0.191	0.063	0.31	0.194	0.148	0.06	0	0.023	0.19
CASSPGQGYQPQHF	0	0	0.014	0.107	0.013	0.396	0.094	0.417	0.128	0.075	0.063	0.047
CASSPSGVPETQYF	0	0	0	0.305	0.123	0	0.071	0.231	0.143	0.054	0.011	0.083
CASSSRPGEIYGYTF	0	0	0	0.18	0.107	0.245	0.008	0.131	0.107	0.425	0.025	0.18
CSARVLAGATGELFF	0	0	0	0.135	0.125	0.322	0.006	0	0.04	0.118	0.433	0.007
CASSEPQDGETQYF	0	0	0	0.034	0.154	0.117	0.014	0.105	0.058	0.225	0.209	0.114
CASSKVPGVGTEAFF	0	0	0	0	0.279	0.26	0.007	0	0.013	0.309	0.031	0.175
CASSVGQVNTEAFF	0	0	0	0.198	0.361	0.136	0.033	0.114	0.068	0.195	0.201	0.092
CSARVGRTSGRAAEQYF	0	0.003	0	0.118	0.205	0.087	0.109	0	0.14	0.133	0.289	0.038
CASNRQGIEDTQYF	0.005	0.014	0	0.055	0.122	0.21	0.072	0.008	0.002	0.151	0.186	0.092
CASSEIAGARNEQFF	0	0.001	0	0.158	0.124	0.103	0.003	0.094	0.074	0.057	0.126	0.13
CASSLGTGGRDGYTF	0.002	0.001	0	0.144	0.044	0.11	0.43	0.232	0.578	0.295	0.253	0.526
CASTQPGQGRETQYF	0	0	0	0	0.042	0	0.329	0.141	0.453	0	0.216	0.413
CASSSSNQPQHF	0.014	0.009	0	0.157	0	0.064	0.128	0.033	0.142	0.239	0.273	0.048
CASSFGLAGAGGTQYF	0.006	0	0.003	0.037	0.037	0.079	0.218	0.058	0.247	0.199	0.192	0.113
CASSAGTSQMGNTEAFF	0	0.002	0	0.031	0.019	0.009	0.297	0.055	0.105	0.175	0.215	0.111
CASSTLGTGTDTQYF	0	0	0	0.021	0.05	0.194	0.134	0.464	0.333	0	0.29	0.184
CASSNIQGGGEKLFF	0	0	0.001	0.007	0.009	0.128	0.129	0.226	0.298	0.127	0.175	0.112
CASSSGTSGRYEQYF	0	0	0	0.037	0.044	0.063	0.18	0.138	0.144	0.104	0.129	0.165
CAISESLRGQETQYF	0.005	0.004	0	0.089	0.119	0.019	0.149	0.13	0.113	0.075	0.123	0.102
CASSLVGWTGEQFF	0	0	0	0.069	0.13	0.137	0.071	0.136	0.028	0.067	0.096	0.089
CASSLVRLADHNEQFF	0.01	0.007	0.004	0.102	0.175	0.269	0.024	0.022	0.014	0.085	0.077	0.085
CASSFGLAGVGEQYF	0	0	0	0.215	0.099	0.308	0.006	0.066	0.117	0.025	0.063	0.153
CASSSPDTAETQYF	0	0	0	0.133	0	0.198	0.077	0	0.056	0.042	0.191	0
CASSIVGGFGNQPQHF	0	0	0	0.14	0.226	0.052	0.104	0	0.037	0.09	0.089	0.015
CATSSRQGGTKGYTF	0	0	0	0.146	0.347	0.014	0.212	0.009	0.063	0.082	0	0.11
CASSLSGVGYTF	0	0	0.011	0.126	0.222	0.006	0.012	0.265	0	0.068	0.005	0.09
CASSRRQGQLYGYTF	0	0.003	0	0.039	0.196	0.144	0.176	0.098	0	0.082	0.047	0.008
CSARPPLTRGSYNEQFF	0	0	0.003	0.058	0.122	0.122	0.099	0.013	0.022	0.043	0.069	0.02
CASSGRQGDLDGYTF	0	0	0.004	0.168	0.071	0.2	0	0.041	0.008	0.039	0.036	0.05
CATSRDQRAGELFF	0	0	0	0.026	0.153	0.517	0.045	0.028	0.21	0.047	0	0.059
CSADSEGYGYTF	0.005	0	0	0.749	0.407	0.108	0.019	0	0.005	0.014	0	0.084
CASSYSTGLNTEAFF	0	0	0.009	0.1	0.063	0.168	0.031	0	0.059	0.043	0	0.053
CSAYSPSGTAGNTIYF	0.002	0	0	0.055	0.363	0.105	0	0	0	0	0	0.076
CASSNWGTEAFF	0	0.005	0	0	0.172	0.253	0	0.029	0	0.014	0.05	0
CSAKTEEPWSYGYTF	0	0	0	0.691	0.372	0.241	0	0	0.091	0.02	0	0.014
CASNHRGENIQYF	0	0	0	0.209	0.474	0.161	0	0	0.003	0	0.006	0.018
CSPGLADLGVEQFF	0.003	0	0	0.23	0.189	0.247	0	0.002	0.01	0.003	0.006	0.011
CSARDPAGGNYGYTF	0	0	0	0	0.561	0.165	0	0	0	0	0	0.009
CSAGDRKGLQYEQYF	0	0.003	0	0.173	0	0.145	0	0	0	0	0	0
CASSEQLRTHGDGYTF	0	0	0	0.126	0.407	0.359	0	0	0	0	0	0
CSASSWTSGGPRELFF	0	0	0	0.02	0.23	0.134	0	0	0	0	0	0
CSARDPGGSYEQYF	0	0	0	0.11	0.213	0	0	0	0	0	0	0
CSATRLLQPYEQYF	0	0.002	0.004	0.31	0.242	0.123	0	0	0	0	0	0
CASSLERQETQYF	0.005	0	0.006	0	0.105	0	0.333	0	0.227	0.127	0	0.161
CASSIVRDTQYF	0	0	0	0.059	0.02	0.098	0.11	0.207	0.143	0.016	0.121	0.124
CASSVSGRVGEAFF	0	0	0	0.026	0.012	0	0.27	0.105	0.021	0.11	0.098	0.044
CASSEVTGTAYGYTF	0	0	0	0.003	0.055	0.087	0.035	0.136	0.204	0.061	0.114	0.073
CASRGTWGETQYF	0	0.001	0	0.039	0.039	0.117	0.108	0.065	0.213	0.115	0.07	0.058
CASSMLLGEQPQHF	0	0	0	0	0.035	0.07	0.179	0.13	0.1	0.132	0.102	0
CASRRLAGGSYEQYF	0.007	0.001	0.008	0.016	0.056	0.084	0.138	0.125	0.093	0.13	0.09	0.006
CASSLSRVANTGELFF	0	0.001	0	0.007	0.014	0.113	0.337	0.301	0.114	0.075	0.083	0.059
CASSFTSGRNTGELFF	0	0	0	0.044	0.063	0.016	0.048	0.211	0.349	0.02	0.026	0.168
CASSFLAGIQETQYF	0	0	0.001	0	0	0.001	0.007	0.251	0.125	0.074	0.105	0.006
CASSQTGQETQYF	0	0	0	0.103	0.007	0.069	0.21	0.067	0.265	0.025	0.098	0.047
CASSYHPPNTGELFF	0	0	0	0.018	0.012	0.044	0.142	0.16	0.143	0.077	0.046	0.029
CASSVREDTQYF	0	0	0	0.006	0.03	0.164	0.021	0.219	0.138	0.012	0.081	0.057
CASSGVQGNTEAFF	0.003	0	0.005	0.032	0.138	0.117	0.071	0.11	0.292	0.091	0.017	0.02
CATSSRQGGVYGYTF	0	0	0	0	0	0.031	0.181	0.06	0.173	0.112	0	0.015
CASSRTGGTEAFF	0	0.001	0	0.109	0.032	0.149	0.162	0.061	0.133	0.057	0.013	0.049
CASTRGGENNQPQHF	0	0	0	0	0	0	0	0.128	0.642	0	0.044	0
CASSFLPGTGKETQYF	0	0	0	0	0	0.007	0.127	0.152	0.042	0	0	0.026
CSARGVAGGHTDTQYF	0.027	0.017	0.038	0.007	0	0	0.272	0.3	0.158	0.016	0	0
CASTNRETEAFF	0	0	0	0	0	0	0.042	0.152	0.192	0	0	0
CSARPLSTATDTQYF	0	0.001	0	0.018	0	0.006	0.053	0.04	0.009	0.293	0.364	0.013
CATSEPQGANTEAFF	0	0	0	0.035	0	0.013	0.04	0.031	0.031	0.277	0.339	0.005
CASSFFRTNTGELFF	0	0	0	0.004	0.016	0.137	0.067	0.05	0.044	0.115	0.159	0.309
CASSLSQWTSGRASHEQYF	0.002	0.002	0	0.002	0.003	0.003	0.001	0.001	0	0.09	0.202	0.255
CAISESGMGAEQETQYF	0.005	0.003	0.006	0.078	0.051	0.134	0.074	0.084	0.024	0.139	0.148	0.214
CASSLGSGRETQYF	0	0	0	0.049	0	0	0	0	0	0.071	0.149	0.231
CASSLSLSANSPLHF	0	0	0	0.028	0.004	0	0.16	0	0	0	0.156	0.256
CASLGQGNTGELFF	0	0	0	0.047	0	0.083	0	0.045	0.062	0.146	0.177	0.075
CASSRLETQYF	0	0	0	0	0.118	0.158	0	0.085	0.022	0.139	0.196	0.061
CASSLRREAGSTDTQYF	0	0	0	0.034	0.048	0.019	0.003	0.015	0.074	0.09	0.198	0.101
CATGQFSNQPQHF	0	0	0	0	0	0	0	0.006	0	0.126	0.164	0.082
CASSPGQGNTEAFF	0	0.004	0.002	0.018	0.008	0	0.111	0.085	0.056	0.217	0.128	0.025
CASSQMGRNTEAFF	0	0	0	0	0.105	0	0	0	0	0.153	0	0.215
CASTQLGGRETQYF	0	0.004	0.006	0.152	0.106	0.008	0.049	0.057	0.035	0.08	0.158	0.129
CARNSGCEQYF	0.004	0	0.003	0.069	0.086	0.043	0.114	0.068	0.107	0.108	0.156	0.099
CASSLDLGDNYGYTF	0.002	0	0.004	0.172	0.055	0.042	0.079	0.114	0.005	0.118	0.065	0.173
CASSWGTAMNTEAFF	0	0	0	0.034	0.004	0.016	0.104	0.033	0	0.107	0.079	0.166
CATSDLKGQGDKFGSNQPQHF	0	0	0	0.022	0.03	0.036	0	0.009	0	0.128	0.147	0.058
CASSRDRVSENQPQHF	0	0	0	0	0	0.004	0	0	0.152	0.104	0.159	0.041
CASSIAGTQQETQYF	0	0	0	0	0.051	0.04	0	0.087	0	0.021	0.132	0.151
CASSYRTENTEAFF	0	0	0	0	0	0	0	0.004	0	0	0.01	0.02
CASSVEVNQPQHF	0.002	0.009	0.011	0.002	0	0.011	0.008	0	0.016	0.001	0.012	0.01
CASSYLTSGREQDTQYF	0.005	0.004	0.009	0.005	0.003	0	0.002	0.009	0	0.006	0.01	0.005
CASSPRRGPGDEQFF	0	0	0	0.001	0.001	0	0.025	0	0.002	0.003	0.001	0.017
CASSRSGSNQPQHF	0	0.007	0.01	0	0.003	0.006	0.01	0.009	0.007	0.009	0	0.012
CASSLSSGANVLTF	0.005	0.005	0.005	0.001	0.004	0	0.004	0.005	0.002	0.013	0	0.006
CSAGGQSTNEKLFF	0.002	0.002	0.003	0.002	0.001	0.01	0	0.013	0.003	0.003	0	0.004
CASSFTDTQYF	0.003	0	0.001	0.007	0	0.003	0.005	0.007	0.004	0.006	0	0
CASSPRQVGYTEAFF	0	0	0	0	0.005	0	0	0	0	0	0	0.005
CAISELGGDSPLHF	0	0	0	0	0	0	0	0.011	0	0.004	0	0
CASSRAGTVTTGELFF	0.001	0.001	0	0.002	0	0.004	0	0	0	0	0.003	0
CSAGGQSSNEKLFF	0	0	0	0	0.001	0	0	0.007	0	0	0	0.003
CASSRGQGEGYTF	0.001	0	0	0	0	0	0	0	0	0	0	0.002
CASTLQENTEAFF	0	0	0.001	0	0	0	0	0.001	0	0	0.001	0.001
CASSLLGGVGAGQYF	0	0	0	0.007	0	0	0.012	0.048	0.013	0	0	0.001
CATPTEPLCDLGEAFF	0.007	0.006	0	0	0	0	0	0.004	0	0	0	0
CASSINPGETQYF	0.002	0	0.001	0	0	0	0	0	0	0	0	0
CASSRGREGDTQYF	0	0.002	0	0	0	0	0	0	0	0	0	0
CASSDLAKNIQYF	0	0.002	0	0	0.002	0	0	0	0	0	0	0
CASSLGLAGFKETQYF	0	0.001	0	0	0	0	0	0	0	0	0	0
CASSYLVGLYGYTF	0	0	0	0	0	0	0	0	0	0	0	0
CSAGGEATNEKLFF	0	0	0	0	0	0	0	0	0	0	0	0
CASSTTAQENTEAFF	0	0	0	0	0	0.004	0	0	0.005	0	0	0
CASSLDSFYEQYF	0	0	0	0	0	0	0	0	0	0	0	0
CSVGDRFSTEAFF	0	0	0	0	0	0.001	0	0	0	0	0	0
CSTWRTQETQYF	0	0	0	0	0	0	0	0	0	0	0	0
CSARVPRVGSPLHF	0	0	0	0	0	0	0	0	0	0	0	0
CSVDRGYGYTF	0	0	0	0	0	0	0	0	0.001	0	0	0
CSARDPASDTQYF	0	0	0	0	0	0	0	0	0	0	0	0
CSARARTDTFYTF	0	0	0	0	0	0	0	0	0	0	0	0
CASSPTTDREPFF	0	0	0	0	0	0	0	0	0	0	0	0
CSAREPSTDTQYF	0	0	0	0	0	0	0	0	0	0	0	0
CASKGQTYEQYF	0	0	0	0	0	0	0	0.001	0	0	0	0
CASHFISGANVLTF	0	0	0	0	0	0	0	0	0	0	0	0
CASRPGEAGKREQFF	0	0	0	0	0	0	0	0	0	0	0	0
CASSLVDTQYF	0	0	0	0.001	0	0	0	0.005	0	0	0	0
CASSERGGAGPYEQYF	0	0	0	0	0	0	0	0	0	0	0	0
CSVVRVTEAFF	0	0	0	0	0	0	0	0	0	0	0	0
CASRRSQEHSGNTIYF	0	0	0	0	0.001	0	0	0	0	0	0	0
CASRSGFSSYNEQFF	0	0	0	0	0	0	0	0	0	0	0	0
CASAPGQLYGYTF	0	0	0	0	0	0	0	0	0	0	0	0
CATSAQGSNQPQHF	0	0	0	0	0	0	0	0	0	0	0	0
CATGGNGGYTF	0	0	0	0	0	0	0	0	0	0	0	0
CSARARQWGSGNTIYF	0	0.002	0	0.07	0.205	0.172	0.174	0.095	0.079	0.268	0.352	0.235
CASRPLDRIANYGYTF	0.004	0	0	0.515	0.054	0.07	0.458	0.066	0.247	0.48	0.266	0.065
CASSLSVGRLGGEGEKLFF	0	0	0	0.02	0.016	0.359	0.417	0.18	0.141	0.165	0.363	0.254
CASLSRGGSGELFF	0.003	0.002	0	0.099	0.089	0.239	0.171	0.21	0.112	0.2	0.335	0.178
CASSLGQGSNQPQHF	0	0	0	0.042	0.015	0.129	0	0	0	0	0.127	0.579
CAISESRGSAGQETQYF	0.004	0.004	0.004	0.097	0.088	0.347	0.099	0.185	0.096	0.219	0.269	0.183
CASSPLRQGGSQYF	0.028	0.016	0.017	0.262	0.131	0.1	0.039	0.233	0.067	0.227	0.087	0.309
CASSLLWGINQETQYF	0	0	0	0.01	0.098	0.198	0	0	0.248	0	0.597	0.012
CASSLSSVGARWPQHF	0	0	0	0.161	0.048	0.364	0.181	0.049	0.082	0.251	0.204	0.152
CASSLARVVNTGELFF	0	0	0	0.011	0.22	0	0.221	0.042	0.04	0.225	0.048	0.322
CASSSMVTGVRGYTF	0	0	0	0.154	0.006	0	0.01	0.266	0.034	0.411	0.052	0.101
CASSPRQGHGYTF	0	0	0	0.069	0.092	0.202	0.056	0.033	0.172	0.081	0.324	0.153
CATSRDQNGQGGFNQPQHF	0	0	0	0.001	0	1.262	0	0	0	0	0	0.519
CASSVNRNQPQHF	0.001	0.002	0.002	0.028	0.237	0.049	0.012	0.089	0.297	0.191	0.137	0.184
CASSYGQFYEQYF	0	0	0.004	0.093	0.05	0.052	0.053	0.067	0.407	0.216	0.086	0.168
CSAREDRVGWSYTF	0	0	0	0	0	0	0	0	0.542	0.2	0	0.263
CASSFRVRQPQHF	0	0	0	0.096	0.091	0.09	0.054	0.018	0.023	0	0	0.444
CSARTQPDYGYTF	0	0	0	0	0	0	0	0	0	0.429	0	0
CASSLSIQGGRGEKLFF	0	0	0	0.044	0.029	0.013	0.259	0.04	0.035	0.089	0.237	0.083
CASSKRETQYF	0	0.004	0	0.033	0.388	0.028	0.067	0.199	0.017	0.161	0.039	0.2
CASSRQGFVQYF	0	0	0	0.028	0.156	0.15	0.095	0.099	0.125	0.107	0.131	0.145
CASSGRRGDGYTF	0	0	0	0.041	0	0	0.027	0	0	0	0	0.38
CASSVSSNEKLFF	0	0	0	0.006	0.01	0.032	0.287	0.083	0.008	0.175	0.154	0.042
CASSPLAGRDFRSGELFF	0	0.002	0	0.072	0.055	0.192	0.038	0.056	0.136	0.085	0.087	0.187
CASSSTGAVQPQHF	0.002	0.001	0	0.162	0.115	0.191	0.096	0.079	0.141	0.097	0.062	0.197
CASSMEREAFF	0.005	0.007	0	0.071	0.131	0.102	0.31	0.101	0.111	0.094	0.081	0.174
CASGQGNNQPQHF	0	0	0	0	0	0	0	0	0	0.348	0	0
CASKSGQGVNEQYF	0.002	0.003	0	0.155	0.415	0.079	0.297	0.136	0.23	0.09	0.188	0.063
CASSSGLADNEQFF	0	0	0.001	0.074	0.219	0.054	0.086	0.125	0.053	0.061	0.061	0.216
CSARPPFNYGYTF	0	0	0.005	0.085	0.05	0.252	0.177	0.024	0.109	0.163	0.026	0.144
CASNPTSTVILYEQYF	0	0	0	0.013	0.045	0.033	0	0.03	0.03	0.023	0.296	0.012
CASSELAGVRETQYF	0	0	0	0.103	0.054	0.053	0.194	0.072	0.046	0.009	0.19	0.118
CASSLGLAYEQYF	0	0	0	0	0	0	0	0	0	0.098	0.17	0.047
CATSNRAGSPYGYTF	0	0	0	0	0	0	0	0	0	0.062	0	0.249
CASSIRATGELFF	0	0	0	0.054	0.044	0.066	0	0.15	0.002	0.037	0.236	0.035
CASSRILATADTQYF	0	0	0	0.007	0	0.182	0	0	0	0.303	0	0
CATSRDQNQRGGQPQHF	0	0	0	0	0	0	0	0.023	0.186	0.263	0	0.038
CASSSGVDRAGELFF	0	0	0.001	0.059	0.059	0.371	0.297	0.141	0.139	0.098	0.103	0.092
CASSPLRSENTGELFF	0	0	0	0.024	0.08	0.248	0.003	0.178	0.127	0.086	0.131	0.054
CASSLAGGLGRTEAFF	0	0.001	0.001	0.096	0.051	0.217	0.434	0.139	0.098	0.084	0.117	0.059
CASSQIPGLQGFADTQYF	0.002	0	0	0.082	0.078	0.155	0.708	0.066	0.028	0.042	0.092	0.125
CASSTRQGALRGYTF	0.002	0	0	0.051	0.096	0.166	0.45	0.143	0.111	0.079	0.133	0.047
CSARDPGSGLQETQYF	0	0	0	0.048	0.03	0.142	0.27	0.045	0	0.227	0	0.03
CATSSRKGGVYGYTF	0.01	0	0	0.238	0.048	0.123	0	0.252	0.082	0.255	0	0
CASSKHHASNTGELFF	0	0	0	0.03	0.058	0.221	0.063	0.119	0.292	0.082	0.146	0.027
CASSLIPGPLAGTQYF	0.002	0	0.002	0.071	0.037	0.066	0.178	0.095	0.033	0.047	0.045	0.152
CASSWDGRDYGYTF	0.005	0	0	0.043	0.03	0.075	0.279	0.06	0.013	0.035	0.142	0.047
CASSSRQGAVGGYTF	0	0	0	0.038	0.012	0.121	0.021	0.087	0.209	0.122	0.044	0.047
CASSRGLADNEQFF	0	0	0	0.166	0.15	0.091	0.082	0.194	0.092	0.091	0.057	0.06
CATSDPGGVGYTF	0	0	0	0.319	0.143	0.174	0	0.334	0	0	0.166	0.032
CASSLGGGRETQYF	0.001	0	0	0.099	0.048	0.405	0.014	0.053	0.034	0.017	0.124	0.055
CASSIDPDRVGYTF	0	0	0	0.482	0.024	0	0.126	0	0.068	0.022	0	0.169
CASSFLVNSGNTIYF	0	0	0.002	0.019	0.022	0	0.038	0.093	0.232	0.065	0	0.124
CASSLNRLGEAFF	0	0	0	0.075	0.092	0.188	0.435	0.108	0	0.086	0.055	0.041
CASSTLDLAPLHF	0.007	0	0	0.256	0.076	0.022	0.1	0.075	0.067	0.06	0.103	0.016
CSARATASGRIRDTQYF	0	0.005	0	0.086	0.212	0.052	0.097	0	0.037	0.053	0.018	0.099
CASSEALQGQFQPQHF	0	0	0	0.237	0.164	0.138	0.301	0.042	0.091	0.027	0.014	0.126
CASSDSPGLRALDTQYF	0.003	0	0	0.033	0.074	0.23	0.085	0.079	0	0.013	0.078	0.075
CASSRGETQYF	0	0	0.002	0.027	0	0.425	0.013	0	0	0.027	0.13	0
CASRLDRWNEQFF	0.001	0	0	0.241	0.027	0.053	0.105	0.05	0.058	0.01	0.088	0.048
CASTQREGTQYF	0	0	0	0.055	0.173	0.093	0.052	0.033	0	0.116	0	0.013
CASSLLGVGGQPQHF	0	0	0	0	0	0	0.379	0	0	0	0.089	0.033
CASSRRGGGDLNYGYTF	0	0	0	0.269	0	0.049	0	0.033	0	0	0	0.122
CASKTGSKNEQFF	0	0	0	0.038	0.021	0.071	0.32	0.036	0.04	0.043	0.047	0.03
CASSFGGGPEAFF	0	0	0	0	0	0.009	0	0	0.03	0.077	0.019	0.02
CATSRDSQGNTEAFF	0	0	0	0	0.046	0.012	0	0.663	0	0.014	0	0.091
CASSASRNRPKQYF	0.003	0	0	0.036	0.035	0.025	0.069	0.017	0.223	0.002	0.011	0.091
CATSDYRDSYNEQFF	0	0	0	0.009	0.046	0.281	0.022	0.028	0.037	0.009	0.013	0.065
CATSPTGVAADTQYF	0	0	0	0.26	0	0	0	0.024	0.279	0.078	0	0
CASSTRQGAVDGYTF	0	0	0	0.036	0.05	0.223	0.374	0.097	0.067	0	0.039	0.031
CASSTPRDRQDQPQHF	0	0	0	0	0.019	0	0.054	0.199	0.093	0.009	0.052	0
CASSRIPSTDTQYF	0	0	0	0.054	0.224	0	0.058	0.248	0	0	0	0.061
CSARAGFEPQHF	0.01	0	0	0.082	0.168	0.05	0.01	0.029	0.104	0.019	0.008	0.033
CSARDPGTGIQETQYF	0	0	0	0.042	0.136	0.065	0	0.05	0.41	0	0.047	0.005
CASSLLLGQGSGYTF	0	0	0	0.023	0	0	0.317	0	0.084	0	0	0.038
CASSRGQFYEQYF	0	0	0	0.039	0	0.041	0.078	0	0.346	0.025	0	0.01
CASSPGRGGYSNQPQHF	0	0.006	0.012	0.642	0	0	0.068	0	0	0	0.024	0
CATSARTSGRPETQYF	0	0.005	0	0.052	0.337	0	0	0.103	0.191	0	0	0.018
CSARGQGAKNIQYF	0	0	0	0.092	0	0	0	0	1.016	0.01	0	0
CASSREREGTDTQYF	0.003	0.14	0.342	0.007	0.031	0.016	0.153	0.047	0	0.002	0.003	0.003
CASSFGGSIDTQYF	0	0	0.008	0	0	0.228	0	0	0	0.007	0	0
CASSYSIRGRAEDTQYF	0	0	0	0	0	0	0	0	0	0.004	0	0
CASRGDFSYNSPLHF	0.004	0.169	0.325	0.009	0.025	0.007	0.118	0.01	0	0	0	0.003
CSARDPRTDTQYF	0.005	0	0	0	0	0	0	0	0	0	0	0
CSAGGTPTNEKLFF	0	0	0.001	0	0	0	0	0	0	0	0	0
CASSLTGISGTDTQYF	0	0	0	0	0	0	0	0	0	0	0	0
CATSRELRVATEAFF	0	0	0	0	0	0	0	0	0.001	0	0	0
CSAGGTSTNEKLFF	0	0	0	0	0	0	0.002	0	0	0	0	0
CSASRGSSDTQYF	0	0	0	0	0	0	0	0	0	0	0	0
CASSLREASYEQYF	0	0	0	0	0	0	0	0	0	0	0	0
CATSPRGGYQETQYF	0	0	0	0	0	0	0	0	0	0	0	0
CSVADNQQPQHF	0	0	0	0	0	0	0	0	0	0	0	0
CASSHRDGRETQYF	0	0	0	0	0	0	0	0	0	0	0	0
CASSLTGTGYNYEQYF	0	0	0	0	0	0	0	0	0	0	0	0
CSAPRDYDTSDTQYF	0	0	0	0	0	0	0	0	0	0	0	0
CAISDPAARGTDTQYF	0	0	0	0	0	0	0	0	0	0	0	0
CASNFRVGTEAFF	0	0	0	0	0	0	0	0	0	0	0	0
CASRSAANYGYTF	0	0	0	0	0	0	0	0	0	0	0	0
CSAGGKATNEKLFF	0	0	0	0	0	0	0	0	0	0	0	0
CSARNLGAPYRQKTNYGYTF	0	0	0	0	0	0	0	0	0	0	0	0
CASSSGTVNSPLHF	0	0	0	0	0	0	0	0	0	0	0	0
CSAATGAMNTEAFF	0	0	0	0	0	0	0	0	0	0	0	0
CASSLSMGREEAFF	0	0	0	0	0.004	0	0	0	0	0	0	0
CASSRIGTGGTEAFF	0	0	0	0	0.001	0	0	0	0	0	0	0
CASSQIGTGGTEAFF	0	0	0	0	0	0	0	0	0	0	0	0
CASSPRTENTEAFF	0	0	0	0	0	0	0	0	0	0	0	0
CASRKRLPDAFF	0	0	0	0	0.001	0	0	0	0	0	0	0
CAISDIGVGGYTF	0	0	0	0	0	0	0	0	0	0	0	0
CAWSRGTGMTGSQYF	0	0	0	0	0	0	0	0	0	0	0	0
CSARLVSTDTQYF	0	0	0	0	0	0	0	0.663	0	0	0	0
CASSRGPGNTEAFF	0	0	0	0	0	0	0.409	0	0	0	0	0
CATSRDLQGGSPLHF	0	0	0	0	0	0	0.052	0.269	0	0	0	0
CASSSRQGAVNGYTF	0	0	0	0	0	0.018	0.307	0.01	0	0	0	0
CASSTGHGAPEAFF	0	0	0	0.002	0	0	0	0	0.317	0	0	0
CATSSRQGRIYGYTF	0	0	0	0	0.487	0.098	0.22	0	0	0	0	0
CASSLTLTGLTEAFF	0	0	0	0.314	0	0.051	0	0.013	0	0	0	0
CATAQGTGSRTFF	0	0	0	0	0.373	0	0	0	0	0	0	0
CSATVFLSTDTQYF	0	0	0	0	0.324	0	0	0	0	0	0	0
CATSDTHTTGANQPQHF	0	0	0	0	0.314	0	0	0	0	0	0	0
CATSDSRGNQPQHF	0	0	0	0.303	0	0	0	0	0	0	0	0
CASSGVLQPQHF	0	0	0	0.142	0.014	0.023	0.107	0.061	0	0.173	0	0.125
CSATSAGTEGEKLFF	0	0	0	0.043	0.029	0.036	0.097	0.089	0.063	0.049	0.209	0.035
CAITPGLAGGNYEQYF	0	0	0	0	0.289	0	0.003	0.138	0.038	0.077	0.198	0.017
CASSLKRDPTYEQYF	0	0	0	0	0.099	0	0	0	0.058	0.028	0.11	0.149
CASSPKGGGYTGELFF	0	0	0	0.034	0.018	0	0.234	0	0	0.246	0.008	0.031
CSARHRAPTEAFF	0	0	0	0	0	0	0	0	0	0	0	0.285
CASNPGQGYSGNTIYF	0	0	0	0.012	0.029	0.072	0	0	0.086	0.217	0.007	0.056
CASSPRVTDTQYF	0	0.001	0	0.026	0.059	0.012	0	0.019	0.06	0.131	0.121	0.027
CASSPTGTLRAFF	0	0	0	0.026	0.027	0.031	0.02	0.132	0.113	0.031	0.073	0.175
CATRKASTDTQYF	0	0	0	0	0	0	0	0	0	0	0	0.278
CASTRVEGETEAFF	0	0	0	0.025	0.046	0.014	0	0.152	0.141	0.065	0.099	0.113
CASSLGNRGYYGYTF	0	0.004	0	0.134	0.091	0.038	0.018	0.154	0.011	0.097	0.127	0.051
CASSRGHRSNQPQHF	0	0	0	0	0	0	0	0	0	0.275	0	0
CASSPGDRGETQYF	0.001	0	0	0.042	0.03	0.044	0	0.01	0.085	0.134	0.071	0.069
CASSLEGGSWTEAFF	0	0	0	0.037	0.057	0.129	0.067	0.072	0.064	0.133	0.025	0.116
CASSLDEGGLAFF	0	0	0	0	0	0	0	0	0	0.273	0	0
CSARDPKGGNTEAFF	0	0	0	0	0	0	0	0	0	0	0.273	0
CASSRTGENNQPQHF	0	0	0	0	0	0	0	0	0	0	0.16	0.113
CASSPGTVSTDTQYF	0	0.002	0	0.026	0.047	0.122	0.211	0.029	0.053	0.053	0.121	0.096
CASTLGSLGPGELFF	0	0	0	0.012	0	0.038	0.042	0.05	0.013	0.087	0.158	0.024
CASSRSGTDYGYTF	0	0.001	0.001	0.023	0.029	0.05	0.084	0.092	0.115	0.034	0.178	0.054
CATSRAMEGGYEQYF	0	0	0.001	0.069	0.169	0.012	0	0.05	0.059	0.136	0.059	0.065
CASSAYRGPYGYTF	0	0.002	0	0.029	0.103	0.038	0.093	0.036	0.012	0.083	0.13	0.042
CASRQGLAKNIQYF	0	0	0	0.002	0	0.034	0.154	0	0	0.236	0.01	0
CASKGNYGYTF	0	0	0	0	0	0	0	0	0	0	0.243	0
CASSTGQGTQETQYF	0.004	0	0	0.062	0.069	0.036	0.054	0.046	0.068	0.063	0.168	0.009
CASSSLEGFDEQYF	0	0.004	0	0.025	0.044	0.217	0.074	0.088	0.134	0.042	0.117	0.076
CSAKGTSTDTQYF	0	0	0	0	0	0	0	0	0	0	0	0.235
CASSTIQGPQPQHF	0	0	0	0	0	0	0	0	0	0	0	0.231
CASTERQGRVYGYTF	0	0.001	0	0.102	0.009	0.059	0.128	0.116	0.031	0.068	0.11	0.052
CASSFSAGFYNEQFF	0.005	0.002	0.003	0.075	0.066	0.05	0.099	0.06	0.067	0.077	0.084	0.066
CASTLRPGQLNYGYTF	0	0	0	0.026	0.088	0.142	0	0.172	0	0.042	0.018	0.167
CASSSPEEADTQYF	0	0	0	0	0.133	0.053	0.269	0	0	0.144	0	0.083
CASSPRTFYEQYF	0	0.002	0	0.02	0.099	0.036	0.021	0.062	0.036	0.001	0.2	0.023
CATSKRTGGVYGYTF	0	0	0	0.12	0	0.049	0.067	0	0.032	0	0.141	0.083
CASSLLQGADTQYF	0	0	0	0.008	0.039	0.021	0.111	0.024	0.034	0.017	0.116	0.09
CASTYFRGSSTQYF	0	0	0	0	0	0	0	0	0	0.049	0.174	0
CASSPQTVSGANVLTF	0	0	0	0.014	0.012	0.042	0.013	0.041	0.001	0.048	0.125	0.049
CASSYSLPSGVYNEQFF	0	0	0	0.005	0.027	0.059	0.116	0.012	0	0.117	0.03	0.074
CASSYSGTRPDTQYF	0	0	0	0.063	0.045	0.004	0.11	0	0	0.028	0	0.193
CASSLNGVLNTEAFF	0	0	0	0	0	0	0	0	0	0.058	0.162	0
CASSLGLAGAGTDTQYF	0.001	0	0	0.015	0.028	0.04	0.087	0.059	0.053	0.074	0.094	0.049
CASSSQTGAAISPSNF	0	0	0	0.023	0.03	0.065	0.158	0.067	0.068	0.143	0.052	0.021
CATSRDKGQGGTEAFF	0	0	0	0	0.003	0	0	0	0.072	0	0.216	0
CASRKHGTSGLYEQFF	0	0	0	0.004	0.004	0.026	0	0.006	0	0.022	0.004	0.189
CATSDHQDSTDTQYF	0	0	0	0.034	0.025	0.044	0.019	0.067	0.005	0.018	0.149	0.048
CSASESGETQYF	0.008	0	0	0.049	0.068	0	0	0.018	0	0.092	0.089	0.029
CAWGGQGNQPQHF	0	0	0	0.02	0.004	0.063	0.057	0.051	0.049	0.092	0.088	0.03
CASSSPQNEPQYF	0	0	0	0	0.095	0	0.103	0.035	0	0	0.022	0.184
CASSTAPGREPLDTQYF	0	0	0	0.018	0.031	0	0.04	0.012	0.017	0.087	0.074	0.045
CATRRIGDAGDTQYF	0	0	0	0.039	0.093	0	0.037	0.019	0.136	0.083	0.079	0.042
CASSPRGGHGYTF	0	0.003	0	0.083	0.016	0.033	0.06	0.082	0.004	0.1	0.044	0.059
CASSYGWVSYEQYF	0.004	0	0.007	0.007	0	0	0.034	0.017	0.06	0.06	0.083	0.059
CASSFSQGNTEAFF	0	0	0	0.138	0.051	0.076	0.044	0.109	0.023	0.045	0.077	0.08
CSARATGDNYGYTF	0	0.012	0.007	0.024	0.058	0.01	0.06	0.013	0.012	0.028	0.118	0.05
CSARSGHEQYF	0.003	0	0	0.089	0.059	0.046	0.162	0.103	0.023	0.056	0.117	0.022
CASTPFMNTEAFF	0	0.003	0	0.011	0.013	0.09	0.038	0	0.046	0.026	0.117	0.05
CASSSGQGYTEAFF	0	0	0	0.044	0.012	0.072	0.04	0.067	0	0.053	0.101	0.039
CASSHGNGIGTEAFF	0	0	0	0	0.079	0.003	0.094	0.154	0.011	0	0.117	0.076
CASRNNQGEAFF	0	0	0	0	0	0.008	0.027	0.13	0	0.147	0	0.046
CASSLVFDRMNTEAFF	0	0	0	0	0	0	0	0	0.092	0.193	0	0
CASTSIQGNTEAFF	0	0	0	0.002	0.013	0.144	0.018	0	0.024	0.041	0.046	0.106
CASTIRQGAMDGYTF	0	0	0	0.017	0.006	0.064	0.025	0.087	0.153	0.104	0.014	0.073
CASSPGEDEKLFF	0	0	0	0.003	0.002	0.03	0.037	0.026	0.006	0.009	0.132	0.05
CSAIGQGRNYYGYTF	0	0	0	0.008	0	0	0	0	0	0.021	0.17	0
CASSFWSDEAFF	0.002	0	0	0.108	0.069	0.07	0.032	0.023	0.034	0.062	0.083	0.045
CASSYPGTVYGYTF	0	0	0	0.019	0	0	0.025	0	0	0	0.09	0.098
CASNPGNQPQHF	0	0	0	0	0	0	0	0	0	0.188	0	0
CASSYRDRDEKLFF	0	0	0	0	0	0	0	0	0	0	0	0.188
CASSGREGDETQYF	0	0	0	0	0	0	0	0	0	0	0	0.186
CASSLDGLEAFF	0.002	0	0	0.071	0.058	0.135	0.099	0.105	0.074	0.07	0.05	0.065
CASSDLQGRNQPQHF	0	0	0	0	0	0.084	0.022	0	0	0.048	0.029	0.108
CASGAGTVRSPLHF	0	0	0.001	0.044	0.015	0.091	0.197	0.022	0.04	0.024	0.043	0.115
CASSLGETQYF	0.011	0.02	0.02	0.008	0.052	0.04	0.018	0.052	0.002	0.064	0.019	0.098
CASSPLGSTGELFF	0	0	0	0.002	0.051	0	0.123	0.024	0.043	0.148	0.017	0.015
CASSSPHRGRTGELFF	0	0	0	0.002	0.014	0	0.025	0.103	0	0.049	0	0.131
CASIDLQGNTEAFF	0	0	0	0.033	0	0.011	0.014	0.023	0.056	0.031	0.147	0
CASSRAGGGTDTQYF	0	0	0	0.006	0	0	0	0	0	0.047	0.13	0
CASSLADTQYF	0.002	0.001	0.007	0.008	0.017	0.23	0.047	0.045	0.106	0.03	0.087	0.059
CASSPRQGNGYTF	0	0	0	0.026	0.135	0.074	0.008	0.006	0.046	0.151	0.024	0
CASNDLQGGYGYTF	0	0	0	0.003	0	0	0.016	0	0	0.153	0.015	0.006
CASRRYSYEQYF	0	0	0	0.022	0.02	0.092	0.018	0.085	0.036	0.018	0.067	0.087
CATNSGRAHNEQFF	0	0	0	0.054	0.067	0.111	0.03	0.078	0.14	0.045	0.068	0.054
CASSALEGDEKLFF	0	0	0	0.001	0.007	0	0.001	0	0.011	0.071	0.056	0.039
CASSDLQGYTEAFF	0	0	0	0	0.082	0.046	0.016	0.015	0.099	0.052	0.091	0.022
CATSPYLLTGASYEQYF	0	0.002	0	0	0.101	0.057	0.004	0.058	0	0.124	0.039	0
CASSPGTGPYGGYTF	0	0	0	0.092	0.063	0.046	0.009	0.009	0.045	0	0.163	0
CASSSRQGSIDGYTF	0	0	0	0	0	0.07	0	0	0	0	0	0.163
CSAKDRVGHEQYF	0	0	0	0.01	0.022	0.044	0.011	0.013	0.023	0.037	0.108	0.018
CRLGVADTQYF	0	0	0	0.034	0	0.099	0	0	0	0.02	0.143	0
CSPDRVTDTQYF	0	0	0	0	0.052	0.004	0.129	0.161	0	0.063	0.069	0.03
CAWARGQGVSYGYTF	0	0	0	0	0.002	0.046	0.021	0.03	0.017	0.019	0.119	0.023
CATSPRTGSPYGYTF	0	0	0	0	0.119	0	0	0	0	0.011	0.147	0
CASSPTSGTDTQYF	0	0	0.002	0	0.052	0.03	0	0	0.038	0.065	0.075	0.016
CASSVGEVYEQYF	0	0	0	0.016	0.027	0.006	0.073	0.029	0	0.09	0	0.065
CASSSSGTEQETQYF	0	0	0	0.013	0.005	0.111	0.055	0	0	0.049	0.044	0.062
CASSYSGQGSNQPQHF	0	0	0.015	0	0.033	0.003	0	0	0.104	0	0.12	0.034
CASSPTGAVQPQHF	0	0	0	0.11	0.025	0.066	0.012	0.124	0.013	0.023	0.066	0.064
CASSQTGDYGYTF	0	0	0	0	0	0	0	0	0	0	0.153	0
CASSPTGATDTQYF	0	0	0	0.066	0.047	0	0.042	0.043	0	0.069	0.019	0.063
CASSLMGQNQPQHF	0	0	0	0	0	0.005	0	0	0	0.02	0	0.131
CASSYPWNSEAFF	0	0	0	0.018	0.066	0	0	0.057	0.045	0.107	0.029	0.014
CSAQSGHEQYF	0	0	0	0.028	0	0	0.037	0.011	0.064	0.041	0.098	0.01
CASSLALSSTDEQFF	0	0	0	0.064	0.064	0.005	0.076	0.038	0.097	0.045	0.021	0.081
CASSQLQGVNEQYF	0	0	0	0.005	0.017	0.01	0.012	0.049	0.082	0.046	0.081	0.02
CATSRDSRQGDEKLFF	0	0	0	0	0	0	0	0	0	0.027	0	0.12
CSARDKLNYGYTF	0	0	0	0.106	0	0.051	0	0.022	0.035	0.02	0.03	0.096
CASLGESGNTIYF	0	0.001	0	0	0.041	0	0.016	0.01	0.089	0	0.004	0.142
CATSRGRGLVTGELFF	0	0	0	0	0	0	0	0	0	0.146	0	0
CASSSPHNQPQHF	0	0	0	0.016	0.041	0.007	0.012	0.016	0.006	0.024	0.086	0.033
CASSNRPGQPWGYTF	0	0	0	0	0.048	0	0	0	0	0.04	0.103	0
CASSSREGLLYGYTF	0	0	0	0	0	0	0	0	0	0.143	0	0
CASSLSAQSDHEQYF	0	0.002	0	0.016	0.013	0.036	0.046	0.072	0	0.136	0	0.006
CASSPRQGAPGGYTF	0	0	0	0.096	0.034	0.158	0	0.018	0.066	0.052	0.09	0
CSAGGGASVQETQYF	0	0	0	0.026	0.102	0	0.018	0.013	0	0.056	0.086	0
CASTTGTTNTGELFF	0	0	0	0.026	0.012	0.041	0.044	0.064	0.086	0.032	0.003	0.106
CASSTRQGVESEKLFF	0	0	0	0.003	0.003	0.051	0.022	0.031	0.079	0.011	0.081	0.048
CASSLYGVGYTF	0	0	0	0	0	0	0	0	0	0	0.14	0
CSARGRGGGRELFF	0	0	0	0.025	0.078	0.027	0.02	0.014	0.018	0.023	0.09	0.027
CASSPAPGQGGWETQYF	0	0	0	0	0	0.019	0	0	0	0.137	0	0
CASRALRSAEAFF	0	0	0	0	0.032	0.027	0.096	0.029	0	0.087	0.021	0.028
CATSGRNSYNEQFF	0	0	0	0.004	0.032	0.023	0.066	0.025	0.058	0.015	0.029	0.092
CAISEGQASTDTQYF	0	0	0	0	0	0	0.045	0.005	0	0.136	0	0
CSARDPGLAGVEQFF	0	0	0	0	0	0	0	0	0	0	0.136	0
CASSYNGDEKLFF	0	0	0	0.008	0.001	0.077	0	0.125	0.027	0.097	0.033	0.005
CASSLALGTGGDTEAFF	0.008	0.005	0	0.09	0.092	0.017	0.007	0.019	0.006	0.065	0.04	0.028
CASSSGTAYNEQFF	0	0	0	0.02	0	0.056	0.025	0.003	0.006	0	0.133	0
CASSLGRGLGNQPQHF	0	0	0	0	0	0	0	0	0	0	0	0.133
CASSLDGIEAFF	0.003	0.002	0	0.04	0.045	0.078	0.085	0.05	0.043	0.053	0.043	0.036
CATSDRGTSTDTQYF	0	0	0	0.046	0.129	0	0	0	0	0	0.132	0
CASSLVLAGAYEQYF	0	0	0	0	0.025	0.139	0.029	0.03	0.009	0.057	0.034	0.04
CASSPGQFYEQYF	0	0	0.003	0.053	0.134	0.029	0.064	0	0.024	0	0.121	0.009
CASSSRQGGSPLHF	0	0	0	0.001	0	0	0	0	0	0.078	0.052	0
CASSFALSSGQPSGGTDTQYF	0	0	0	0	0.013	0.028	0.067	0.082	0.036	0.017	0.077	0.035
CSVRRVSQETQYF	0	0	0	0	0	0	0	0	0	0.129	0	0
CASGDRQETQYF	0	0	0	0	0	0	0	0	0	0	0.129	0
CASSKTDFNSPLHF	0	0	0	0	0	0	0	0	0	0	0	0.127
CASSQPGALSGYTF	0	0	0	0	0.018	0	0	0	0.138	0.126	0	0
CASSLVPLGGYTF	0	0	0	0	0.01	0.014	0	0	0.127	0.017	0	0.109
CASGTDSRQETQYF	0	0	0	0.023	0.024	0.02	0.093	0.017	0.013	0.017	0.085	0.024
CSARGLGLAGARSDTQYF	0	0	0	0	0.032	0	0.031	0	0.088	0.069	0	0.057
CASVPRSHGNTEAFF	0	0	0	0	0	0	0	0	0	0	0	0.126
CASSGRDSSIRETQYF	0	0	0.006	0	0.139	0.017	0.01	0.012	0.031	0	0.111	0.014
CASSLDGSGAVSSPLHF	0	0	0.001	0.051	0.035	0.051	0.127	0.084	0.024	0.037	0.048	0.04
CASSEARSANTGELFF	0	0	0	0.001	0.002	0.009	0.056	0.076	0.005	0.042	0.044	0.039
CSARPVSKNIQYF	0	0	0	0	0	0	0	0.02	0	0.063	0	0.061
CASSDRGRTMRGAFF	0	0	0	0	0	0	0	0	0	0	0.038	0.085
CASSTRQGRPYGYTF	0	0	0	0.062	0	0.032	0	0	0	0.118	0.005	0
CSAREGSYNSPLHF	0	0	0	0	0	0	0	0	0	0.123	0	0
CASAPRQGSFGYTF	0	0	0	0	0	0	0	0	0	0	0.123	0
CASRRKTDIPEAFF	0	0	0	0.008	0	0	0.094	0.038	0.092	0.088	0.034	0
CASRFPGTSGSLSSYEQYF	0	0	0	0.016	0.007	0.011	0.037	0.012	0	0.077	0.01	0.035
CASSLVVREDSPLHF	0	0	0	0	0	0	0	0	0	0	0.122	0
CASSSRTGTLNGYTF	0	0	0	0	0	0	0	0	0	0	0	0.121
CASSYSRGRFYNSPLHF	0	0	0	0	0.029	0	0.003	0.076	0	0.036	0.009	0.075
CASSNRQGDIGGYTF	0	0	0	0.043	0.01	0.006	0.073	0	0	0.038	0.081	0.001
CASSPQGEEAFF	0	0.005	0	0.035	0.055	0.014	0.014	0.02	0.03	0.033	0.053	0.033
CASSDGVNYSNQPQHF	0.004	0	0	0	0	0	0.01	0.001	0	0.085	0.012	0.022
CASSLTSGRNTGELFF	0.001	0	0.007	0.003	0.037	0.111	0	0.013	0.108	0.016	0.058	0.044
CASSEYGTSGMYIQYF	0	0	0	0	0.052	0	0	0	0.101	0	0.026	0.092
CAITDNMNTEAFF	0	0	0	0	0	0.072	0	0	0	0	0	0.118
CASSEAAMGMGAFF	0	0	0	0	0	0	0	0	0	0	0	0.118
CASSTPSGYTGELFF	0	0	0	0.017	0	0.032	0.039	0.021	0	0.103	0.014	0
CASIRGGTEAFF	0	0	0	0	0	0.091	0	0	0	0	0.117	0
CASSATRLANTGELFF	0	0	0	0	0	0	0	0	0	0	0.117	0
CSVGSSNYGYTF	0	0.002	0	0	0.064	0.021	0.081	0.074	0.052	0.026	0.065	0.025
CASSGLQGATRAFF	0	0	0	0	0	0.071	0	0.009	0	0.026	0.028	0.062
CASSSRTGNVYGYTF	0	0	0	0	0	0.066	0.003	0.191	0.023	0.032	0	0.083
CAWSVGQGSRETQYF	0	0	0	0.026	0.015	0.104	0.032	0.084	0.055	0.03	0.076	0.008
CASTQRAGQLHGYTF	0	0	0	0.049	0	0	0	0	0.008	0.006	0	0.108
CASTPEGYSGNTIYF	0	0	0	0	0	0	0	0	0	0	0.114	0
CAISESISGGEETQYF	0	0	0	0	0.025	0.025	0.173	0.022	0	0.052	0.044	0.017
CAGGTSGSDTQYF	0	0	0	0.008	0.005	0.028	0.024	0	0.005	0.049	0.063	0.001
CASNPRGSNGYTF	0	0	0	0	0	0	0	0	0	0	0.113	0
CATSRDNQGAQPQHF	0	0	0	0	0	0	0	0	0	0	0.113	0
CASSDTRQGMAEAFF	0	0	0	0.024	0.054	0.043	0.116	0.052	0.064	0.054	0.037	0.022
CASSPAGTNYGYTF	0	0	0	0.017	0.015	0.007	0	0.022	0.014	0.005	0.101	0.005
CASSSRQGWGYTF	0	0	0	0	0	0	0.221	0	0	0	0.058	0.053
CASSPPLGGLGPEETQYF	0	0	0	0.038	0	0.036	0	0.044	0	0.089	0.014	0.008
CASSKRQGALGYTF	0	0	0	0.026	0.02	0.153	0.012	0.009	0.05	0.103	0.007	0
CASSLTGDPLWTDTQYF	0	0	0	0	0	0	0	0	0	0	0	0.11
CASSQDFQGNTEAFF	0.002	0	0	0	0	0	0	0.001	0	0.096	0.013	0
CASSPYPAGAGTDTQYF	0	0	0.003	0.079	0.048	0.091	0.033	0.054	0.024	0.029	0.022	0.057
CASSDRVYEQYF	0	0	0	0.016	0.121	0.043	0.016	0.079	0.085	0.05	0	0.058
CASSARQGAPYGYTF	0	0	0	0	0	0	0	0.025	0.189	0.053	0	0.055
CASTLGTPNTGELFF	0	0	0	0.004	0.008	0	0.005	0.018	0.023	0.063	0	0.045
CASSMGDVDGYTF	0	0	0	0.007	0	0	0	0.014	0.032	0	0.075	0.033
CSAPKTGGFADTQYF	0	0	0	0	0	0	0	0	0	0	0.108	0
CSARRGDRGFKETQYF	0	0	0	0	0	0	0	0	0	0	0.1	0.007
CASSQVLASTDTQYF	0	0	0	0.067	0.007	0.03	0	0.073	0.017	0.026	0	0.081
CASSLKGRDTQYF	0	0	0	0	0.013	0.105	0.049	0.016	0.013	0.054	0.02	0.033
CASSVRTGEGTGELFF	0	0	0	0	0	0	0	0	0	0.074	0.033	0
CASSQSLLAGEQFF	0	0	0	0.012	0.01	0.047	0.025	0.026	0.022	0.025	0.049	0.032
CASSTWTGAGNTIYF	0	0	0	0.005	0.009	0.035	0.02	0.027	0.003	0.017	0.059	0.03
CATSDHQGQFTGELFF	0	0	0	0	0	0	0	0	0.018	0	0.106	0
CASSRGLAGVETQYF	0	0	0	0.131	0.014	0	0	0	0.006	0	0.049	0.057
CASSRRQGATYGYTF	0	0	0	0	0	0	0.004	0	0	0.106	0	0
CASSPRGSYGYTF	0	0	0	0	0	0.104	0	0	0	0	0	0.106
CATSRDFQGGSPLHF	0	0	0	0	0	0.033	0	0	0	0.106	0	0
CATSDLPRQTNTGELFF	0	0	0	0.014	0.012	0	0	0	0	0.106	0	0
CASSRETEGSNQPQHF	0	0	0	0	0.021	0	0	0	0	0.017	0.089	0
CSAREGMGNIQYF	0	0	0	0	0	0	0	0	0	0.106	0	0
CASSRGPNTGELFF	0	0	0	0	0	0	0	0	0	0	0	0.106
CAWSVPRYSGNTIYF	0	0	0	0.001	0.003	0.128	0.018	0.022	0.006	0.004	0.044	0.057
CASSPRFQGGTGELFF	0	0	0	0	0	0.074	0	0	0	0.084	0.021	0
CASSTRQGSLYGYTF	0	0.001	0	0.038	0	0.007	0	0	0	0.006	0.086	0.013
CSARLLAGATGELFF	0	0	0	0	0	0	0	0	0	0.01	0.095	0
CASSFGTGAYEQYF	0	0	0	0	0	0	0	0	0	0.034	0	0.07
CSVCRAYNEQFF	0.001	0	0	0.033	0.014	0.025	0.029	0.023	0.007	0.043	0.029	0.032
CASSSLQGNTEAFF	0	0	0	0	0	0	0	0	0	0.104	0	0
CASSRRQGAIDGYTF	0	0	0	0	0	0	0	0	0	0	0.104	0
CASSNRQGALNGYTF	0.003	0	0	0	0.003	0.013	0.03	0.106	0.115	0	0.059	0.043
CASSGQGNRYGYTF	0	0	0	0.054	0	0	0.009	0	0	0.014	0	0.088
CASSLASGQETQYF	0	0	0	0	0	0	0	0	0	0.102	0	0
CATSDNPGIRETQYF	0	0	0	0	0	0	0	0	0	0.101	0	0
CASSPPPSQTEAFF	0	0	0	0.015	0.044	0.018	0.164	0.05	0.047	0.011	0.059	0.031
CATSPSPPDTQYF	0	0.004	0.004	0	0	0	0.005	0.005	0.006	0.022	0.001	0.077
CASSRTRTENTGELFF	0	0	0	0	0.003	0	0.068	0.028	0.04	0	0.028	0.072
CAILGGLPYEQYF	0	0	0	0.032	0.03	0	0	0	0	0	0.1	0
CASSPRTGTPNGYTF	0	0	0	0	0.035	0	0	0	0	0	0	0.1
CASSKTSGRAIGELFF	0	0	0	0	0	0	0	0	0	0.1	0	0
CASDRRVNTEAFF	0	0	0	0	0	0	0	0	0	0.1	0	0
CASEARDRDTEAFF	0.002	0	0	0.004	0.029	0.024	0	0.008	0.21	0.033	0	0.066
CSAHRGIDEKLFF	0	0	0	0	0	0	0	0	0	0	0.099	0
CASSSGLASTDTQYF	0	0.003	0	0.057	0	0	0	0	0	0	0.061	0.037
CASTTGTGRSGANVLTF	0	0	0	0.009	0.026	0.016	0.071	0.053	0.038	0.007	0.044	0.047
CASSLGTSEKLFF	0	0	0	0.002	0.008	0.026	0.044	0.008	0.009	0.016	0.025	0.057
CASSARQGELSGYTF	0	0	0	0.008	0	0.045	0.034	0.019	0	0.098	0	0
CASSSGQILTGELFF	0	0	0	0.02	0	0	0	0.065	0.018	0	0	0.097
CASSINRGRVNQPQHF	0	0	0	0	0	0	0	0	0	0.092	0	0.005
CASSSLSGPGTDTQYF	0	0	0	0	0	0	0	0	0	0	0	0.097
CSARTPASGRAPGANVLTF	0	0	0	0.036	0.028	0.013	0.071	0.049	0	0.068	0.012	0.016
CASSSPFGSTEAFF	0	0	0	0	0	0	0	0	0	0.047	0	0.049
CSARSLRFGVISTDTQYF	0	0	0	0.016	0	0.03	0.097	0	0	0	0	0.095
CASSLSPPGEPGELFF	0	0	0	0.02	0.042	0.021	0.033	0.063	0	0.002	0.088	0.005
CASSLAGVTETQYF	0	0	0	0	0	0	0	0	0	0.095	0	0
CASSPRGLEGYGYTF	0	0	0	0	0	0	0	0	0	0	0.095	0
CASSRTGENYQPQHF	0	0	0	0	0	0	0	0	0	0	0	0.095
CASTNIDRGWHEQYF	0	0	0.003	0.008	0	0.026	0	0.058	0.037	0.039	0.01	0.045
CASSYRSSGGSGANVLTF	0	0	0	0.105	0.018	0.006	0.131	0	0.073	0	0.069	0.025
CASSRTGNLNEQFF	0	0	0	0.017	0.017	0	0	0	0.041	0.004	0.006	0.084
CAISESEHSNNEQFF	0	0	0	0	0.008	0	0.013	0	0.007	0	0.018	0.076
CASSLGQINTEAFF	0	0	0	0.065	0	0	0	0	0	0.094	0	0
CASSFSLVAGANVLTF	0	0	0	0	0	0	0	0	0	0.094	0	0
CSAPSGPVSGANVLTF	0	0	0	0	0	0	0	0	0	0	0.094	0
CASTLNPGVGTEAFF	0.004	0	0	0.03	0.04	0	0.003	0	0	0.044	0.049	0
CASSQVGNTIYF	0	0	0	0.005	0.017	0.045	0.002	0.103	0.042	0.004	0.008	0.081
CASSLSQLGIGELFF	0	0	0	0	0.059	0.068	0	0	0	0.093	0	0
CAIQVSLNTEAFF	0	0	0	0	0.094	0	0	0	0	0	0.093	0
CAISESLVATDTQYF	0	0	0	0	0	0	0	0	0	0	0.093	0
CATSRVRTENNSPLHF	0	0	0.037	0	0	0.006	0	0.06	0.032	0.053	0	0.039
CATSDPIAGAVTDTQYF	0	0	0	0.035	0.035	0.118	0.001	0	0	0.092	0	0
CASSEGPRDTDTQYF	0	0	0	0	0	0.124	0	0	0.012	0	0.092	0
CSARRASLDTQYF	0	0	0	0	0	0.008	0	0	0	0	0.092	0
CASSPQGALYGYTF	0	0	0	0	0	0	0	0	0	0	0	0.092
CASTYSKPVNTGELFF	0	0	0	0.003	0	0.011	0.043	0.033	0.006	0.029	0.028	0.033
CASSLGLAYNEQFF	0	0	0	0	0	0	0	0.002	0	0	0.09	0
CSARDLRTSGIYEQYF	0	0	0	0.104	0	0	0	0	0	0.052	0.038	0
CATSDRGETQYF	0	0	0	0	0	0.023	0	0	0	0.084	0.005	0
CASSSGQGDEKLFF	0	0	0	0.002	0.002	0.015	0.021	0.001	0.018	0.006	0.041	0.042
CASSITASGNNEQFF	0	0	0	0.013	0	0	0	0	0.107	0.032	0.057	0
CASSQDVLGRRGKLFF	0	0	0	0	0	0	0.016	0	0	0.06	0.01	0.019
CATSDLARENQPQHF	0	0	0	0	0.119	0	0	0	0	0	0	0.089
CASSARTGALYGYTF	0	0	0	0	0.069	0	0	0	0	0	0	0.089
CASSSRQGAVYGYTF	0	0	0	0	0	0	0	0	0	0	0.033	0.056
CAWSPRGLLNQPQHF	0	0	0	0.023	0.004	0.078	0.007	0.01	0.04	0.072	0.008	0.009
CASSLERQATQYF	0	0	0	0	0	0.149	0	0.089	0.05	0	0	0.088
CASSSPGEADTQYF	0	0	0	0	0	0	0	0	0	0	0	0.088
CASRMTGAGANEKLFF	0	0	0	0.002	0.001	0.015	0	0.002	0.002	0.033	0.042	0.012
CASSLADPRGEQYF	0	0	0	0.05	0	0	0.019	0.011	0	0	0	0.087
CASRPRSSSYNEQFF	0	0	0	0.064	0	0.209	0	0	0	0	0.079	0.008
CSASSHTEAFF	0	0	0	0	0	0	0	0	0	0.087	0	0
CASINGGTASGANVLTF	0	0	0	0	0	0	0	0	0	0.087	0	0
CSARVRQAQHF	0	0	0	0	0	0	0	0	0	0.08	0.006	0
CASSTTSVLGNEQFF	0	0	0	0	0	0	0	0	0.002	0.06	0.023	0.003
CAWSKREGLNEQFF	0	0	0	0.005	0.015	0.086	0.056	0.069	0.015	0.037	0.032	0.016
CASSYHLTTSDQETQYF	0	0	0	0.1	0.046	0.011	0.105	0.037	0.092	0.039	0.027	0.019
CASGRVNEKLFF	0	0	0	0	0	0	0	0.019	0	0	0.085	0
CASSYRPGTPYGYTF	0	0	0	0	0	0	0	0	0	0	0	0.085
CASSLLSQGSSEQFF	0	0	0.002	0.013	0	0	0.07	0	0	0.014	0	0.071
CSVERNTEAFF	0	0.002	0	0.01	0	0	0	0	0	0.02	0.043	0.021
CASSFFATGASLQETQYF	0	0	0	0	0.01	0.057	0.004	0.019	0.008	0.053	0.015	0.016
CASSPVRAENTGELFF	0	0	0	0.028	0	0	0.014	0	0.017	0.004	0.012	0.068
CASTHFSENSNQPQHF	0	0	0	0	0	0	0	0	0.03	0	0.084	0
CASSLGQAYEQYF	0.001	0	0	0	0.193	0.082	0.053	0.002	0.016	0.061	0.01	0.013
CASSLVAVYNEQFF	0.002	0	0	0.149	0.039	0.063	0.014	0.096	0	0	0	0.083
CASSDRGLGYTF	0	0	0	0	0	0	0	0	0	0.083	0	0
CASSLGHNLYGYTF	0	0	0	0	0	0	0	0	0	0	0	0.083
CASVVTYTEAFF	0	0	0	0	0	0	0	0	0	0.082	0	0
CASSMGDAANYGYTF	0	0	0	0	0	0	0	0	0	0	0.082	0
CASSTWTGEGDTQYF	0	0	0	0.059	0	0.019	0	0	0.027	0.081	0	0
CASSQDRTSGRELFF	0	0	0	0.02	0	0.021	0	0	0	0.042	0.029	0.01
CASSYWGQGHEQYF	0	0	0	0.036	0	0	0	0	0	0.055	0.026	0
CSARKVSQETQYF	0	0	0	0	0	0	0	0	0	0	0	0.081
CASSQDRASGYTF	0.001	0	0	0	0.039	0	0	0.002	0.009	0.015	0.018	0.047
CASSSVLATTYEQYF	0	0	0	0	0	0	0.065	0	0	0.021	0.059	0
CASTTVEGYTEAFF	0	0	0	0	0.012	0	0	0.05	0	0	0.007	0.073
CASSIGTGNSPLHF	0	0	0	0	0	0	0	0.006	0	0.08	0	0
CASSKDRSYYGYTF	0	0	0	0.014	0.013	0	0	0	0	0	0.024	0.056
CPSDVKYGYTF	0	0	0	0	0	0	0	0	0	0	0.08	0
CATKGLEGYNEQFF	0	0	0	0.003	0.004	0.017	0.047	0	0.022	0.008	0.067	0.004
CASSSGLAGGSETQYF	0	0.004	0	0	0.068	0	0	0.006	0.062	0.079	0	0
CASSLDRGSYEQYF	0.001	0	0.002	0.01	0	0	0	0	0	0.02	0.002	0.056
CASTFPQANYGYTF	0	0	0	0.023	0	0.047	0.005	0.003	0.01	0	0.014	0.064
CSAASGGRDTQYF	0	0	0	0	0	0	0	0	0	0	0.078	0
CASSEGLQFYEQYF	0	0	0	0	0	0	0	0	0	0.077	0	0
CATKEGQGEETQYF	0	0	0	0	0	0	0	0	0	0	0.054	0.023
CASRWVNRCAVVGTSDSSTDTQYF	0	0	0	0	0.001	0.011	0.054	0.007	0.011	0.001	0.034	0.041
CASSLGLNQPQHF	0	0	0.005	0	0	0	0	0	0.004	0	0.072	0.004
CASSEWALGRDTQYF	0	0	0	0	0.113	0	0	0.012	0	0.076	0	0
CASSPALAGDDQPQHF	0	0	0	0	0	0	0	0	0	0	0.015	0.061
CAISRQGLQETQYF	0	0	0	0	0	0	0	0	0	0.004	0.011	0.061
CASSLGTDTQYF	0.001	0.005	0.001	0.003	0.001	0.007	0	0.004	0.005	0.008	0.067	0
CASRYHTGFREQFF	0	0	0	0.018	0	0.045	0.05	0.049	0	0.034	0	0.041
CATSPRQGAVHGYTF	0	0	0	0.034	0	0.098	0.081	0	0	0	0	0.075
CASSLRQGALDGYTF	0	0	0	0.021	0.014	0.104	0	0	0.079	0.043	0.008	0.024
CASSERSGGLYGYTF	0	0	0	0	0	0.019	0.001	0	0.044	0	0.059	0.016
CAWSLSLGQFDNYGYTF	0	0	0	0.009	0	0.014	0	0.007	0.004	0.059	0.003	0.013
CASSLALSAAKNIQYF	0	0	0	0.004	0	0	0	0	0	0.075	0	0
CASSSRGGKGYTF	0	0	0	0	0	0	0	0	0	0	0.075	0
CASSLDRQGLAFF	0	0	0	0	0	0	0	0	0	0	0	0.075
CASSFSPGELFF	0	0	0	0	0	0	0	0	0	0	0	0.075
CASSTGQGANSPLHF	0	0	0	0	0.037	0	0	0.226	0.014	0.008	0.028	0.038
CASSIITGTLNTEAFF	0	0.002	0	0.001	0.011	0.006	0	0	0	0.014	0.032	0.028
CASSPYRGRTKNIQYF	0	0	0	0	0	0	0	0	0	0	0.074	0
CASSTGRSSGELFF	0	0	0	0.009	0.012	0.034	0.093	0.066	0.051	0.032	0.025	0.016
CASSLGWMRTSGSAPDTQYF	0	0	0	0.039	0.013	0.085	0.172	0	0	0.013	0.004	0.056
CASSPGTAYNEQFF	0	0	0	0.005	0.027	0	0	0.052	0.005	0	0.05	0.023
CASIEGQTDTQYF	0	0	0	0	0	0.016	0.033	0	0	0.031	0.02	0.022
CASSERQGNLYGYTF	0	0	0	0	0	0	0	0	0	0.048	0	0.025
CSASSGHQAFF	0.003	0	0	0.056	0.207	0	0	0	0.133	0	0	0.073
CASSLSTASTSTDTQYF	0	0	0	0	0	0	0.06	0.026	0.047	0.051	0.007	0.015
CASSFITIQETQYF	0	0	0	0	0	0.019	0.002	0.085	0	0.073	0	0
CASSHGQGTSTDTQYF	0	0	0	0.016	0	0	0	0	0.073	0.038	0.02	0.015
CASSSQVAIQETQYF	0	0	0	0.003	0.031	0.015	0	0	0	0.073	0	0
CASSRRQGEVYGYTF	0	0	0	0	0	0	0	0	0	0.073	0	0
CASIRVTDTQYF	0	0	0	0	0	0	0	0	0	0	0.073	0
CASSKMDRPQPQHF	0	0	0	0	0	0	0	0	0	0	0	0.073
CASSSGTSELDTGELFF	0	0	0	0	0.016	0.002	0.032	0.004	0	0.025	0.047	0
CASSQAVQGSDIQYF	0	0	0	0.01	0.005	0.007	0.006	0.017	0.013	0.028	0.026	0.018
CSVELLTPTGEAFF	0	0	0	0	0	0	0	0	0	0.072	0	0
CATSRLPGQGADTQYF	0	0	0	0	0	0	0	0	0	0.072	0	0
CASSLRAGGAETQYF	0	0	0	0	0	0	0	0	0	0	0.072	0
CSAQVAGAPDTQYF	0	0	0	0	0	0	0	0	0	0	0.019	0.053
CASGGIEGDEKLFF	0	0	0	0.003	0	0	0.004	0	0.005	0.006	0.065	0
CASSVSVYTEAFF	0	0	0	0.012	0	0	0	0	0.003	0.042	0.006	0.023
CSARRPSQETQYF	0	0	0	0	0	0.003	0	0	0	0	0.071	0
CASSYVRTDNSPLHF	0	0	0	0	0	0	0	0	0	0.071	0	0
CSARDHRTGGNGYTF	0	0	0	0	0	0	0	0	0	0.071	0	0
CASSLRQGSGYTF	0	0	0	0	0	0	0	0	0	0.071	0	0
CASSGRGGSLGYTF	0	0	0	0	0	0	0	0	0	0.071	0	0
CASSKLEGVIGYTF	0	0	0	0.046	0.023	0	0.086	0.051	0	0.024	0.046	0
CASSLSPGVLYGYTF	0	0	0	0	0	0	0	0	0.12	0.07	0	0
CAISESGRENPDTQYF	0	0	0	0.036	0.015	0	0.051	0	0.007	0	0.063	0.007
CASSYRQAPLGGGYTF	0	0	0	0	0	0	0.018	0.015	0.023	0.041	0	0.029
CSARKAGVYEQYF	0	0	0	0.076	0	0	0.011	0.002	0	0.008	0	0.062
CASSSPGREDTEKLFF	0	0	0	0	0	0.042	0.011	0	0	0.07	0	0
CSATRQGADTEAFF	0	0	0	0.004	0	0	0	0	0	0.07	0	0
CASSWTRDSGAYF	0	0	0	0	0	0.004	0.093	0	0.119	0.027	0	0.043
CASSQGLAEYNEQFF	0	0.001	0.001	0.004	0.001	0.006	0.004	0	0	0.007	0.054	0.008
CASSLLTGNTGELFF	0	0	0	0.01	0.022	0.034	0.102	0.034	0.078	0.053	0	0.016
CASSSLPGLKGPGELFF	0	0	0	0.062	0	0	0	0	0.02	0.045	0	0.024
CASSEARLANTGELFF	0	0	0	0	0	0	0	0	0.005	0.049	0	0.02
CASSLVMETQYF	0	0	0	0	0	0	0	0	0	0.069	0	0
CASSLRSGPNTGELFF	0	0	0	0	0	0	0	0	0	0	0.069	0
CASSFRDGLETQYF	0	0	0	0	0	0	0	0	0	0	0	0.069
CASSQTSVRDTQYF	0	0	0	0.031	0.023	0.036	0.186	0	0	0.009	0.031	0.028
CASSFEAGELFF	0	0	0	0.036	0.004	0	0.036	0	0.007	0.01	0.02	0.038
CASSVGRAGGRGQPQHF	0	0	0	0	0.055	0.095	0	0	0.055	0	0	0.068
CASSPGYIYNEQFF	0	0.001	0	0.046	0	0	0.043	0.008	0	0.039	0.012	0.016
CASSQQGFGTKNIQYF	0	0	0	0	0.145	0	0	0	0	0.067	0	0
CASTNIQGSSPLHF	0	0	0	0	0	0	0	0	0	0.067	0	0
CASSTGRSAFF	0	0	0	0	0	0	0	0	0	0	0.067	0
CASSFSVGGNEKLFF	0	0	0	0.001	0.003	0.062	0.045	0	0	0	0.066	0
CATSGRAGSPYGYTF	0	0	0	0.089	0	0.004	0	0	0	0.05	0.016	0
CASSSRGSDGYTF	0	0	0	0	0	0	0	0	0	0.05	0.016	0
CASSQEATSGSISTDTQYF	0	0	0	0.003	0.028	0.037	0.002	0.029	0.01	0.006	0.017	0.042
CASSDPVTPSSGNTIYF	0	0	0	0.01	0.011	0	0.005	0	0	0.03	0.035	0
CASRTGVETQYF	0	0	0	0	0	0	0	0	0	0.065	0	0
CATSIGQGYTEAFF	0	0	0	0	0	0	0	0	0	0.065	0	0
CASREGPPNYGYTF	0	0	0	0	0	0	0	0	0	0	0	0.065
CATLQAGGPYEQYF	0	0	0	0	0	0	0	0	0	0	0.005	0.06
CASSQTATDTQYF	0	0	0	0.06	0.019	0.128	0.021	0.031	0.042	0.03	0.012	0.022
CASSSRQGSTYGYTF	0	0	0	0	0	0.02	0	0	0.056	0	0.064	0
CASSSRTGALRGYTF	0	0	0	0	0	0.013	0	0.006	0	0.027	0.037	0
CASSIGGRAYEQYF	0	0	0	0	0	0	0	0	0	0	0.057	0.007
CASSLYPSGNTDTQYF	0	0	0	0	0	0	0	0	0	0	0	0.064
CASNHGGRSNQPQHF	0	0	0	0	0	0	0.176	0	0	0	0	0.063
CASSLSFSAYNEQFF	0	0	0	0.009	0.007	0.015	0.038	0.032	0.021	0.013	0.035	0.015
CSARDPTGDFSGNTIYF	0	0	0	0	0	0	0	0.069	0	0	0.063	0
CASSYSSREQYF	0	0	0	0.151	0.017	0	0.044	0	0.02	0.008	0	0.055
CASSSFSYEQYF	0	0	0	0.035	0.008	0	0.028	0	0	0.008	0.019	0.036
CAWSVRQGSIYGYTF	0	0	0	0.003	0.001	0.008	0.005	0	0.012	0.003	0.051	0.009
CASSSGTAFNEQFF	0	0	0	0.066	0	0	0	0	0.015	0.063	0	0
CASSPGQLTTGELFF	0	0	0	0.002	0	0	0	0	0.011	0.041	0.009	0.013
CSVKTASIETQYF	0	0	0	0	0.001	0.006	0	0	0	0	0.024	0.039
CSARDPKGDTEAFF	0	0	0	0	0	0	0	0	0	0	0.063	0
CASSSRTGGNGYTF	0	0	0	0	0	0	0	0	0	0	0.046	0.017
CATGTGGSREQYF	0.008	0.001	0.004	0.014	0.06	0.097	0.019	0.004	0.013	0.018	0.005	0.039
CASSPLAGGDEQFF	0	0	0	0.048	0	0.026	0.016	0	0	0	0	0.062
CASSLITGTDNEQFF	0	0	0	0	0.001	0.002	0.001	0.003	0	0.045	0.013	0.004
CASSQTGEGTEAFF	0	0	0	0	0	0	0	0	0	0	0	0.062
CASSGWTSDEQYF	0	0	0	0	0.032	0.011	0.007	0.021	0.011	0.003	0.058	0
CASSSQNNGPQHF	0	0	0	0	0	0	0	0	0.031	0	0	0.061
CAIKGENTGELFF	0	0	0	0	0	0.012	0	0	0.017	0.016	0.045	0
CASSTVEGDEKLFF	0	0	0	0	0	0	0	0	0	0.061	0	0
CSARDQWGGNTEAFF	0	0	0	0	0	0	0	0	0	0	0	0.061
CASTWPSRPSEQYF	0	0	0	0	0	0	0	0	0	0.015	0	0.046
CASSLGPNQPQHF	0	0.002	0	0.176	0.05	0	0	0	0.001	0.002	0.058	0
CASTRREDTQYF	0	0	0	0	0.037	0	0	0	0	0.06	0	0
CAWSNGQGARETQYF	0	0	0	0.008	0.017	0.012	0.017	0.003	0	0.038	0.008	0.014
CASSGQETQYF	0	0	0	0	0	0	0	0	0	0	0	0.06
CASSYSKQLPMNTEAFF	0	0	0	0	0	0	0	0	0.179	0.06	0	0
CASSQVYNEQFF	0	0	0	0.005	0	0.009	0.009	0.022	0.061	0.021	0.016	0.023
CASSLSRSAGELFF	0	0	0	0	0.006	0.023	0.025	0.011	0.042	0.041	0.008	0.011
CASSASSGSTDTQYF	0	0	0	0.016	0.004	0.049	0.009	0.001	0.004	0.012	0.001	0.047
CASSLNPAGNTGELFF	0	0	0	0	0	0	0	0	0	0.06	0	0
CASSPRRGQIYGYTF	0	0	0	0	0	0	0	0	0	0.06	0	0
CASSEESGLYTDTQYF	0	0	0	0	0	0	0	0	0	0	0.06	0
CASSIRTGEGYTF	0	0	0	0	0	0	0	0	0	0	0.06	0
CASSSQGLENIQYF	0	0	0	0	0	0	0	0	0	0	0	0.06
CASSLGQGNVYEQYF	0	0.002	0	0.013	0.005	0	0.023	0.014	0.018	0	0.056	0.003
CASSLVRAPGYGYTF	0	0	0.008	0	0	0	0	0	0	0	0.059	0
CATSNGLAFSHEQYF	0	0	0	0	0	0	0.073	0	0.083	0	0	0.059
CASSVRVEEQFF	0	0	0	0.051	0.009	0	0.007	0.011	0.125	0.006	0	0.053
CASSLGGGEEKLFF	0	0	0	0.014	0.022	0.075	0.045	0.074	0.004	0	0.019	0.04
CSARVDSMNTEAFF	0	0	0	0	0	0.178	0	0.077	0	0	0	0.059
CASSPRDRGSGNTIYF	0	0	0	0	0	0.043	0	0	0.019	0	0	0.059
CATSAYSQPNNEQFF	0	0	0	0	0.024	0.028	0.003	0	0.002	0.014	0.038	0.007
CASSFVRTGQGGQPQHF	0	0	0	0.049	0	0	0	0	0	0	0	0.059
CASSLQGRYTEAFF	0	0	0	0	0	0.049	0	0	0	0.059	0	0
CAVQQVQETQYF	0	0	0	0	0.011	0	0	0	0	0.033	0	0.026
CASSYSTPSRGPGPENIQYF	0	0	0	0	0.007	0	0	0	0	0.033	0.012	0.014
CASSPQAGAYGYTF	0	0	0	0	0	0	0	0	0	0.059	0	0
CASSIVAGLDTEAFF	0	0.002	0	0	0	0	0.049	0	0	0	0.058	0
CASSREWENQPQHF	0	0	0	0.055	0.002	0.104	0	0.043	0.015	0.048	0.01	0
CASSSRTGTLRGYTF	0	0	0	0	0	0	0	0	0	0	0	0.058
CASSFLVTGELFF	0	0	0	0	0	0	0	0	0	0	0	0.058
CASSFVGDRPNNEQFF	0	0	0.002	0	0.002	0.011	0	0.003	0.002	0.021	0.037	0
CASSFLSLAGDNEQFF	0.001	0	0	0.022	0	0	0.109	0	0.031	0.013	0.033	0.012
CASSMPGRSYEQYF	0	0	0	0.001	0.041	0.01	0.055	0.043	0.026	0.052	0.006	0
CASSSRTGALTSGYGYTF	0	0	0	0.007	0.008	0.002	0	0.004	0.02	0.007	0.038	0.013
CASSSRQGATDGYTF	0	0	0	0	0	0.025	0	0	0.004	0	0.037	0.021
CASSLGYLNTGELFF	0	0	0	0	0.019	0.015	0	0	0.027	0.029	0.017	0.011
CASSFQGAKNIQYF	0	0	0	0	0	0	0.022	0	0	0	0.002	0.055
CASSRTGATDTQYF	0	0	0	0.013	0	0	0.001	0	0.007	0.057	0	0
CASKLDRQNTEAFF	0	0	0	0	0	0	0	0	0	0	0	0.057
CASSSTSGRNTGELFF	0	0	0	0	0	0	0.032	0	0	0.024	0.032	0
CASSGGTADNLNTEAFF	0	0	0	0.025	0.004	0.075	0	0	0.029	0	0.039	0.017
CASSKLNGLAGGPTYEQYF	0	0	0	0	0	0	0	0	0	0.056	0	0
CSAARRGGRESPLHF	0	0	0	0	0	0	0	0	0	0	0.056	0
CSAGKIGTSGVSYNEQFF	0	0	0	0	0	0	0	0	0	0	0.056	0
CASSAPLEADTQYF	0	0	0	0	0	0	0	0	0	0.005	0.051	0
CSTGLRLNSGNTIYF	0	0	0	0.078	0	0	0.118	0	0	0.055	0	0
CASSIMVGGGADTQYF	0	0	0	0	0	0.015	0	0.007	0.036	0	0.055	0
CATQRTDTQYF	0	0	0	0	0	0	0	0	0	0	0.055	0
CSARDVRDTGELFF	0	0	0	0	0	0	0	0	0	0	0	0.055
CASILSGNYGYTF	0	0	0	0	0	0	0	0	0	0	0	0.055
CASSKTGDGTDTQYF	0	0	0	0	0.005	0	0.006	0	0.147	0	0.011	0.044
CASRHTGGRAAYEQFF	0.001	0	0	0.007	0.001	0.004	0.016	0.007	0.012	0.009	0.016	0.029
CASSQPRGLGGYTF	0.006	0	0	0.038	0.003	0.077	0	0.038	0.003	0.013	0.026	0.015
CASKTGQGATDTQYF	0	0	0	0	0	0	0.024	0.028	0	0	0	0.054
CASSVGQFYEQYF	0	0	0	0	0.023	0	0.048	0	0	0.039	0.015	0
CASTPRTGNIYGYTF	0	0	0	0	0	0.118	0	0.027	0	0.037	0	0.017
CASNHRASYGYTF	0	0	0	0	0	0	0	0	0.025	0	0.054	0
CASGSHLYGYTF	0	0	0	0.02	0	0	0	0	0	0	0.054	0
CATGDNRDSNQPQHF	0	0	0	0	0	0	0	0	0	0.054	0	0
CASTGQLHTKETQYF	0	0	0	0	0	0	0	0	0	0	0	0.054
CASSSGLAGVETQYF	0	0.004	0	0	0	0	0	0	0	0	0.053	0
CASSILAGGRDTQYF	0	0	0	0.003	0.012	0	0	0.134	0.041	0	0.032	0.021
CAWMKAGATDTQYF	0	0	0	0.007	0.003	0.003	0.031	0.035	0.025	0.02	0.033	0
CAWGGQGVQPQHF	0	0	0	0.003	0.008	0.001	0.012	0.033	0.01	0.005	0.018	0.03
CASSRNRGPSYEQYF	0	0	0	0.009	0.004	0.013	0.018	0.014	0.011	0.002	0.04	0.011
CASSAREGAVGGYTF	0	0	0	0.015	0	0	0	0	0	0	0.018	0.035
CSANREEKLFF	0	0	0	0	0.01	0	0	0	0	0	0.053	0
CASSREGRYNEQFF	0	0	0	0	0	0	0	0	0	0.053	0	0
CASSARDGETQYF	0	0	0	0	0	0	0	0	0	0.053	0	0
CAFAGGQETQYF	0	0	0	0	0	0	0	0	0	0.053	0	0
CASSFFARGGSEQYF	0	0	0	0	0	0	0	0	0	0	0	0.053
CASSLRGAGGYTF	0	0	0	0	0	0	0	0	0	0	0	0.053
CASSPTRSSGYTF	0	0	0	0	0	0	0	0	0	0	0	0.053
CASSPGPRETDTQYF	0	0	0	0	0	0	0	0	0	0	0.003	0.05
CASSLVGGGSNQPQHF	0	0	0	0	0	0	0	0	0	0	0.003	0.05
CASSLTGGYEQYF	0.006	0.002	0	0	0.033	0	0.002	0.002	0.004	0.049	0	0.003
CATSARQGAFGYTF	0	0	0	0	0.026	0	0	0.045	0.008	0.05	0.002	0
CASSSGLAGTGELFF	0	0	0	0.001	0.002	0	0	0	0.003	0	0.041	0.011
CAWSNRQGALSGYTF	0	0	0	0.007	0.003	0.013	0	0.042	0.004	0.03	0.018	0.004
CASSYGLAGSNEQFF	0	0	0	0.016	0.04	0.015	0.014	0.019	0	0	0.04	0.012
CSVRQGAETQYF	0	0	0	0	0	0	0	0	0	0.048	0.004	0
CASRRTSGNTGELFF	0	0	0	0	0.009	0	0	0.001	0	0	0	0.052
CASSARTGGGLKDGYTF	0	0	0	0	0	0	0.12	0	0	0.052	0	0
CASSLEQPNSGNTIYF	0	0	0	0.003	0.002	0.023	0.012	0.006	0.006	0.01	0.036	0.006
CASSSPHNTDTQYF	0	0	0	0	0	0	0.014	0	0	0	0.052	0
CASSLVVGNYGYTF	0	0	0	0	0.006	0.002	0.005	0.004	0.002	0.036	0.016	0
CASSSPGLADTQYF	0	0	0	0	0	0	0	0	0	0.052	0	0
CASTRRQGEVNGYTF	0	0	0	0	0	0	0	0	0	0.052	0	0
CASSPREASISGYTF	0	0	0	0	0	0	0	0	0	0.043	0	0.009
CASSVQDSSRGTEAFF	0	0	0	0	0	0.013	0	0	0.04	0.051	0	0
CASSDPGPNEKLFF	0	0	0	0	0.002	0.009	0.025	0.007	0.004	0.028	0.018	0.005
CASSAFSYEQYF	0	0	0	0	0	0	0	0.016	0	0	0	0.051
CASSYSMGAGLNTEAFF	0	0	0	0.026	0	0.045	0	0	0	0	0	0.051
CATRNRGNTEAFF	0	0	0	0	0	0	0	0	0	0.051	0	0
CASSGQGGEPQHF	0	0	0	0	0	0	0	0	0	0	0.051	0
CASSYGSPLHF	0	0.002	0	0.162	0.07	0.008	0.111	0	0.079	0.009	0.032	0.009
CASSRVQGGETQYF	0	0.002	0	0.073	0.046	0.09	0.004	0.049	0.025	0.022	0.018	0.01
CSARVAVVAGGAYEQYF	0	0	0	0	0.066	0	0.024	0	0	0.023	0.022	0.005
CASSRRGTLEAFF	0	0	0	0.03	0	0	0	0	0	0	0	0.05
CSARFGVGRRYGGYTF	0	0	0	0	0	0	0	0	0	0.05	0	0
CASSQAGAKNIQYF	0	0	0	0	0	0	0	0	0	0.05	0	0
CASSRTAATDTQYF	0	0	0	0.009	0.007	0	0.097	0.029	0	0.004	0.023	0.022
CASSLSETQYF	0	0	0	0.012	0.229	0	0.034	0	0	0.004	0.045	0
CASSLDQSGELFF	0	0	0	0.025	0.001	0.023	0.01	0.006	0.018	0	0.031	0.018
CASSSGLASNEQFF	0	0	0	0	0.012	0	0.01	0	0	0	0.01	0.039
CSARRTGTDTQYF	0	0	0	0.005	0	0	0.005	0	0	0	0.049	0
CASSGSLASSYEQYF	0	0	0	0	0	0	0	0	0.005	0	0.049	0
CAISESIGRPGETQYF	0	0	0	0	0	0	0	0.005	0	0	0.01	0.039
CASRQGAGETQYF	0	0	0	0	0	0	0	0	0	0	0.049	0
CASSYPFRETFYNEQFF	0	0	0	0	0	0	0	0	0	0	0	0.049
CSASEVRGYTF	0	0	0	0	0.004	0	0	0.007	0	0.001	0.047	0
CASSRLEGRTEAFF	0	0	0	0.024	0.016	0.015	0	0.006	0	0.017	0	0.031
CASSTGQGAGEKLFF	0	0	0	0	0	0.091	0.01	0	0.036	0	0.009	0.039
CASSMKQGTYEQYF	0	0	0	0	0.008	0	0	0	0	0	0.048	0
CASTKEGNPYGYTF	0	0	0	0	0	0	0	0	0	0.048	0	0
CASSLLGAHSYGYTF	0	0	0	0	0	0	0	0	0	0.048	0	0
CAISESWREGPNTDTQYF	0.003	0.004	0	0	0	0.014	0	0	0	0.021	0.01	0.016
CASTTGQGNTGELFF	0	0	0	0.005	0.01	0.009	0.026	0.028	0	0.006	0.039	0.002
CASSLTGWAGEEFF	0	0	0	0.002	0	0.001	0.002	0	0.006	0.026	0	0.021
CASSLGTDSDGYTF	0	0	0	0	0	0	0	0	0.002	0	0.047	0
CASSLGTSYNEQFF	0	0	0	0	0	0.002	0	0	0	0	0.047	0
CATGGLADNEQFF	0	0	0	0	0	0	0	0	0	0.047	0	0
CASSFHQNTEAFF	0	0	0	0	0	0	0	0	0	0	0.047	0
CATSDGTVGKAFF	0	0	0	0	0	0	0	0	0	0	0.047	0
CASSQEVQGWDEQYF	0	0	0	0	0	0	0	0	0	0	0.047	0
CASSQRAGGQTYGYTF	0	0	0	0	0	0	0	0	0	0	0	0.047
CSALRGYGYTF	0	0	0	0	0	0	0	0	0	0	0	0.047
CASTWDRNTEAFF	0	0	0	0	0	0	0	0	0	0	0	0.047
CASSGLAGGHEQFF	0	0	0	0	0	0.036	0	0	0	0.016	0.02	0.01
CASSLDDRGYTF	0.006	0.01	0.011	0.09	0.003	0.03	0	0.018	0.016	0	0.041	0.005
CSNDRGIGYTF	0	0.008	0	0.021	0	0	0.045	0.029	0.005	0.03	0	0.016
CATSDFTGYTDTQYF	0	0	0.005	0.006	0	0	0.019	0.029	0	0.038	0	0.008
CATSDFIPDRGPAAYHYEQYF	0	0	0.002	0	0.005	0	0	0	0	0.011	0.031	0.004
CASSLIRGGGEQYF	0	0	0	0	0	0	0.03	0	0	0.042	0	0.004
CATSSKSLSGTQYF	0	0	0	0	0	0	0	0	0	0.046	0	0
CASSQAGQGRADTQYF	0	0	0	0	0	0	0	0	0	0	0.046	0
CAWSVRKGQGYTF	0	0	0	0	0	0	0	0	0	0	0.046	0
CASSPPGQGFDEQFF	0	0	0	0.004	0.011	0.013	0.03	0.006	0.01	0	0.006	0.039
CASSPTTGGEKLFF	0	0	0	0	0.002	0.025	0	0.012	0.003	0.007	0.007	0.031
CASSSRPGTVVGYTF	0	0	0	0	0	0	0	0	0.005	0	0.045	0
CSASPGPYRDTEAFF	0	0	0	0	0	0	0	0	0	0.045	0	0
CASAEIRTANTEAFF	0	0	0	0	0	0	0	0	0	0.045	0	0
CASSFDSGAGGYTF	0	0	0	0	0	0	0	0	0	0	0.045	0
CSAGISGRTYEQYF	0	0	0	0	0	0	0	0	0	0	0	0.045
CASKAGSNEQFF	0.006	0.002	0.005	0.013	0.006	0.004	0.002	0	0.006	0	0.042	0.002
CASRRQSPYGYTF	0	0	0	0.126	0.037	0.006	0.039	0.007	0.018	0.035	0.003	0.006
CSIRTGTDTQYF	0.007	0	0	0	0.158	0.011	0.005	0	0.028	0	0.032	0.012
CASRSGQDQETQYF	0	0	0	0.045	0.031	0.059	0.104	0.079	0.005	0	0.044	0
CASTSRENEQFF	0	0	0	0	0.018	0.023	0.132	0.011	0.008	0.015	0.024	0.005
CASSEGGQGDTEAFF	0	0	0	0	0	0	0.073	0	0	0	0.044	0
CASSLEGDEAFF	0	0	0	0	0.017	0.075	0.015	0	0	0	0	0.044
CASSARGSGGYTF	0	0	0	0	0	0	0	0	0.01	0	0	0.044
CASSLGWGMGTANTGELFF	0	0	0	0	0.052	0	0	0	0	0	0.044	0
CASSLLGQNQPQHF	0	0	0	0	0	0	0	0	0	0	0	0.044
CASSESQRDIQYF	0	0	0	0.011	0	0	0.009	0.034	0	0.01	0	0.033
CASSGDRSFYGYTF	0	0	0	0	0.043	0	0	0	0	0.01	0	0.033
CASSPWREQGETQYF	0.006	0	0	0.011	0.029	0	0	0.24	0.01	0.025	0.018	0
CASTKRQGSTNGYTF	0	0	0	0	0	0	0	0	0.023	0.019	0	0.024
CAWTPDGRAYYNEQFF	0	0	0	0.005	0	0.005	0.001	0.001	0.004	0.018	0.009	0.016
CASDRGRETQYF	0	0	0	0.008	0	0.041	0	0	0	0.043	0	0
CASSYTSTRNTGELFF	0	0	0	0	0.013	0	0	0	0	0.043	0	0
CASSTLQGSSGNTIYF	0	0	0	0	0	0	0	0	0	0	0.043	0
CASSRGRAQSNTGELFF	0	0	0	0	0	0	0	0	0	0	0	0.043
CSALSGHEQYF	0	0	0	0	0	0	0	0	0	0	0	0.043
CATLTGQFTDTQYF	0	0	0	0	0	0	0	0	0	0	0	0.043
CASSSREGSEKLFF	0	0	0	0	0	0	0	0	0	0	0.011	0.032
CASNGNQPQHF	0	0.003	0	0	0	0	0	0	0	0	0	0.042
CASSPLGTGELFF	0	0.001	0	0	0.035	0	0	0	0	0.042	0	0
CASSSGRSNQPQHF	0	0	0	0.03	0.017	0.111	0	0	0	0	0.042	0
CASSKSGTENYGYTF	0	0	0	0	0.052	0	0.037	0.014	0.106	0	0	0.042
CASSSRQGVIDGYTF	0	0	0	0.01	0.069	0.036	0.12	0.022	0.01	0	0	0.042
CASRAPGHLYGYTF	0	0	0	0	0	0	0	0	0	0	0	0.042
CSAPTIPGPGNTIYF	0	0	0	0	0	0	0	0	0	0	0	0.042
CASSADDTEAFF	0.002	0	0	0.016	0	0.027	0	0.004	0.005	0.014	0.023	0.005
CAWTSQQGVGNSPLHF	0	0	0	0.003	0.009	0	0.018	0.017	0.009	0.022	0	0.02
CASSPRAGGYTF	0	0	0	0	0	0.009	0.009	0	0	0.013	0.024	0.005
CASSPVQGADTQYF	0	0	0	0.016	0.049	0.006	0	0	0	0.011	0.031	0
CASSGGQGWSPLHF	0.001	0	0	0.027	0.024	0.026	0.036	0.01	0.033	0.008	0.029	0.004
CASSYSRALNTGELFF	0	0	0	0	0	0.013	0.007	0.008	0.01	0.028	0	0.013
CASSPTSGLGPGANVLTF	0	0	0	0	0	0	0.003	0.006	0.012	0	0.04	0.001
CASSSPTGGDNQPQHF	0	0	0	0	0	0	0	0.007	0	0	0	0.041
CASSSREGNIYGYTF	0	0	0	0.011	0	0.021	0	0	0	0	0.041	0
CSARVEGVGGYTF	0	0	0	0	0	0	0	0	0	0.041	0	0
CASSYSGDSGYTF	0	0	0	0	0	0	0	0	0	0.041	0	0
CSAKSRVVEGYTF	0	0	0	0	0	0	0	0	0	0.041	0	0
CASSRGQVEETQYF	0	0	0	0	0	0	0	0	0	0	0.041	0
CSAQKPDRLQETQYF	0	0	0	0	0	0	0	0	0	0	0	0.041
CASRDTWSPAYEQYF	0	0.002	0	0	0.029	0	0.009	0.043	0	0.019	0.022	0
CSAPRGGSNTEAFF	0	0	0	0	0	0	0	0	0	0	0.037	0.004
CASSQRQGSVVGYTF	0	0	0	0	0	0	0	0	0	0	0.005	0.036
CASSKVSRDTQYF	0	0	0	0.003	0.036	0	0.04	0.016	0	0.034	0.003	0.003
CASSSGPQPQHF	0	0	0.013	0.007	0.005	0	0	0.003	0.005	0.005	0	0.035
CASSLYQETQYF	0	0.003	0	0	0	0.019	0.001	0	0	0	0	0.04
CASSHPQGGETQYF	0	0	0	0.005	0	0.02	0.074	0	0	0.038	0	0.002
CASSSRAGDGYTF	0	0	0	0	0.003	0.024	0.03	0.032	0.003	0.028	0	0.012
CASSTTPQTGELFF	0	0	0	0.009	0.017	0.03	0.019	0.016	0.004	0.007	0.01	0.023
CASSLLGDRGRNEQFF	0	0	0	0.008	0.01	0.001	0.012	0.006	0.007	0.008	0	0.032
CASSRRQGQLGGYTF	0	0	0	0.015	0	0	0.024	0	0	0	0	0.04
CSAKVSSRETQYF	0	0	0	0	0	0.068	0	0	0	0.006	0	0.034
CASSLLRTGSGEQYF	0	0	0	0	0	0	0	0	0	0.04	0	0
CASSRSGEKLFF	0	0	0	0	0	0	0	0	0	0.04	0	0
CASSGTESNQPQHF	0	0	0	0	0	0	0	0	0	0.04	0	0
CASSLSGPSYNSPLHF	0	0	0	0	0	0	0	0	0	0	0.04	0
CASRRTSGTPGTGELFF	0	0	0	0	0	0	0	0	0	0.012	0.026	0.002
CASSLQNREDEKLFF	0	0	0	0	0	0	0	0	0	0	0	0.04
CASSVTFLAGGATDTQYF	0	0	0	0	0	0	0.014	0	0	0.004	0	0.035
CASSGIEGRNEQFF	0	0	0	0.002	0.01	0.019	0.014	0	0.023	0.006	0.012	0.021
CSARDSGAPKNIQYF	0	0.01	0	0.008	0.002	0	0.003	0.009	0.027	0.014	0.019	0.006
CSARLAGSTDTQYF	0	0.005	0	0	0.005	0.006	0	0	0	0.006	0	0.033
CASSPRRDSYEQYF	0	0.002	0.001	0.003	0	0	0	0	0	0	0.036	0.003
CASSTGPLNTEAFF	0	0	0	0	0	0	0	0.033	0	0	0.039	0
CSARYTRGSPLHF	0	0	0	0	0	0	0.016	0	0	0.034	0	0.005
CSVVELAGPDTQYF	0	0	0	0.037	0	0	0	0	0	0.037	0	0.002
CASREGLRPQHF	0	0	0	0	0	0	0	0	0	0.039	0	0
CASSGTRSTGELFF	0	0	0	0	0	0	0	0	0	0.039	0	0
CASQTGMNTGELFF	0	0	0	0	0	0	0	0	0	0.039	0	0
CASSNRQGSVHGYTF	0	0	0	0	0	0	0	0	0	0	0.039	0
CASSSDRVALSNQPQHF	0	0	0	0	0	0	0	0	0	0	0.039	0
CASSLGSGQQPQHF	0	0	0	0	0	0	0	0	0	0	0	0.039
CASSPTGVTWEQYF	0	0	0	0	0	0	0	0	0	0	0	0.039
CATSAGRGNGYTF	0	0	0	0	0	0	0	0	0	0	0	0.039
CASSMGLAFYNEQFF	0	0	0	0	0	0	0.012	0	0.023	0.003	0.035	0
CASSLGPTSGSRTDTQYF	0	0.016	0.011	0	0.004	0	0.006	0.015	0	0.022	0	0.016
CACGDHGYGYTF	0	0.007	0	0.009	0	0.004	0	0	0	0.038	0	0
CASSEGTGDTGELFF	0.002	0.001	0.002	0.003	0	0.005	0.003	0.007	0.005	0.006	0.014	0.018
CASSPGTGWTEAFF	0	0.001	0.004	0	0.008	0.162	0	0	0.009	0.009	0.021	0.008
CASSPGLAANNEQFF	0	0.002	0	0	0	0	0	0	0	0.038	0	0
CSARSGHEQFF	0	0	0	0	0	0	0.022	0	0	0	0	0.038
CASSLGHHSYEQYF	0	0	0	0.02	0	0	0.088	0	0.02	0	0.038	0
CASRDPHVGISGNTIYF	0	0	0	0	0	0	0	0.05	0	0	0.038	0
CASSSRQGAFGYTF	0	0	0	0.047	0.03	0	0	0.007	0	0.005	0	0.033
CASSLIQGAETQYF	0	0	0	0	0	0.016	0	0.003	0	0	0.032	0.006
CASSLILYEQYF	0	0	0	0	0.071	0	0	0	0	0	0.038	0
CASLPGQGKEGNTIYF	0	0	0	0	0.003	0	0	0	0	0.038	0	0
CASRGRATEAFF	0	0	0	0	0	0	0	0	0	0	0.038	0
CASRDRRQTLYGYTF	0	0	0	0	0	0	0	0	0	0	0.038	0
CASSLWGGPDTQYF	0	0	0	0	0	0	0	0	0	0	0.038	0
CASRDTGHADTQYF	0	0	0	0	0	0	0	0	0	0	0.038	0
CASSRRGGGYTF	0	0	0	0	0	0	0	0	0	0	0.038	0
CASTGRENIQYF	0	0	0	0	0	0	0	0	0	0	0.038	0
CASTPPGLRTKYF	0	0	0	0	0	0	0	0	0	0	0	0.038
CATSGAGGYQETQYF	0	0	0	0	0	0	0	0	0	0	0	0.038
CASSSRQGQIYGYTF	0	0	0	0	0	0	0	0	0	0	0	0.038
CSARAGLAGGYQETQYF	0	0	0	0	0	0	0	0	0	0	0	0.038
CSARAPASGTPDEQFF	0	0	0	0.026	0.123	0.051	0	0.014	0.04	0.01	0.022	0.005
CSARAPFNYGYTF	0	0	0	0.021	0.015	0	0	0	0.038	0	0	0.037
CASSGLANTGELFF	0	0	0	0	0	0.03	0	0	0.029	0.032	0.005	0
CASSQRQGSLDGYTF	0	0	0	0.015	0.012	0.017	0.019	0	0	0.01	0	0.027
CASNPLASGNTIYF	0	0	0	0	0	0.008	0.007	0.009	0	0	0.037	0
CSASRQNYGYTF	0	0	0	0	0	0.006	0	0	0	0.037	0	0
CSAKVTNTGELFF	0	0	0	0	0	0	0	0	0	0.037	0	0
CASSLGDYSTYEQYF	0	0	0	0	0	0	0	0	0	0	0	0.037
CASSLQREGDEQYF	0	0	0	0	0	0	0	0	0	0	0	0.037
CASSPSNNQPQHF	0	0	0	0	0	0	0	0	0	0	0	0.037
CASSQGYEQYF	0.005	0	0.001	0	0.001	0.003	0	0.002	0	0.001	0.002	0.033
CASSWDRNTEAFF	0.003	0	0	0	0	0.041	0.002	0	0	0.029	0	0.007
CASRGLRNTGELFF	0	0	0	0	0	0.011	0	0	0	0.001	0.035	0
CASSLLRRADTQYF	0	0	0	0.002	0.016	0.008	0.012	0	0.016	0.016	0.019	0.001
CASSLFSELRTF	0	0	0	0.018	0	0.004	0.002	0.017	0	0	0.028	0.008
CASSSGVSNQPQHF	0	0.001	0	0.005	0.007	0.013	0.014	0.037	0.012	0.018	0.018	0
CASSIDGRSTSTDTQYF	0	0.001	0	0	0	0	0	0	0	0	0	0.036
CASSFRSSYNSPLHF	0	0	0	0.053	0	0	0.135	0	0	0	0	0.036
CASSRWTSGRGTDTQYF	0	0	0	0.005	0.004	0.013	0.01	0.002	0.114	0	0.036	0
CAISESRRELAETQYF	0	0	0	0	0	0	0	0	0.059	0	0	0.036
CSARKPGQETQYF	0	0	0	0	0	0	0.026	0	0	0.036	0	0
CASSIVMATSHEQYF	0	0	0	0	0	0	0	0.013	0	0	0.036	0
CASSQEDRNTGELFF	0	0	0	0	0.001	0	0	0	0	0	0	0.036
CSPLAGGYEQYF	0	0	0	0	0	0	0	0	0	0	0.036	0
CASTGQMYQETQYF	0	0	0	0	0	0	0	0	0	0	0.036	0
CASSTETDLRGREGSYEQYF	0	0	0	0	0	0	0	0	0	0	0.036	0
CATTTRLSGPTEKLFF	0	0	0	0	0	0	0	0	0	0	0	0.036
CSARDYRMGGNTIYF	0	0	0	0	0	0	0	0	0	0	0	0.036
CASREGISYEQYF	0	0	0	0	0	0	0	0	0	0	0	0.036
CASTRTGNSLPYGYTF	0	0	0	0	0.005	0	0.051	0.1	0	0.035	0	0
CASSSNRAENTGELFF	0	0	0	0.091	0	0.17	0.073	0.038	0.117	0.011	0	0.024
CASSTRQGAVYGYTF	0	0	0	0	0.072	0	0.186	0	0	0.017	0	0.018
CASSPQHSPLHF	0	0	0	0.244	0	0.007	0.028	0.059	0.059	0.034	0	0.001
CATRGAVKGYTF	0	0	0	0	0	0.003	0	0	0.037	0.035	0	0
CASTSRQGQINGYTF	0	0	0	0.04	0	0	0	0.022	0	0	0.035	0
CASSKDEGHPYNEQFF	0	0	0	0	0	0.005	0	0	0.009	0.017	0.018	0
CATSPGGREGEQFF	0	0	0	0	0	0	0	0	0.006	0	0.035	0
CATSDPSRGLDGYTF	0	0	0	0	0	0.018	0	0	0	0	0.035	0
CASSIVGKETQYF	0	0	0	0	0	0	0	0	0	0.035	0	0
CASSEYQASTDTQYF	0	0	0	0	0	0	0	0	0	0.035	0	0
CASSPTATHNEQFF	0	0	0	0	0	0	0	0	0	0.035	0	0
CASSLNGRGDEQFF	0	0	0	0	0	0	0	0	0	0	0.035	0
CASSQDPGGTYGYTF	0	0	0	0	0	0	0	0	0	0	0.035	0
CASSYSNRRSEQYF	0	0	0	0	0	0	0	0	0	0	0.035	0
CASSYGKGDRGPNTGELFF	0	0	0	0	0	0	0	0	0	0	0	0.035
CASSYPGTIYGYTF	0	0	0	0	0	0	0	0	0	0	0	0.035
CASSSGPAGINTQYF	0	0	0	0	0	0	0	0	0	0	0	0.035
CASSTRQGAIRGYTF	0	0	0	0.003	0.009	0.041	0.041	0.007	0	0.004	0.018	0.013
CSADGTGFSSPLHF	0	0	0	0	0	0	0	0	0.002	0.02	0.01	0.004
CASSLGGSQGEKLFF	0	0	0	0	0.007	0.012	0	0.026	0.084	0.014	0.02	0
CAISESETRQETQYF	0	0	0	0	0.071	0	0.032	0	0	0.034	0	0
CASSEYITSYEQYF	0	0	0	0.002	0	0	0	0.014	0	0.003	0.031	0
CASSAPPPDTYEQYF	0	0	0	0.01	0.003	0.008	0.006	0.004	0.003	0.005	0.025	0.004
CASSIFRGETQYF	0	0	0	0.007	0	0	0.003	0.007	0	0	0	0.034
CASRILAGVAGELFF	0	0	0	0	0.024	0.025	0	0	0	0.034	0	0
CASSDGQDGADTQYF	0	0	0	0.008	0	0	0	0	0	0	0	0.034
CATASRQGDLNGYTF	0	0	0	0.005	0	0	0	0	0	0	0.034	0
CASSLIGELFF	0	0	0	0	0.003	0	0	0	0	0	0.034	0
CAISVRLANTGELFF	0	0	0	0	0	0	0	0	0	0.034	0	0
CASRRRNEQYF	0	0	0	0	0	0	0	0	0	0.02	0.014	0
CASSRGRRGSGTGELFF	0	0	0	0	0	0	0	0	0	0	0.034	0
CSARNPLHSGGYGYTF	0	0	0	0	0	0	0	0	0	0	0	0.034
CASSLGVGEWNEQFF	0	0	0	0.007	0.011	0.026	0.023	0.006	0.012	0.009	0.011	0.014
CASSLGGRAYEQYF	0	0	0.004	0	0.002	0	0	0	0	0.033	0	0
CATSDTGTGIDEQYF	0	0.003	0	0	0	0	0	0	0	0	0	0.033
CASSSVEGNDEQFF	0.001	0	0	0.008	0.004	0.025	0.014	0.02	0.032	0.004	0.015	0.014
CASTRGSFGYTF	0	0	0	0.022	0.048	0	0.019	0.018	0.022	0.025	0	0.008
CASSQENTEAFF	0	0	0	0.005	0.01	0.015	0.071	0.058	0	0	0.005	0.028
CASLIGTAYNEQFF	0	0	0	0.026	0	0.003	0.014	0.038	0	0.02	0.013	0
CASSPWDWTSPPYEQYF	0	0	0	0	0	0	0	0	0.01	0	0.033	0
CASSGVEGRTEAFF	0	0	0	0	0.002	0	0.007	0	0	0.008	0	0.025
CASSSLGRETQYF	0	0	0	0	0.145	0	0	0	0	0	0	0.033
CASTPWREGYSNEQFF	0	0	0	0	0	0.004	0	0	0	0	0.033	0
CASNGGQHYGYTF	0	0	0	0	0	0	0	0	0	0.033	0	0
CASSLIGTNRSYEQYF	0	0	0	0	0	0	0	0	0	0.033	0	0
CASREGTESYEQYF	0	0	0	0	0	0	0	0	0	0	0.033	0
CASSLGTLQPQHF	0	0	0	0	0	0	0	0	0	0	0.033	0
CASSYSSGEQFF	0	0	0	0	0	0	0	0	0	0	0.033	0
CASSPTGYGYTF	0	0	0	0	0	0	0	0	0	0	0.033	0
CASSSPPGLANSSYNEQFF	0	0	0	0	0	0	0	0	0	0	0.031	0.002
CASVVLGLGETQYF	0	0	0	0	0	0	0	0	0	0	0	0.033
CASSPFRGDTEAFF	0	0	0	0	0	0	0	0	0	0	0	0.033
CASSPGQGSREQYF	0.003	0	0	0	0	0	0	0	0	0	0.032	0
CASSYGAGVPVETQYF	0	0	0	0.025	0.023	0	0	0	0	0	0	0.032
CASSLQGGPGTEAFF	0	0	0	0.002	0.005	0.029	0.005	0.009	0.009	0.018	0.005	0.009
CASSWRDITDTQYF	0	0	0	0	0.015	0	0	0.074	0.049	0.014	0.018	0
CASKGTVNAYEQYF	0	0	0	0.002	0	0.013	0	0.029	0.008	0.02	0	0.012
CASSSRQGALEQYF	0	0	0	0	0	0	0	0.017	0	0	0.032	0
CASSTRQGQGYTF	0	0	0	0	0.025	0	0	0.006	0	0	0.028	0.004
CASSGRQGALDGYTF	0	0	0	0.01	0	0	0	0	0	0.02	0	0.012
CASSPGQGDPEAFF	0	0	0	0	0	0	0	0	0	0.032	0	0
CASSERTGFNYEQYF	0	0	0	0	0	0	0	0	0	0	0.032	0
CSALQAKGAGEQYF	0	0	0	0	0	0	0	0	0	0	0.032	0
CASSSTSGNEQFF	0	0	0	0	0	0	0	0	0	0	0.032	0
CASSLTSYEQYF	0	0.001	0.009	0	0	0	0	0	0	0.031	0	0
CSARAQWTASKISYNEQFF	0	0.001	0	0	0.02	0	0	0.049	0.002	0	0.017	0.014
CASSLSWNSYEQYF	0	0	0	0.04	0.02	0.03	0	0	0	0	0.004	0.027
CASSPRFGNTIYF	0	0	0	0	0	0	0.077	0	0	0	0.031	0
CASSSTRQGDTEAFF	0	0	0	0	0	0	0.017	0.047	0	0	0	0.031
CASSSGLAEYYEQYF	0	0	0	0.003	0.035	0.017	0	0.014	0.007	0	0.02	0.011
CATREGQAQETQYF	0	0	0	0	0	0	0.007	0	0	0	0	0.031
CASSARGSDGYTF	0	0	0	0	0	0	0	0	0.004	0.003	0.028	0
CASSQSSTDTQYF	0	0	0	0.009	0	0.085	0	0	0.002	0	0	0.031
CSVSGQPATNEKLFF	0	0	0	0	0	0	0	0	0.002	0	0.031	0
CASINRPGSYGYTF	0	0	0	0	0	0.011	0	0	0	0	0.031	0
CASSYLLYEQYF	0	0	0	0	0.003	0	0	0	0	0	0	0.031
CASSGGLARKTDTQYF	0	0	0	0	0.003	0	0	0	0	0	0.008	0.023
CASSDFYEQYF	0	0	0	0	0	0	0	0	0	0.031	0	0
CASSLNPGQGGTGELFF	0	0	0	0	0	0	0	0	0	0	0	0.031
CASSPRGANGYTF	0	0	0	0	0	0	0	0	0	0	0	0.031
CAASYNSMNTEAFF	0	0	0	0	0	0	0	0	0	0	0	0.031
CAISESHGRDYEQYF	0	0	0	0	0	0	0	0	0	0	0	0.031
CASSIRGTGYNQPQHF	0	0	0	0	0	0	0	0	0	0	0	0.031
CASSPLLGDRPLEEQYF	0	0	0	0	0	0	0	0	0	0	0	0.031
CASSYQGNGYTF	0	0	0	0	0	0	0	0	0	0	0	0.031
CASSTGTGDQPQHF	0	0.007	0	0	0	0	0.001	0	0	0	0.03	0
CASSLDRVNQPQHF	0	0.002	0.004	0	0.004	0.001	0	0	0.002	0.003	0.001	0.026
CASSLGLAAETQYF	0.003	0	0	0.013	0.108	0	0	0	0	0	0	0.03
CSVEIGADEQYF	0	0	0.002	0.002	0.008	0.009	0.011	0.013	0.006	0.002	0.022	0.006
CASRGTGTDTQYF	0	0.002	0	0	0	0.003	0	0.005	0	0	0.03	0
CASRWGQGEEKLFF	0	0	0	0	0	0	0.004	0.005	0.006	0.005	0	0.025
CATSSRQGAPYGYTF	0	0	0	0.102	0.019	0.065	0.028	0	0	0	0.018	0.012
CASSLAFGETQYF	0	0	0	0	0	0	0.026	0	0	0	0.03	0
CASSLTGNTLIYEQYF	0	0	0	0	0.002	0.011	0.024	0	0	0.024	0	0.006
CASSRRRENTEAFF	0	0	0	0	0.035	0	0	0.003	0.02	0.03	0	0
CASSRDHIWELFF	0	0	0	0.002	0.003	0.003	0.011	0.002	0	0	0.028	0.002
CASSMGDSNQPQHF	0	0	0	0	0	0	0	0	0.011	0	0	0.03
CASSLRTGHEQYF	0	0	0	0	0	0.072	0	0	0.009	0	0	0.03
CAISESLAGAQETQYF	0	0	0	0	0	0	0	0.008	0	0	0	0.03
CSARDRRANEQFF	0	0	0	0	0	0	0.004	0	0	0.019	0.005	0.006
CASGLTDTQYF	0	0	0	0.007	0	0	0	0	0	0.003	0	0.027
CASSRRTENTEAFF	0	0	0	0	0	0	0	0	0	0.03	0	0
CASSWAENTGELFF	0	0	0	0	0	0	0	0	0	0	0.03	0
CASSAEREKLFF	0	0	0	0	0	0	0	0	0	0	0.03	0
CASSPRGTSGNTIYF	0	0	0	0	0	0	0	0	0	0	0.03	0
CASSSRQGSVYGYTF	0	0	0	0	0	0	0	0	0	0	0.03	0
CASSWDPPNTGELFF	0	0	0	0	0	0	0	0	0	0	0.03	0
CSARAQGQETQYF	0	0	0	0	0	0	0	0	0	0	0.03	0
CSATAGRKDSPLHF	0	0	0	0	0	0	0	0	0	0	0.03	0
CASSYSGQANQPQHF	0	0	0	0	0	0	0	0	0	0	0	0.03
CASSKAGTSGKTLMVAGELFF	0	0	0	0	0	0	0	0	0	0	0	0.03
CASSSAGGGRTEAFF	0	0	0	0	0	0	0	0	0	0	0	0.03
CATSRDTGELFF	0	0.006	0	0	0	0	0	0	0	0	0.029	0
CAITRDRDSPLHF	0	0.005	0	0	0.006	0	0	0	0	0	0.005	0.024
CASSLEGQNQPQHF	0	0	0	0.006	0.005	0.004	0.014	0.006	0.009	0.002	0.015	0.012
CASSLKRDASYEQYF	0	0	0	0.032	0.004	0.04	0	0	0.105	0.024	0	0.005
CASSERSGGVYGYTF	0	0	0	0	0	0	0.024	0.002	0.021	0.013	0.011	0.005
CASSSRGSGLEQYF	0	0	0	0	0.002	0	0	0	0.003	0.029	0	0
CASSQVFAGEGELFF	0	0	0	0	0.049	0	0	0	0.002	0	0.029	0
CASSFSLVTGANVLTF	0	0	0	0	0.013	0.192	0	0	0	0.029	0	0
CSASVLQQETQYF	0	0	0	0.018	0.021	0	0	0	0	0	0.029	0
CASSDRFDQPQHF	0	0	0	0	0.028	0	0	0	0	0	0	0.029
CASNGGLAGPSYEQYF	0	0	0	0	0	0.01	0	0	0	0.024	0.005	0
CASSRKLLAGSTDTQYF	0	0	0	0	0	0	0	0	0	0.029	0	0
CASSLRRMETQYF	0	0	0	0	0	0	0	0	0	0.029	0	0
CATSERQETQYF	0	0	0	0	0	0	0	0	0	0.029	0	0
CSARELAGASGELFF	0	0	0	0	0	0	0	0	0	0.029	0	0
CASRRGRGQGWQPQHF	0	0	0	0	0	0	0	0	0	0.029	0	0
CASSPGQLNEQYF	0	0	0	0	0	0	0	0	0	0.029	0	0
CSVERGQGWNTQYF	0	0	0	0	0	0	0	0	0	0.024	0	0.005
CASSIAGSGISEQYF	0	0	0	0	0	0	0	0	0	0	0.029	0
CSACRGGTDTQYF	0	0	0	0	0	0	0	0	0	0	0.029	0
CASISGQSQYGYTF	0	0	0	0	0	0	0	0	0	0	0	0.029
CASSSRQGALGYTF	0	0	0	0	0	0	0	0	0	0	0	0.029
CASSLSQGTGELFF	0	0.006	0	0.005	0.003	0.002	0.008	0.007	0.006	0.006	0.023	0
CASSLSGGFNYGYTF	0	0	0	0.003	0.007	0.017	0.018	0	0.033	0.01	0.01	0.009
CATSERGEKQFF	0	0	0	0	0.007	0.079	0.063	0	0.022	0	0.013	0.016
CASSQDRQGGSPLHF	0	0	0	0	0	0.042	0	0.038	0	0.011	0	0.018
CASLSASSYNEQFF	0	0	0	0.002	0.018	0	0.006	0	0	0	0.019	0.01
CASSFPGEDTQYF	0.002	0	0	0	0	0	0	0	0	0	0	0.028
CASSPPFGEQFF	0	0	0	0.039	0	0.013	0.013	0	0.018	0	0.023	0.005
CAWTKREGFNEQFF	0	0	0	0.002	0	0.01	0.022	0.002	0	0.016	0.01	0.002
CASSHPFGSTEAFF	0	0	0	0	0	0	0	0	0.018	0	0.028	0
CASSRIQGGETQYF	0	0	0	0	0	0	0	0	0.016	0.028	0	0
CASSPRGMGDSYTF	0	0	0	0.005	0	0	0	0	0	0.023	0	0.005
CASRVTGANVLTF	0	0	0	0	0	0	0	0	0	0.028	0	0
CSARHTGEGEKLFF	0	0	0	0	0	0	0	0	0	0.028	0	0
CASSKLAGLSSGANVLTF	0	0	0	0	0	0	0	0	0	0.028	0	0
CASSSITQNTEAFF	0	0	0	0	0	0	0	0	0	0.028	0	0
CASSPSGPMNTEAFF	0	0	0	0	0	0	0	0	0	0.028	0	0
CASSLDRRWDSPLHF	0	0	0	0	0	0	0	0	0	0	0.028	0
CASRTSGSNTGELFF	0	0	0	0	0	0	0	0	0	0	0.028	0
CASSRDRADTQYF	0	0	0	0	0	0	0	0	0	0	0	0.028
CSARDWNHGLAGGFEQYF	0	0	0	0	0	0	0	0	0	0	0	0.028
CASSQSRGNSPLHF	0.005	0.031	0.039	0.006	0.015	0	0.003	0	0.005	0.015	0.007	0.006
CASTSRGGNGREKLFF	0	0	0	0.002	0	0.034	0	0.008	0.015	0.002	0	0.026
CASSLNPGTGSYEQYF	0	0	0	0	0.002	0	0	0	0.014	0.001	0.005	0.022
CASSPLAGYNEQFF	0	0	0	0.009	0.001	0.029	0	0.007	0.006	0.025	0.002	0
CSARLAGGDTQYF	0	0.019	0.024	0.003	0.005	0.002	0.012	0	0.014	0	0.015	0.012
CASRGGGSKYEQYF	0	0.002	0	0	0	0	0	0	0	0	0.027	0
CASSLGGPGEETQYF	0	0.001	0	0	0	0	0	0	0	0.027	0	0
CASSYPKTSGVSSYNEQFF	0	0	0	0	0	0	0	0.009	0.071	0.01	0.001	0.016
CASSSGTFNTEAFF	0	0	0	0	0	0	0	0	0	0.027	0	0
CASSEGTGTDTQYF	0	0	0	0.01	0.038	0	0	0.005	0	0	0	0.027
CASSPGGGMTEAFF	0	0	0	0.003	0.001	0	0	0	0.004	0.003	0	0.024
CASTNRELSQYF	0	0	0	0.026	0	0.123	0	0	0	0.027	0	0
CASSSRGGEGYTF	0	0	0	0	0	0.009	0	0	0	0.027	0	0
CASSYRTGGLSPLHF	0	0	0	0	0	0.006	0	0	0	0.027	0	0
CASSYSMGGRQGDQPQHF	0	0	0	0	0	0	0	0	0	0.027	0	0
CSVGIGGSRAQYF	0	0	0	0	0	0	0	0	0	0.027	0	0
CASSFGQTYSNQPQHF	0	0	0	0	0	0	0	0	0	0.027	0	0
CASSLAQGVYGYTF	0	0	0	0	0	0	0	0	0	0.027	0	0
CASSYRGQNQPQHF	0	0	0	0	0	0	0	0	0	0.027	0	0
CASGGRASYNEQFF	0	0	0	0	0	0	0	0	0	0.027	0	0
CASSSQNQRAGEQYF	0	0	0	0	0	0	0	0	0	0.027	0	0
CASSFYDTGELFF	0	0	0	0	0	0	0	0	0	0.027	0	0
CASSKKRDSRQGTQYF	0	0	0	0	0	0	0	0	0	0.027	0	0
CAWSVRQGAVYGYTF	0	0	0	0	0	0	0	0	0	0	0.027	0
CASSQRTGNMGYTF	0	0	0	0	0	0	0	0	0	0	0.027	0
CASSYRSSWEGHYGYTF	0	0	0	0	0	0	0	0	0	0	0.027	0
CATGQGGRGTEAFF	0	0	0	0	0	0	0	0	0	0	0.027	0
CSAIEGYEQFF	0	0	0	0	0	0	0	0	0	0	0	0.027
CASSRTGPNQPQHF	0	0	0	0	0	0	0	0	0	0	0	0.027
CASSLLGQGLNEQFF	0	0	0	0	0	0	0	0	0	0	0	0.027
CASSLFATSGRNNRDTQYF	0.001	0.006	0.003	0.003	0	0	0	0	0.005	0.013	0.007	0.006
CASSLGVAGEGETQYF	0	0	0	0	0	0	0.005	0	0	0.006	0.02	0
CASSQQGTYGYTF	0	0	0	0	0	0	0	0.005	0	0.001	0.023	0.002
CASSPKGQAYTEAFF	0	0	0	0	0	0.016	0	0.002	0.002	0.001	0.025	0
CASSEFISGETQYF	0	0	0	0	0	0.038	0.003	0	0	0	0.001	0.025
CASSQRPGQVYGYTF	0	0	0	0.005	0	0.087	0	0	0	0.02	0	0.006
CASSQEDSFNYGYTF	0	0	0	0	0.037	0	0	0	0	0.026	0	0
CASRHGPALAEQYF	0	0	0	0.008	0.022	0.016	0.004	0.006	0.038	0.007	0.015	0.004
CASSYYGGGPEAFF	0	0	0	0.022	0	0.006	0.058	0.036	0	0	0	0.026
CASSPGQGGKEQYF	0	0	0	0	0	0.009	0.04	0.02	0.005	0	0	0.026
CSASGQDNEQFF	0	0	0	0	0.022	0	0	0.019	0	0.013	0.01	0.003
CASGGAGGSNQPQHF	0	0	0	0	0	0.027	0	0	0	0.026	0	0
CASTSPAEGEKLFF	0	0	0	0.015	0.005	0	0	0	0	0	0.026	0
CAWSALAGSIQYF	0	0	0	0	0	0	0	0	0	0.026	0	0
CASSEGPSNGDIQYF	0	0	0	0	0	0	0	0	0	0.026	0	0
CASSYRSDTQYF	0	0	0	0	0	0	0	0	0	0.026	0	0
CASSGRGPGDGNTIYF	0	0	0	0	0	0	0	0	0	0.026	0	0
CASSLRQGAQPNYGYTF	0	0	0	0	0	0	0	0	0	0.022	0	0.004
CSARDRNTYEQYF	0	0	0	0	0	0	0	0	0	0	0.026	0
CASSPHGVSNQPQHF	0	0	0	0	0	0	0	0	0	0	0.026	0
CSARKVSYNEQFF	0	0	0	0	0	0	0	0	0	0	0.026	0
CASSLGLADETQYF	0	0	0	0	0	0	0	0	0	0	0.026	0
CASSGGRSGPQHF	0	0	0	0	0	0	0	0	0	0	0.026	0
CASNDGVNYEQYF	0	0	0	0	0	0	0	0	0	0	0	0.026
CASSFRDNSFGYTF	0	0	0	0	0	0	0	0	0	0	0	0.026
CASSIERDQPQHF	0	0	0	0	0	0	0	0	0	0	0	0.026
CASSTSPGFGQPQHF	0	0	0	0	0	0	0	0	0	0	0	0.026
CASSQSLEADTQYF	0	0	0	0	0	0	0	0	0	0	0	0.026
CSARTLRQGVTSTDTQYF	0	0	0	0	0	0	0	0	0	0	0	0.026
CSATSGHQAFF	0	0	0	0	0	0	0	0	0	0	0	0.026
CASSRGLKVSPLHF	0	0.033	0.019	0.009	0	0	0	0	0	0.016	0.009	0
CASSSRGTEAFF	0.004	0.003	0.012	0	0.03	0.053	0	0	0	0	0.025	0
CASSSMEGVDTQYF	0	0	0.006	0	0.003	0	0.098	0	0	0	0	0.025
CASSLVSGSYNEQFF	0	0	0	0	0	0	0	0	0	0	0.025	0
CASSPPVGDTGELFF	0	0	0	0	0	0.015	0.018	0.01	0.018	0.001	0.021	0.003
CSASKEGGNTQYF	0	0	0	0.037	0.126	0.038	0	0.028	0	0	0.025	0
CASMGQGGTGELFF	0	0	0	0	0	0	0.014	0	0	0.025	0	0
CASSQSRANTEAFF	0	0	0	0.003	0	0.002	0.005	0.004	0.001	0	0.023	0.002
CASSLLAGHGPKGSYNEQFF	0	0	0	0	0	0	0	0.007	0	0	0	0.025
CASSRTAVGQTQYF	0	0	0	0	0	0	0	0	0.006	0	0.025	0
CASSTGQGNQEAQYF	0	0	0	0	0	0.053	0	0	0	0	0.025	0
CASSPGVGELFF	0	0	0	0	0	0.002	0	0	0	0	0.025	0
CASGLGGFSTDTQYF	0	0	0	0	0	0	0	0	0	0.025	0	0
CASSSTSVGGVDQPQHF	0	0	0	0	0	0	0	0	0	0.025	0	0
CASSSGSWGTEAFF	0	0	0	0	0	0	0	0	0	0.017	0.008	0
CASSLTGGVNQPQHF	0	0	0	0	0	0	0	0	0	0	0.025	0
CASRLACGSPTDTQYF	0	0	0	0	0	0	0	0	0	0	0.025	0
CASSPWGSGRENEQFF	0	0	0	0	0	0	0	0	0	0	0.025	0
CSVTKGINYGYTF	0	0	0	0	0	0	0	0	0	0	0.025	0
CASSLGPISTDTQYF	0	0	0	0	0	0	0	0	0	0	0	0.025
CSAPSGSKSGNEQFF	0	0	0	0	0	0	0	0	0	0	0	0.025
CASSLPTDHSPLHF	0	0	0	0	0	0	0	0	0	0	0	0.025
CAISESNRGRFTEAFF	0	0	0.003	0.003	0.005	0.002	0.004	0.004	0.012	0.008	0	0.016
CASSYGLAGVGYEQYF	0.003	0	0	0	0	0	0	0	0	0	0	0.024
CASSQENREFEQYF	0.001	0.001	0	0.001	0.015	0.031	0.005	0.053	0.031	0.006	0	0.018
CASSSGGGYEQYF	0	0	0.002	0	0.024	0	0.072	0	0.057	0	0.021	0.003
CASSLNGNTQETQYF	0	0.002	0	0	0	0	0	0	0	0	0	0.024
CASWPGLAVYEQYF	0	0	0	0	0.05	0	0.016	0.032	0.011	0.011	0.004	0.009
CASSPGLAEYYEQYF	0	0	0	0.026	0.016	0.013	0	0.009	0.154	0.017	0.007	0
CSARIGLAGGPNNEQFF	0	0	0	0.005	0.015	0.018	0.011	0.001	0.009	0	0.001	0.023
CASTTIPGANVLTF	0	0	0	0.002	0.002	0.002	0	0.008	0.005	0	0.024	0
CASSPGFGTDTQYF	0	0	0	0.01	0	0.001	0	0	0	0.003	0.021	0
CASSREDLGQTEAFF	0	0	0	0	0	0.009	0	0	0	0	0.024	0
CASRQTGEGEKLFF	0	0	0	0	0	0	0	0	0	0.024	0	0
CASSENGYTGELFF	0	0	0	0	0	0	0	0	0	0.024	0	0
CASSPGHSYNEQFF	0	0	0	0	0	0	0	0	0	0.024	0	0
CSASNNYGYTF	0	0	0	0	0	0	0	0	0	0.024	0	0
CASSERTGNPYGYTF	0	0	0	0	0	0	0	0	0	0.021	0	0.003
CATASYTDTQYF	0	0	0	0	0	0	0	0	0	0	0.024	0
CASSEMGLDNNQPQHF	0	0	0	0	0	0	0	0	0	0	0.024	0
CASSFGNGLSGANVLTF	0	0	0	0	0	0	0	0	0	0	0.024	0
CASSLGTVQNEKLFF	0	0	0	0	0	0	0	0	0	0	0.024	0
CASSTGQGRSGYTF	0	0	0	0	0	0	0	0	0	0	0	0.024
CASRRTGGGNTEAFF	0	0	0	0	0	0	0	0	0	0	0	0.024
CASSFSRGGYYNSPLHF	0	0	0	0	0	0	0	0	0	0	0	0.024
CASSLARGQATDTQYF	0	0	0	0	0	0	0	0	0	0	0	0.024
CASSLVAGAYNSPLHF	0	0.008	0	0.003	0.006	0	0.02	0.008	0	0.015	0	0.008
CATSLGGQTTDTQYF	0	0	0.005	0	0	0	0	0	0	0	0.023	0
CASSPRQGGLSYTF	0	0	0.004	0.013	0.004	0	0.038	0.159	0	0.014	0	0.009
CASSKSTGTSRYIQYF	0	0	0.002	0	0	0.011	0.012	0.037	0	0.023	0	0
CASRGGVPPTEQFF	0	0	0	0	0	0.107	0.008	0.008	0.094	0	0.011	0.012
CASRMGLAVQSGELFF	0	0	0	0	0	0	0.025	0	0.011	0	0	0.023
CAWSRRDLEAFF	0	0	0	0.009	0	0	0	0	0.029	0.023	0	0
CASSFEAGEAFF	0	0	0	0	0	0	0	0	0.015	0.023	0	0
CAISESHGQAGNTIYF	0	0	0	0	0	0	0	0	0.011	0	0.023	0
CASNRGPGTEAFF	0	0	0	0.017	0	0	0	0	0.01	0	0.023	0
CASTQWGGFTYNEQFF	0	0	0	0	0	0.008	0	0.002	0.005	0.003	0.019	0.001
CASSQDSSREQYF	0	0	0	0.039	0	0	0.001	0	0	0.023	0	0
CASSLGSGSYNEQFF	0	0	0	0	0	0	0.001	0	0	0	0.023	0
CASSARQGSTEAFF	0	0	0	0	0.113	0	0	0	0	0	0	0.023
CSVKGGSKNIQYF	0	0	0	0	0	0.02	0	0	0	0.023	0	0
CASSSQQDTQYF	0	0	0	0	0	0.008	0	0	0	0	0.023	0
CASSSRQGVLRGYTF	0	0	0	0	0.007	0	0	0	0	0	0	0.023
CASTLREGYPYGYTF	0	0	0	0	0.005	0	0	0	0	0.023	0	0
CASKGSFTTDTQYF	0	0	0	0	0	0	0	0	0	0.023	0	0
CASSLVRTIYEQYF	0	0	0	0	0	0	0	0	0	0.023	0	0
CASSPQERGNTGELFF	0	0	0	0	0	0	0	0	0	0.023	0	0
CASSSLQGSGEKLFF	0	0	0	0	0	0	0	0	0	0.023	0	0
CSAAKYGYTF	0	0	0	0	0	0	0	0	0	0.023	0	0
CASSSTRGQLYGYTF	0	0	0	0	0	0	0	0	0	0	0.023	0
CASSYRTGSIYGYTF	0	0	0	0	0	0	0	0	0	0	0.023	0
CASGTFLYEQYF	0	0	0	0	0	0	0	0	0	0	0.023	0
CASSSRTGAPSGYTF	0	0	0	0	0	0	0	0	0	0	0.023	0
CAWSVVARGYTF	0	0	0	0	0	0	0	0	0	0	0.023	0
CSARIIGSTGELFF	0	0	0	0	0	0	0	0	0	0	0	0.023
CSARYAGGYYGYTF	0	0	0	0	0	0	0	0	0	0	0	0.023
CASSLAPETQYF	0	0	0	0	0	0	0	0	0	0	0	0.023
CASSLDFRQGAQYF	0	0	0	0	0	0	0	0	0	0	0	0.023
CASSQGQGLAYNEQFF	0	0	0	0	0	0	0	0	0	0	0	0.023
CASPMGGTVIYEQYF	0	0	0.002	0.025	0	0.015	0.008	0	0.027	0	0.021	0.001
CATKRTKIYNEQFF	0	0	0	0	0	0.028	0.006	0	0	0.017	0.005	0
CASSPRQGAIYGYTF	0	0	0	0	0	0.01	0.162	0.007	0.039	0	0.022	0
CASSTGLAGGEQYF	0	0	0	0	0.011	0.055	0.001	0.045	0	0	0	0.022
CAGRGRGSYEQYF	0	0	0	0.001	0	0.014	0	0.019	0.01	0.013	0.007	0.002
CASSLVGGMDNEQFF	0	0	0	0	0	0.035	0.012	0.004	0.009	0.002	0.007	0.013
CASSIVFGNYEQYF	0	0	0	0.004	0.014	0.016	0.009	0	0.016	0	0.022	0
CASSPRTGITEAFF	0	0	0	0.005	0	0	0	0.008	0	0.022	0	0
CASSTTSGPGTDTQYF	0	0	0	0	0.021	0	0	0	0	0.022	0	0
CASSSGLAGLNEQFF	0	0	0	0.013	0	0	0	0	0	0.022	0	0
CASRRLTGELFF	0	0	0	0	0.005	0	0	0	0	0.022	0	0
CATTEFTDTQYF	0	0	0	0	0	0	0	0	0	0.022	0	0
CASGSWGSYNEQFF	0	0	0	0	0	0	0	0	0	0	0.022	0
CASSLYSGQETQYF	0	0	0	0	0	0	0	0	0	0	0.022	0
CASLWGAFF	0	0	0	0	0	0	0	0	0	0	0	0.022
CASSTLPSGTGELFF	0.004	0	0.004	0	0.002	0.001	0.009	0.013	0	0.003	0.006	0.012
CATSGPGDGYTF	0.003	0	0	0	0	0	0	0	0	0.021	0	0
CASSGQGLTEAFF	0	0	0	0.023	0	0.021	0	0	0.014	0	0.021	0
CASSPRMDIQYF	0	0	0	0.009	0.008	0	0.003	0	0	0.021	0	0
CASNRGVNQPQHF	0	0	0	0	0.156	0.034	0	0	0	0	0	0.021
CASTTMWGNLYGYTF	0	0	0	0	0	0.045	0	0	0	0	0.021	0
CASSQGPANYGYTF	0	0	0	0	0.007	0	0	0	0	0	0.021	0
CASSSPLAGDYEQYF	0	0	0	0	0	0	0	0	0	0.021	0	0
CSARWGDEQYF	0	0	0	0	0	0	0	0	0	0.021	0	0
CASSPQSSTDTQYF	0	0	0	0	0	0	0	0	0	0.021	0	0
CSARDSRKETQYF	0	0	0	0	0	0	0	0	0	0.021	0	0
CASSFFWGLSSNYGYTF	0	0	0	0	0	0	0	0	0	0.021	0	0
CSARKPSTDTQYF	0	0	0	0	0	0	0	0	0	0.021	0	0
CSVEENPNQPQHF	0	0	0	0	0	0	0	0	0	0.021	0	0
CASSLASYEQYF	0	0	0	0	0	0	0	0	0	0.017	0.004	0
CSARAGVQETQYF	0	0	0	0	0	0	0	0	0	0	0.021	0
CASTDQINYGYTF	0	0	0	0	0	0	0	0	0	0	0.021	0
CATSGSSYEQYF	0	0	0	0	0	0	0	0	0	0	0.021	0
CASSPRQGWGYTF	0	0	0	0	0	0	0	0	0	0	0.021	0
CASEWDWNTEAFF	0	0	0	0	0	0	0	0	0	0	0.021	0
CASSPQETQYF	0.002	0.002	0	0.003	0	0	0.001	0	0.016	0	0.009	0.012
CASSLQAEGLAGGRDTQYF	0	0	0	0.008	0.008	0.011	0.009	0.056	0.023	0	0.002	0.019
CASSTGTSGARTYEQYF	0	0	0	0.023	0.107	0.121	0.013	0	0.027	0.011	0	0.01
CASSSGTGGRYEQFF	0	0	0	0.003	0	0	0.002	0	0.016	0.018	0.002	0.001
CASSSPDTSGNTIYF	0	0	0	0.005	0	0	0.005	0	0.009	0.009	0	0.012
CSASFGQGTEAFF	0	0.004	0.004	0.005	0.003	0	0.004	0.006	0.009	0.004	0	0.016
CASSLGQGRETQYF	0	0	0.008	0.002	0	0	0	0	0	0.02	0	0
CASSLYGLTDTQYF	0.004	0	0.003	0.003	0.002	0.011	0.002	0.009	0.002	0.008	0.005	0.007
CASSLNTGLAGDTQYF	0.003	0.004	0	0.002	0.006	0	0	0	0.012	0.005	0.007	0.008
CASSLVSGLPTDTQYF	0.003	0	0	0.004	0.001	0	0	0	0	0	0.02	0
CASSLGLADNEQFF	0	0	0.002	0.02	0.003	0	0	0	0.025	0	0	0.02
CASSILGLKGSTGELFF	0	0	0	0	0	0	0.013	0	0	0.004	0.003	0.013
CSARLYSYNEQFF	0	0	0	0	0	0	0	0	0	0	0.02	0
CASSPLGVLASTNEQFF	0	0	0	0	0.011	0	0.026	0.01	0.04	0	0.005	0.015
CASSYSKPENTGELFF	0	0	0	0	0	0	0	0.063	0.008	0.02	0	0
CATSDFQGGATDTQYF	0	0	0	0	0.029	0	0	0	0.067	0	0.02	0
CASSQGTDAGELFF	0	0	0	0	0	0	0.029	0	0	0.02	0	0
CASSYRQGTYGYTF	0	0	0	0.005	0	0	0	0	0.017	0.02	0	0
CASSYSSPGIDEQYF	0	0	0	0	0.005	0	0	0.005	0	0	0.02	0
CASSYGGRAYEQFF	0	0	0	0.009	0	0	0	0	0.003	0.02	0	0
CASSLFAVGYTF	0	0	0	0	0.025	0.017	0.001	0	0	0.02	0	0
CAASRDSFTGELFF	0	0	0	0	0.044	0.042	0	0	0	0	0.02	0
CASGQGRYNEQFF	0	0	0	0	0.006	0	0	0	0	0	0.02	0
CSARGRISNEQYF	0	0	0	0	0.006	0	0	0	0	0	0.02	0
CASSPRDLPIYEQYF	0	0	0	0.005	0	0	0	0	0	0.02	0	0
CSAIGSANYGYTF	0	0	0	0	0	0	0	0	0	0.02	0	0
CASSGTGNLPRYGYTF	0	0	0	0	0	0	0	0	0	0.02	0	0
CASSPTRNEQYF	0	0	0	0	0	0	0	0	0	0.02	0	0
CATSDLVLLSYEQYF	0	0	0	0	0	0	0	0	0	0	0.02	0
CASSFSEGNSPLHF	0	0	0	0	0	0	0	0	0	0	0.02	0
CASSEPRQGETQYF	0	0	0	0	0	0	0	0	0	0	0.02	0
CASSFLPEETQYF	0	0	0	0	0	0	0	0	0	0	0.02	0
CASSGGWTVGGYTF	0.007	0.017	0.043	0.011	0.013	0.005	0	0	0.01	0.009	0	0.011
CSARTSVGNTEAFF	0	0.022	0.005	0	0.013	0	0	0.004	0.017	0.009	0.005	0.006
CASRNGYSGNTIYF	0.003	0.002	0.007	0	0.002	0	0	0	0.006	0	0.015	0.004
CAISESVSGTGQETQYF	0	0.003	0	0	0.112	0.049	0	0	0	0	0.019	0
CASSSVGGRGYEQYF	0	0.002	0	0.014	0.095	0	0.058	0	0.02	0.003	0	0.016
CSAREPGDRGPIGYTF	0	0	0	0	0	0	0	0.028	0.125	0	0.019	0
CASSIGRQGTYNEQFF	0	0	0	0.007	0.002	0.021	0.038	0.006	0	0.003	0	0.016
CASSSPGGGAEQYF	0	0	0	0	0	0	0.013	0	0.008	0	0.019	0
CASSTYYEQYF	0	0	0	0.041	0	0.001	0.004	0.007	0.005	0.006	0.008	0.005
CASSQTRGANTGELFF	0	0	0	0.001	0	0	0	0.001	0	0	0.019	0
CARTSQSNEQFF	0	0	0	0.005	0	0	0	0	0	0.019	0	0
CATLNDRLAGEGYDTQYF	0	0	0	0	0.005	0	0	0	0	0.019	0	0
CASSFDRVNTEAFF	0	0	0	0	0	0	0	0	0	0.019	0	0
CASSTRQGADYGYTF	0	0	0	0	0	0	0	0	0	0.019	0	0
CASSYSGKAYEQYF	0	0	0	0	0	0	0	0	0	0.019	0	0
CASSSVQIQNTGELFF	0	0	0	0	0	0	0	0	0	0.019	0	0
CASMVGGDEKLFF	0	0	0	0	0	0	0	0	0	0.019	0	0
CASSLRGAAINTEAFF	0	0	0	0	0	0	0	0	0	0	0.019	0
CASSPKGQASTNYGYTF	0	0	0	0	0	0	0	0	0	0	0.019	0
CASSIVGEETQYF	0	0	0	0	0	0	0	0	0	0	0.019	0
CATRKLAGDPYEQYF	0	0	0	0	0	0	0	0	0	0	0.019	0
CASSEGRLTDTQYF	0	0	0	0	0	0	0	0	0	0	0.019	0
CASSSPGESGANVLTF	0	0.007	0.01	0.004	0.006	0	0	0.003	0.01	0.008	0.008	0.002
CASRWEGYNEQFF	0	0	0	0	0.045	0.104	0.04	0.04	0.06	0.004	0.014	0
CASSLKGPPYGYTF	0	0.006	0.017	0.004	0	0	0.006	0	0.012	0.013	0.005	0
CASSSSGANVLTF	0	0.002	0.01	0.001	0	0.034	0	0.03	0.005	0.009	0	0.009
CASSIRGGDRNIQYF	0.002	0.004	0.005	0.002	0.001	0.009	0	0.005	0.015	0.009	0.009	0
CASSSQGDEAFF	0	0	0.003	0	0.001	0.006	0.043	0.004	0.018	0.003	0.015	0
CASSEEGGTGTQYF	0	0	0	0	0	0	0.024	0	0	0.018	0	0
CASSDDLPGDNSPLHF	0	0	0	0.006	0	0	0.007	0.029	0.143	0.018	0	0
CASRLKNSGNTIYF	0	0	0	0.003	0.001	0.009	0.015	0.008	0.015	0.014	0.001	0.003
CASSLRRGLLSGNTIYF	0	0	0	0	0.002	0	0	0	0.032	0.018	0	0
CASRGDRDIQYF	0	0	0	0	0	0	0	0.032	0	0	0	0.018
CASSQDLGGWSETQYF	0	0	0	0	0	0.025	0.025	0	0	0.018	0	0
CSADSVGDPRLLDTQYF	0	0	0	0	0	0	0	0.006	0	0.018	0	0
CATSDTQAGEWGELFF	0	0	0	0	0	0	0.005	0	0	0.018	0	0
CASSLAPGQEAGELFF	0	0	0	0	0.003	0	0	0	0	0.018	0	0
CAWSVRRLPDGYTF	0	0	0	0.002	0	0	0	0	0	0.018	0	0
CASSYNGVGNTIYF	0	0	0	0	0	0	0	0	0	0.018	0	0
CASRAGTGALSGANVLTF	0	0	0	0	0	0	0	0	0	0.018	0	0
CASSLYSSNQPQHF	0	0	0	0	0	0	0	0	0	0.018	0	0
CASSGIQGNNEQFF	0	0.002	0.002	0.01	0.015	0.029	0.034	0	0.023	0.004	0.013	0
CASSQRQGALSGYTF	0	0.003	0	0	0	0	0.04	0	0.013	0.017	0	0
CASSSYYEQYF	0	0.002	0	0.011	0.024	0.007	0.037	0.029	0.009	0.007	0.003	0.007
CASSESLAVNTGELFF	0	0.001	0	0.033	0.002	0	0.027	0	0	0.002	0.015	0
CSAPPSFEGGGYTF	0	0	0	0	0.018	0	0	0.107	0.045	0.015	0	0.002
CATSRDLTGRGYEQYF	0	0	0	0	0	0	0.003	0.103	0	0	0	0.017
CASSDVQGDEKLFF	0	0	0	0.001	0.001	0	0.003	0.051	0.029	0.001	0	0.016
CASSLDLELETQYF	0	0	0	0.015	0.016	0.018	0.022	0.027	0.016	0.009	0	0.008
CASSRDRFSTDTQYF	0	0	0	0.022	0.03	0.107	0	0	0.046	0.017	0	0
CASSYFRGSQETQYF	0	0	0	0.005	0.002	0	0	0.005	0.039	0.007	0.01	0
CASSLKDIYGYTF	0	0	0	0.022	0.01	0.031	0	0	0.042	0	0.017	0
CASSLGQGVGYTF	0	0	0	0.005	0	0	0	0	0.02	0	0	0.017
CASSADGQSGANVLTF	0	0	0	0.011	0.043	0.013	0	0.017	0	0.017	0	0
CAAQAPGGTLYGYTF	0	0	0	0	0	0.06	0	0	0	0	0.017	0
CASRAGLATTEQFF	0	0	0	0	0.016	0	0	0	0	0.017	0	0
CASSSMGQDTDTQYF	0	0	0	0.012	0	0	0	0	0	0.017	0	0
CASTEGVQGDTEAFF	0	0	0	0.007	0	0	0	0	0	0.017	0	0
CASSGRGLLEGYTF	0	0	0	0	0	0	0	0	0	0.017	0	0
CASSSFGWGSTDTQYF	0	0	0	0	0	0	0	0	0	0.017	0	0
CAARGPTSSYEQYF	0	0	0	0	0	0	0	0	0	0.017	0	0
CATRQGTGNTIYF	0	0	0	0	0	0	0	0	0	0.017	0	0
CASNLRSQGLGNEQFF	0	0	0.003	0.005	0.006	0.005	0.021	0.015	0.007	0.004	0.01	0.002
CASSSTGLAYNEQFF	0	0.001	0	0.009	0.002	0.015	0	0.061	0.014	0.016	0	0
CASRPRQGSYNEQFF	0	0	0	0	0.068	0.04	0.073	0.114	0	0	0.016	0
CASSPRPGHLRGYTF	0	0	0	0.126	0.006	0	0	0	0.142	0	0.016	0
CASSLIRAGGYTF	0	0	0	0	0.012	0	0.125	0	0.014	0.016	0	0
CASQNLRGQGASGNQPQHF	0	0	0	0	0	0	0	0.06	0	0.008	0	0.008
CASSRIGTADSSYNEQFF	0	0	0	0	0	0	0	0	0.023	0.002	0.014	0
CASSLGTGGRYEQYF	0	0	0	0.002	0	0	0.013	0	0.009	0.009	0.007	0
CASGDGRPEQYF	0	0	0	0	0.075	0	0	0	0	0	0	0.016
CASSPSHWEVQETQYF	0	0.019	0.024	0.005	0.003	0	0	0.017	0	0.007	0.003	0.005
CSARSLSSYNSPLHF	0	0	0	0	0	0	0	0	0	0.01	0	0.005
CASSLPAGYTEAFF	0	0	0	0	0	0	0	0	0.003	0.015	0	0
CSAGDRVLNEQFF	0	0	0	0.008	0	0.001	0.01	0.023	0.012	0.015	0	0
CSARDPNRRSDQPQHF	0	0	0	0	0	0.007	0.147	0	0.061	0.015	0	0
CASRLSGSYEQYF	0	0	0	0	0	0	0	0	0.042	0.015	0	0
CAWKDRLGILETQYF	0	0	0	0	0	0.076	0	0.023	0	0	0.015	0
CASSPLLAGGPAGELFF	0	0	0	0	0	0	0	0.018	0	0	0.008	0.007
CASSPGLASNEQFF	0	0	0	0	0.039	0	0	0.001	0	0	0.015	0
CASSFTLTKNIQYF	0.006	0.005	0.011	0.004	0.009	0.006	0.002	0	0	0.007	0.007	0
CASSLDGRGNNEQFF	0	0	0.002	0.011	0.007	0.008	0.007	0.006	0.008	0.008	0.006	0
CASSSRENIQYF	0	0	0	0	0	0.028	0.135	0.064	0	0.004	0.01	0
CASSQARDNQPQHF	0	0	0	0	0	0	0.179	0	0	0	0.014	0
CSARVPGTSGRAPSRANEQFF	0	0	0	0.008	0	0	0.031	0.002	0	0	0.004	0.01
CAWSPRGSFGYTF	0	0	0	0.002	0	0.009	0.007	0	0.015	0.001	0.007	0.006
CASSHQGAGELFF	0	0	0	0.008	0.007	0	0	0.019	0.002	0.014	0	0
CASSKGTDTGELFF	0	0	0	0	0	0	0	0.018	0.001	0	0.014	0
CASSYSGTVYGYTF	0	0	0	0	0.057	0	0.004	0	0	0	0	0.014
CASSLVGGQGAGEQYF	0	0	0	0.001	0.003	0.017	0.028	0.004	0.007	0.005	0.006	0.003
CASSSGTGGRVGAFF	0	0	0	0	0	0	0.025	0	0	0	0.005	0.009
CSARLVRGTDTQYF	0	0.003	0.009	0	0.003	0	0.013	0.016	0	0.007	0.006	0
CSAMTDTSNQPQHF	0	0.004	0	0.001	0	0	0	0	0	0	0.005	0.008
CASSLSANQPQHF	0	0	0	0.004	0	0	0	0.006	0	0.008	0	0.005
CASVRGGTEAFF	0	0	0	0	0	0.038	0.157	0	0.015	0	0.005	0.008
CASSLGQNTEAFF	0.008	0.008	0.01	0	0.005	0.114	0	0	0	0.013	0	0
CASSSGQNTEAFF	0	0.004	0.01	0.002	0.005	0	0.004	0.014	0.011	0	0.011	0.002
CATSRDSFRGHQPQHF	0	0	0.011	0	0	0.007	0	0	0.009	0	0.013	0
CSARRTSVNEQYF	0	0	0	0	0	0	0.103	0.007	0	0.013	0	0
CASSPRAGSPDGYTF	0	0	0	0.066	0.066	0	0	0.067	0	0.013	0	0
CASSFWREGYNEQFF	0	0	0	0	0	0	0	0.058	0.007	0	0.013	0
CASRKVGTDTQYF	0	0	0	0.03	0	0.046	0	0	0.058	0	0	0.013
CASRGWRSSYNEQFF	0	0	0	0	0.006	0.014	0.021	0	0.028	0.003	0.008	0.002
CAISGGLASTDTQYF	0	0	0	0	0	0.086	0	0	0.008	0	0.013	0
CASSNGQGANSPLHF	0	0	0	0.005	0.04	0.004	0	0	0	0.013	0	0
CASSYPDSLRNYTF	0.005	0.027	0.008	0.005	0.005	0.007	0	0.011	0	0.003	0.005	0.004
CASRGQGANYGYTF	0.002	0.007	0	0.004	0.008	0	0	0.006	0.009	0.006	0.006	0
CSARDPGEGRNTQYF	0	0.007	0	0	0	0	0	0	0.008	0.012	0	0
CASSLGQTYEQYF	0	0.001	0	0	0	0	0.025	0	0	0.01	0	0.002
CASSPTQREGDTQYF	0	0	0	0	0.003	0.064	0.094	0.002	0	0.01	0	0.002
CSARKVAGADNEQFF	0	0	0	0	0	0.032	0.093	0.002	0	0.004	0	0.008
CASSPGPSLADTQYF	0	0	0	0	0.029	0	0.025	0.034	0.005	0.012	0	0
CASSLVRTANTGELFF	0	0	0	0	0.057	0	0.051	0	0	0.012	0	0
CASSPRSTDEAFF	0	0	0	0	0	0.011	0.044	0.006	0	0	0	0.012
CASSLGRGGGSNQPQHF	0	0	0	0	0	0	0	0.028	0.012	0	0	0.012
CASSLGPSSGNTIYF	0	0	0	0	0	0	0	0	0.04	0	0	0.012
CASSPTSGKMQKGYNEQFF	0	0	0	0	0	0	0	0	0.019	0	0.012	0
CASSAQGYEKLFF	0	0	0	0.001	0	0.011	0	0.018	0	0	0	0.012
CASKTSGQSYGYTF	0	0	0	0	0	0	0	0	0.01	0	0	0.012
CASSFSSGAQKEQYF	0	0	0	0	0	0	0	0	0.009	0.001	0	0.011
CASSYWTSYEQYF	0	0	0	0	0	0.059	0	0	0	0.001	0.009	0.002
CATSGTGPNQPQHF	0	0.017	0.014	0.007	0	0.006	0	0.006	0	0.005	0	0.006
CASRREGREDTQYF	0.002	0.005	0.009	0	0.002	0.004	0	0	0	0.006	0	0.005
CSARPQPDGYTF	0	0.013	0.003	0	0	0	0.004	0	0.009	0.008	0	0.003
CASSYSLGVTGNIQYF	0.004	0.002	0.004	0	0.003	0.002	0.007	0.005	0.011	0.003	0.008	0
CASSLVRTENTGELFF	0.003	0.002	0	0	0.002	0	0.009	0.02	0.03	0	0	0.011
CASSLAGTSYNEQFF	0	0	0	0	0.012	0	0.066	0.016	0.011	0.001	0	0.01
CASSIDGRPYEQYF	0	0	0	0.011	0	0	0.088	0	0	0.011	0	0
CASEFLGVTDTQYF	0	0	0	0	0	0	0	0	0.048	0	0	0.011
CAWSPREGLNTQYF	0	0	0	0	0	0.07	0	0.024	0.004	0	0.009	0.002
CATSDYQDTTDLQFF	0	0	0	0.008	0.015	0.013	0.009	0.002	0.014	0.008	0	0.003
CASSPGLAGLYEQYF	0	0	0	0	0	0	0.021	0	0	0	0.011	0
CATSRGTGLPYGYTF	0.01	0.069	0.013	0.008	0	0	0.006	0.015	0	0.003	0.007	0
CASSRDRQETQYF	0.006	0.002	0	0.064	0.003	0	0.15	0	0	0.006	0	0.004
CASSLGGSPQHF	0	0.006	0	0	0	0	0	0.005	0.011	0	0.006	0.004
CASSFNRGKGAEAFF	0	0.004	0	0.005	0.004	0	0	0	0	0.005	0	0.005
CASSTGTSEISYNEQFF	0	0	0.003	0	0	0	0.022	0	0.07	0.01	0	0
CASSPGLAGTGELFF	0	0.002	0	0	0.022	0.015	0	0	0.087	0	0.01	0
CASRKNRDGTEAFF	0	0	0	0.001	0.002	0.005	0.011	0	0.009	0	0	0.01
CASKGGIMNTEAFF	0	0	0	0.007	0.014	0	0.038	0.003	0	0	0	0.01
CASSEVQGGLYEQYF	0	0	0	0	0.021	0	0.065	0	0.001	0	0.01	0
CASSQGLAAWNEQFF	0	0	0	0.001	0	0.011	0	0	0.043	0	0.01	0
CASSPQSSYGELFF	0	0	0	0.007	0.003	0	0.033	0	0.009	0	0.005	0.005
CASSDLQGNQPQHF	0	0	0	0.043	0	0	0.026	0	0	0	0	0.01
CASASRQGAVYGYTF	0	0	0	0.005	0	0.081	0	0.009	0	0	0.01	0
CASSTLQGGSYNEQFF	0	0	0	0.002	0.017	0.064	0.001	0	0.006	0.01	0	0
CASSLTTAQETQYF	0	0	0	0.006	0	0	0.026	0.015	0.003	0.001	0	0.009
CASSRQTGGGEKLFF	0	0	0	0.001	0.001	0	0.036	0	0	0	0.001	0.009
CASSLATVSNQPQHF	0	0.014	0.044	0.006	0	0	0.016	0	0.006	0	0.001	0.008
CSAREDRVRETQYF	0	0.012	0.006	0.002	0	0	0	0	0.01	0	0.004	0.005
CASSFAASGYTF	0.002	0.005	0.004	0.005	0	0.012	0.007	0	0.01	0.001	0.004	0.004
CATSRDLGAGQGEKLFF	0.001	0.002	0.004	0.004	0.002	0	0	0	0.011	0.003	0	0.006
CASSYSPSGRAEDTQYF	0	0.002	0.002	0	0.001	0	0.002	0	0	0.005	0	0.004
CASSSSGETQYF	0	0	0	0	0	0	0	0	0	0	0.003	0.006
CASSPSYGRAAEQYF	0	0	0	0	0	0.009	0	0.034	0.032	0.006	0.003	0
CASSLSLGQGYEQYF	0	0	0	0	0.001	0	0.031	0.004	0.022	0	0.005	0.004
CSALTGEQETQYF	0	0	0	0	0	0	0	0.006	0.042	0.004	0.005	0
CATSRGLSGSEAFF	0	0	0.024	0.033	0.017	0.01	0.014	0	0.024	0	0.009	0
CASSFRQGAREQYF	0	0.004	0	0.039	0.099	0.038	0.062	0.08	0.122	0	0	0.009
CASSYSLGSRSTDTQYF	0	0	0	0.001	0	0	0	0	0	0.009	0	0
CASSPEGTPLHF	0	0	0	0	0	0	0.005	0	0	0	0	0.009
CASSSGQGLYEQYF	0	0	0	0.027	0.109	0	0.038	0.024	0	0	0.009	0
CASSGNRGANTGELFF	0	0	0	0.001	0.003	0	0.007	0.039	0.002	0.009	0	0
CASSYFRTLGEQFF	0	0	0	0	0.001	0	0.041	0	0	0.009	0	0
CASSLGQGRGTDTQYF	0	0	0	0	0.008	0.019	0	0.038	0	0.009	0	0
CASSPNTVTEAFF	0	0	0	0	0	0	0.031	0	0	0	0.009	0
CASSQTIFGGTEAFF	0	0	0	0	0	0	0	0.029	0	0	0	0.009
CASSYSIEGDTEAFF	0	0	0	0	0.008	0.024	0	0	0.012	0.009	0	0
CAGPGRSNQPQHF	0	0	0	0.008	0	0.189	0	0	0	0	0	0.009
CASRFAGTVGYTF	0	0	0	0.049	0	0	0	0	0	0.009	0	0
CASSYSMRDRSTDTQYF	0.001	0.002	0.004	0.006	0.004	0	0.005	0.007	0.077	0	0.004	0.004
CASRNRLAGRTDTQYF	0	0	0.003	0	0.001	0.008	0.007	0	0.009	0	0.008	0
CASSLQGARSPLHF	0.001	0	0	0	0	0.006	0.043	0.132	0	0.008	0	0
CASRSRGSAEKLFF	0	0	0	0.002	0.001	0.013	0.007	0.003	0.005	0.004	0	0.004
CSVNGATDTQYF	0	0	0	0	0	0	0	0	0	0.008	0	0
CSANDRGPSGRIGTQYF	0	0	0	0.005	0.005	0	0.046	0	0	0.003	0.005	0
CASSWEYNSPLHF	0	0	0	0.006	0.006	0.004	0	0.007	0	0	0	0.008
CATSRIYQAGQPQHF	0	0	0	0	0	0	0	0	0.019	0.008	0	0
CASSLVAANYGYTF	0	0	0	0	0	0	0.003	0	0.009	0	0.008	0
CSASTGTSDVDEQFF	0	0	0	0.041	0.004	0.021	0.049	0.012	0.022	0.001	0	0.007
CASSVRDGFPYGYTF	0	0	0	0	0	0	0	0	0.025	0	0.008	0
CASSLWRGPNYGYTF	0	0	0	0.013	0.008	0.01	0	0	0.016	0.003	0.005	0
CASSTKGSPAYFYGYTF	0.003	0.015	0.001	0.003	0	0	0	0.007	0.014	0	0.001	0.006
CSARRGTSVNTEAFF	0.007	0	0.007	0.006	0.003	0	0.026	0.08	0.059	0	0	0.007
CASSLSLGGNTEAFF	0	0	0.012	0	0	0	0.037	0	0	0	0.007	0
CSARDQGSYNSPLHF	0	0	0.006	0	0	0	0	0	0	0.007	0	0
CASRDGQGDSPLHF	0	0.006	0	0.002	0	0	0.006	0	0	0	0	0.007
CASSEATGTGATDTQYF	0	0.005	0	0.001	0.003	0	0	0	0.01	0	0.007	0
CASIRGTSGTGELFF	0	0.003	0	0.002	0	0.004	0	0.009	0.005	0	0	0.007
CASSPRLDRASTDTQYF	0	0.002	0	0	0	0	0	0	0.003	0	0.007	0
CASSQGQRDEAFF	0.002	0	0	0	0.004	0.132	0	0.01	0.002	0	0	0.007
CASSPGRENTEAFF	0	0.001	0	0	0	0	0	0	0	0.007	0	0
CASRTRVDSGNTIYF	0	0	0	0.002	0	0	0	0	0	0	0.007	0
CASSLVASGRITDTQYF	0	0	0	0	0	0	0	0	0	0.007	0	0
CASSLTGQGGQPQHF	0	0	0	0	0	0	0	0	0	0	0.007	0
CASSLPVLNTEAFF	0	0	0	0	0.039	0.153	0.015	0.057	0.035	0	0.007	0
CATSGPNTEAFF	0	0	0	0	0	0	0	0.093	0	0	0	0.007
CSARSSGRAVGNIQYF	0	0	0	0	0	0	0	0.05	0	0	0	0.007
CASSYGLATGDEAFF	0	0	0	0	0.012	0	0.042	0	0	0.007	0	0
CASGPGHSSETQYF	0	0	0	0	0	0.002	0.024	0	0	0	0.007	0
CASSYSEGNIGGYTF	0	0	0	0	0.117	0	0	0	0	0	0	0.007
CASSLAMVETQYF	0	0	0	0.054	0	0	0	0	0	0.007	0	0
CATSDPTWGQGSTDTQYF	0	0.005	0.008	0.004	0	0	0	0.008	0.014	0.006	0	0
CASRTSGRGVAETQYF	0	0.007	0	0.006	0.006	0.017	0.004	0.006	0.009	0.003	0	0.003
CASSSSTDTQYF	0.003	0.004	0	0	0.001	0	0.002	0	0	0.001	0.005	0
CASSIWQGRNEQFF	0.002	0.002	0.002	0.001	0	0.002	0.022	0	0	0.005	0.001	0
CASSLNTEAFF	0.001	0.004	0.001	0.002	0.005	0	0.028	0	0.056	0	0.006	0
CASSPRQGRGYTF	0	0.006	0	0.001	0.018	0.074	0	0	0	0	0	0.006
CASSFEGGWGELFF	0.001	0.003	0.001	0	0	0	0	0.003	0	0	0.001	0.005
CSASGSLYSYEQYF	0.003	0.001	0	0.003	0.002	0.003	0	0	0.002	0.003	0.003	0
CASSIGQGADTQYF	0.002	0.002	0	0	0.002	0	0	0	0.015	0.006	0	0
CASRKAGVGEKLFF	0	0.001	0.002	0	0.001	0.004	0	0.004	0.003	0	0	0.006
CASSRQGRTEAFF	0	0	0.001	0	0	0	0	0.025	0.005	0.003	0.003	0
CANGDGLDQPQHF	0	0	0	0	0	0	0	0	0	0	0	0.006
CSVLLPGHGKNIQYF	0	0	0	0	0	0	0	0	0	0.006	0	0
CASIPRSNEKLFF	0	0	0	0.001	0	0	0.003	0.003	0	0.002	0.001	0.003
CASSTGHNTEAFF	0	0	0	0	0	0	0	0	0.009	0.006	0	0
CASSPSTGDPNTGELFF	0	0	0	0	0	0.012	0.025	0.002	0.001	0.002	0.001	0.003
CSARELATALDTQYF	0	0	0	0	0.147	0	0.089	0	0.006	0.006	0	0
CASHPGQGETQYF	0	0	0	0.001	0.003	0.006	0	0.017	0.058	0.006	0	0
CSARNLVQGDTEAFF	0	0	0	0	0	0.046	0.015	0	0.058	0	0.006	0
CASSVGSTDTQYF	0	0	0	0	0	0.001	0.067	0	0	0.006	0	0
CASSQAVQGGSEQYF	0	0	0	0.011	0	0	0.015	0.021	0	0.004	0.002	0
CASMSGQGAVGYTF	0	0	0	0	0.01	0	0	0.026	0	0	0.006	0
CASSEIPGLAGLDTQYF	0	0	0	0.002	0.022	0.022	0	0	0.024	0.006	0	0
CASSSNRDSTDTQYF	0	0	0	0	0	0	0	0.024	0	0	0	0.006
CASSPGDVGEKLFF	0	0	0	0	0	0.014	0.004	0	0.01	0	0.006	0
CSARVPGGANYGYTF	0	0	0	0	0.083	0	0	0	0	0.006	0	0
CASTYLAGEGGDTQYF	0	0	0	0	0.061	0.019	0	0	0	0	0	0.006
CSASASGGSYNEQFF	0	0	0	0	0	0.062	0	0	0	0.006	0	0
CATSGVRNSPLHF	0.005	0.024	0	0.002	0.002	0.006	0	0	0	0	0	0.005
CSARGVAGGATDTQYF	0	0.004	0.004	0.006	0	0	0.119	0.024	0.064	0.005	0	0
CASSYRGETQYF	0	0.007	0	0.008	0	0	0	0	0.009	0	0	0.005
CATSDTGSQETQYF	0	0.007	0	0.012	0.124	0.004	0	0.007	0	0	0	0.005
CSVLLSGSGKGTDTQYF	0.003	0	0	0.008	0.007	0	0.021	0	0.005	0	0	0.005
CASSLAAYLAGVPGELFF	0.002	0	0	0.002	0.003	0	0.002	0.001	0.003	0.005	0	0
CASSYAGPKLGIQYF	0.002	0	0	0	0	0.002	0	0	0	0.005	0	0
CASSPQGGNTEAFF	0	0	0	0	0	0	0	0	0	0.005	0	0
CASRPGGSTDTQYF	0	0	0	0	0	0	0	0	0	0	0.005	0
CATSTGTGGTDTIYF	0	0	0	0	0.004	0	0.004	0	0	0.005	0	0
CAIRGEGGYTF	0	0	0	0	0	0	0	0.005	0	0	0.005	0
CASSSVGGGGYTF	0	0	0	0	0.005	0	0	0	0	0.005	0	0
CASKGQGNSPLHF	0	0	0	0.042	0.015	0.04	0.008	0	0	0.005	0	0
CASRTASGRALDEQFF	0	0	0	0	0.002	0.017	0.11	0	0	0	0.005	0
CAWSPRRGNGYTF	0	0	0	0.002	0	0	0.067	0	0.034	0.002	0.003	0
CASSYSHVGYQPQHF	0	0	0	0.002	0	0.065	0	0.078	0	0.005	0	0
CASSLGVVSTDTQYF	0	0	0	0.107	0.02	0	0.047	0	0.027	0	0	0.005
CASSLRGSGHYGYTF	0	0	0	0.116	0.086	0	0.042	0.027	0	0.005	0	0
CASSPRDGYPGGYTF	0	0	0	0.027	0	0	0.029	0.034	0	0	0	0.005
CASSRIEGSDRAFF	0	0	0	0	0.022	0.014	0	0.04	0.018	0	0.005	0
CASETGGSETQYF	0	0	0	0	0	0	0.045	0	0	0	0	0.005
CSARTSGTDTQYF	0	0	0	0	0	0	0	0.04	0	0	0.005	0
CASSLGPMNTEAFF	0	0	0	0	0	0	0	0	0.04	0.005	0	0
CASSTGGVSTDTQYF	0	0	0	0	0	0	0	0.021	0.016	0	0	0.005
CASSYGLGSPQETQYF	0	0	0	0	0.008	0.022	0.029	0.003	0	0.002	0.003	0
CSARGVVGGRTDTQYF	0	0	0	0.012	0	0	0	0.032	0	0	0.005	0
CASSRGYGQADNEQFF	0	0	0	0.002	0.009	0.004	0.02	0.011	0	0	0	0.005
CASSFWSDTEAFF	0	0	0	0.02	0.005	0	0.024	0	0	0	0.005	0
CASSPSTGAQYF	0	0	0	0	0	0	0.024	0	0	0.003	0.002	0
CASRATHNTGELFF	0	0	0	0	0	0	0	0.012	0.012	0.005	0	0
CASTRSGENTGELFF	0	0	0	0	0	0	0	0.023	0	0	0.005	0
CASSRRDDPEAFF	0	0	0	0.003	0	0.016	0	0.022	0	0	0	0.005
CASSSQPGGVPLVTQYF	0	0	0	0	0.106	0	0	0	0.02	0	0	0.005
CASSLASGVTDTQYF	0	0	0	0.001	0.001	0	0.001	0.019	0	0.002	0.002	0.001
CASSLYRGATEAFF	0	0	0	0	0.001	0.002	0	0.009	0.011	0.005	0	0
CASSPSLDRGSYNEQFF	0	0	0	0	0	0	0	0	0.009	0.005	0	0
CASSFSGGGETQYF	0	0	0	0	0.231	0	0	0	0	0	0	0.005
CSASLGAGGVTEAFF	0.005	0.011	0.011	0.003	0	0.011	0	0.004	0	0.002	0.002	0
CAISDTAGAQGYGYTF	0	0.011	0.003	0	0.002	0	0	0	0	0	0.004	0
CASSPSGPGQPQHF	0	0.009	0	0	0	0	0	0	0	0.004	0	0
CASSYREMNTEAFF	0.002	0.001	0.005	0	0	0.002	0	0.007	0	0.004	0	0
CASSTNTGELFF	0.002	0.002	0.003	0	0	0.049	0	0	0	0	0.004	0
CASSLGGAYNEQFF	0	0	0.003	0	0	0	0	0.002	0.079	0.004	0	0
CASKGGRDMNTEAFF	0	0	0.003	0.004	0.003	0	0.026	0.019	0.018	0.004	0	0
CASSRGSNQPQHF	0	0	0.001	0	0.003	0	0	0.007	0.025	0.001	0.003	0
CATSSTGTGGSYGYTF	0	0	0	0	0.007	0	0	0	0	0	0	0.004
CASSLRAASNYGYTF	0	0	0	0	0	0	0	0	0	0.004	0	0
CASMTAGSDTQYF	0	0	0	0	0	0	0	0	0	0	0.004	0
CASSSHRETQYF	0	0	0	0	0	0	0	0.076	0	0	0	0.004
CASRADYGTDTQYF	0	0	0	0	0	0.002	0	0	0.009	0.004	0	0
CASSSRTSNEQYF	0	0	0	0	0.024	0	0	0	0.147	0.004	0	0
CASSQRTGTVYGYTF	0	0	0	0.007	0.002	0	0	0.118	0	0	0	0.004
CSARGVSGGSTDTQYF	0	0	0	0.004	0	0	0.018	0.009	0.055	0	0	0.004
CSARAIPTSGRGNEQFF	0	0	0	0	0	0	0.032	0.035	0.002	0	0.004	0
CASSHRQGSVYGYTF	0	0	0	0	0	0.012	0	0	0.047	0	0	0.004
CASSRQGAGTGELFF	0	0	0	0	0	0	0	0.046	0	0	0	0.004
CAWSVLGSNQPQHF	0	0	0	0	0	0	0	0	0.04	0	0.004	0
CASSLVYWTSGREGAKNIQYF	0	0	0	0	0	0.007	0.029	0	0.009	0	0	0.004
CAWSVRGLIYHGYTF	0	0	0	0	0	0	0.017	0	0.016	0	0.004	0
CASSSRTGALSGYTF	0	0	0	0	0.026	0	0.029	0	0	0	0	0.004
CAISESPSGGYQETQYF	0	0	0	0	0.006	0	0.008	0.006	0.012	0.004	0	0
CASSEAGRLYNEQFF	0	0	0	0.002	0	0.017	0.003	0.02	0.003	0	0.004	0
CASSTQYYEQFF	0	0	0	0	0.016	0.005	0.024	0	0	0.003	0	0.001
CASSLRGDGYTF	0	0	0	0	0	0	0	0.023	0	0	0.004	0
CASQLAGGSYEQYF	0	0	0	0	0.02	0	0	0.021	0	0.004	0	0
CASSYSGTRTDTQYF	0	0	0	0	0	0	0	0	0.01	0.004	0	0
CASSYGRGINQPQHF	0	0.014	0	0	0.002	0.003	0.006	0.007	0.013	0	0	0.003
CASSDRGAVTQYF	0	0.007	0.003	0	0.002	0	0	0	0.009	0	0	0.003
CASSLGYGYTF	0	0.007	0	0	0	0	0	0	0	0	0	0.003
CASSYSIGWEQYF	0	0.001	0	0	0	0.002	0.002	0.004	0.002	0.002	0.001	0
CASSEGTSGRPRELFF	0	0.001	0	0.001	0	0.001	0	0	0.003	0	0.003	0
CASSSTWGRGLNTGELFF	0	0	0.001	0	0	0	0.002	0.007	0.01	0.003	0	0
CASSLVPGLAGGGGEQFF	0.001	0	0	0	0.026	0.11	0	0.005	0	0	0.003	0
CASSISGGRADTGELFF	0	0	0	0	0	0	0	0	0	0	0.003	0
CASGGSTDTQYF	0	0	0	0	0	0	0	0	0	0	0.003	0
CASSGVTGELFF	0	0	0	0	0	0.007	0	0	0	0	0	0.003
CKIPGQGITEAFF	0	0	0	0.002	0	0.041	0	0	0	0	0	0.003
CSASSGQGLYEQYF	0	0	0	0.034	0.01	0	0.013	0.048	0	0	0	0.003
CASSQVIQGGDTQYF	0	0	0	0.001	0	0	0.012	0.024	0.01	0.003	0	0
CASSGDRGYNEQFF	0	0	0	0	0	0.002	0	0.045	0	0.003	0	0
CASSRRGSFGYTF	0	0	0	0	0	0	0	0.044	0	0	0	0.003
CASSSSGDRNQPADTQYF	0	0	0	0.005	0.005	0	0.028	0	0	0.003	0	0
CASSLGRTTGELFF	0	0	0	0.002	0.001	0	0.022	0.004	0.002	0.001	0	0.002
CASSPSQAYNQPQHF	0	0	0	0	0	0	0.019	0	0.009	0.001	0	0.002
CSARDPKRGPYEQYF	0	0	0	0	0	0	0	0	0.012	0	0.003	0
CSARDGQGEGEQFF	0	0	0	0.021	0	0.158	0.009	0	0	0.003	0	0
CASSRTLPVNYGYTF	0	0	0	0.012	0.153	0.047	0	0	0	0	0	0.003
CASSYLQRNNSPLHF	0.007	0.017	0.013	0.002	0	0	0.007	0.004	0.007	0	0.002	0
CASSHTELDGYTF	0	0.019	0.001	0	0	0.01	0	0	0.009	0.002	0	0
CSARAPRERERNEQFF	0.004	0.003	0.008	0.001	0.002	0	0	0.004	0	0	0	0.002
CAISEGGTPAKIF	0.004	0.003	0.007	0	0.002	0	0	0.002	0.002	0.001	0	0.001
CASSLSGTGELFF	0	0.003	0	0	0	0.004	0	0	0.009	0	0	0.002
CASTPARGQPQHF	0	0.001	0	0.033	0.001	0.002	0	0	0.013	0	0	0.002
CASSTRTSGTSTDTQYF	0	0	0	0	0	0	0	0.003	0	0	0.002	0
CASSPLKGRTEAFF	0	0	0	0	0	0	0	0	0	0	0	0.002
CASTASGTVYGYTF	0	0	0	0	0	0	0	0	0	0.002	0	0
CASSLGLAEYYEQYF	0	0	0	0.007	0	0.009	0	0.017	0.062	0	0.002	0
CAISEFGQTEAFF	0	0	0	0	0	0	0	0.037	0	0	0	0.002
CASSQDAGGARTEAFF	0	0	0	0	0	0	0.036	0	0	0	0.002	0
CASSLGLATNEQFF	0	0	0	0	0.045	0	0	0	0	0	0	0.002
CASSYDGNQPQHF	0.008	0.005	0	0	0	0	0	0	0	0.001	0	0
CASSPTGSLSTDTQYF	0	0.011	0	0.003	0	0	0	0	0	0	0.001	0
CASSYRVYEQYF	0.005	0.006	0	0	0.001	0	0	0.002	0.002	0	0.001	0
CASSPLYEQYF	0.003	0.004	0.001	0	0	0.001	0	0	0.046	0.001	0	0
CASSLAGGETQYF	0	0.005	0	0	0.001	0	0.001	0	0.033	0.001	0	0
CASSVPTGTQGAFF	0	0.004	0	0	0	0	0.001	0.002	0	0.001	0	0
CASNIQGSTDTQYF	0	0.004	0	0.003	0.002	0.004	0.003	0	0.008	0	0.001	0
CASSLDMTRGYTF	0.001	0.001	0.001	0.004	0.001	0.001	0.002	0.002	0.001	0	0	0.001
CATSRAGRGYSNEQFF	0.001	0	0.001	0.001	0	0	0.002	0.001	0	0	0	0.001
CASSRQGNEQFF	0	0.002	0	0.005	0	0	0	0	0.009	0	0	0.001
CASSLWGTGANVLTF	0	0.001	0	0	0	0.002	0	0.026	0	0	0	0.001
CASSLPTGLAGYEQYF	0	0	0	0	0	0	0	0	0	0	0.001	0
CASRRGLAGYYEQFF	0	0	0	0	0	0	0	0	0	0	0.001	0
CSVEPSSETQYF	0	0	0	0	0	0	0	0	0	0	0	0.001
CATSDTAGNTIYF	0	0	0	0	0	0	0	0.033	0	0.001	0	0
CASSPVSPFDYEQYF	0	0	0	0.01	0	0	0	0	0.032	0.001	0	0
CASSVTKAANTGELFF	0	0	0	0	0	0	0.022	0	0	0.001	0	0
CASSPGLVLDKNIQYF	0	0	0	0	0.003	0.062	0	0.019	0	0.001	0	0
CSARDSRGGRTDTQYF	0	0	0	0	0	0	0	0	0.019	0	0	0.001
CASSGFLAGGHEQFF	0	0	0	0.011	0	0.021	0	0.001	0.014	0	0	0.001
CASSFGVGETQYF	0	0	6.435	0	0	0	0	0	0	0	0	0
CASSLGRQGNQPQHF	0	0	3.874	0	0	0	0	0	0	0	0	0
CASRFLSSDQPQHF	0	0	1.585	0	0	0	0	0	0	0	0	0
CASSYTILSQPQHF	0	0	0.924	0	0	0	0	0	0	0	0	0
CASSYSAGAGVGYGYTF	0	0.37	0	0	0	0	0	0	0	0	0	0
CASSGTAGNTIYF	0	0.001	0.199	0.031	0	0	0	0	0	0	0	0
CATSARGGGGRETQYF	0.007	0.101	0	0	0	0	0	0	0	0	0	0
CASSTTNTGELFF	0	0	0.107	0	0	0	0	0	0	0	0	0
CASSNPIGQGSSDTEAFF	0	0.099	0	0	0	0	0	0	0	0	0	0
CASSLGQNMNTEAFF	0	0.083	0	0	0	0	0	0	0	0	0	0
CASSAYRLDLADTQYF	0	0	0.08	0	0	0	0	0	0	0	0	0
CASSQGGYTF	0	0.074	0	0	0	0	0	0	0	0	0	0
CASSFQGVTDTQYF	0	0.069	0	0	0	0	0	0	0	0	0	0
CASSRGPMAYNEQFF	0	0	0.053	0	0	0	0	0	0	0	0	0
CASSRLASYEQYF	0	0	0.044	0	0	0	0	0	0	0	0	0
CASSELDEQYF	0	0.036	0	0	0	0	0	0	0	0	0	0
CASSVPAANYGYTF	0	0	0.035	0	0	0	0	0	0	0	0	0
CASSPSKETQYF	0	0	0.034	0	0	0.043	0	0	0	0	0	0
CASSLGGRGNQPQHF	0.006	0.019	0	0	0	0	0	0.014	0.063	0	0	0
CSARVPGLADTQYF	0	0.021	0	0.005	0	0	0	0	0.006	0	0	0
CASSRDAGTYNSPLHF	0.007	0.013	0	0.003	0.004	0	0.192	0	0	0	0	0
CATNRGDTEAFF	0.003	0	0.015	0	0.002	0	0	0.004	0.017	0	0	0
CASSYETGGTYGYTF	0.003	0	0.014	0.003	0	0	0	0	0	0	0	0
CATSRGAIPQPQHF	0	0.009	0.008	0	0	0	0	0	0	0	0	0
CATSASGGSNQPQHF	0	0.008	0.007	0	0.003	0	0	0	0.009	0	0	0
CASSTRQGALGGYTF	0	0.006	0.008	0	0	0.113	0.014	0	0.014	0	0	0
CASSWGTEAFF	0	0.006	0.007	0	0	0	0	0.051	0.001	0	0	0
CSARVGWETQYF	0	0.013	0	0.002	0	0	0	0	0	0	0	0
CASSDQGRQPQHF	0	0.012	0	0.01	0	0	0	0	0	0	0	0
CASSYRAGDQETQYF	0	0	0.012	0	0	0	0.023	0	0	0	0	0
CASSSQTRATEAFF	0	0	0.012	0	0.004	0	0	0	0.004	0	0	0
CSADGQGARSGANVLTF	0	0.012	0	0	0	0.004	0	0	0.003	0	0	0
CASSSGLAGGLETQYF	0	0	0.012	0.013	0.07	0.01	0	0	0	0	0	0
CATSELADTQYF	0	0.011	0	0	0	0	0	0	0	0	0	0
CASSLSNVGRMPPLHF	0	0	0.01	0	0	0	0	0.009	0	0	0	0
CASRPHRVEEQFF	0.003	0.003	0.004	0	0.003	0	0	0	0	0	0	0
CASSPLGSGYGYTF	0	0	0.01	0	0.042	0	0	0	0	0	0	0
CASSRLIGSYEQYF	0	0.008	0	0	0	0	0.03	0.003	0	0	0	0
CASSDSPGAADTQYF	0	0	0.008	0	0	0	0	0	0.013	0	0	0
CASSLSPQGSSPLHF	0	0.008	0	0	0	0	0	0	0.009	0	0	0
CASSSDRQETQYF	0.008	0	0	0.115	0	0	0	0	0	0	0	0
CAGGWTEAFF	0.007	0	0	0	0	0	0	0	0	0	0	0
CASSYYPSGTGETQYF	0	0	0.007	0	0	0	0	0	0	0	0	0
CASSLYNEQFF	0	0.004	0.003	0	0	0	0	0.003	0	0	0	0
CSAIIPYGTQYF	0	0.007	0	0.005	0	0	0	0	0	0	0	0
CSATRDSNTGELFF	0	0	0.007	0	0	0	0	0	0.011	0	0	0
CASSLELQETQYF	0.007	0	0	0.042	0	0.065	0	0	0	0	0	0
CASSESYSNSPLHF	0	0	0.006	0	0	0	0	0	0	0	0	0
CASSELRGALANYGYTF	0	0.006	0	0	0	0	0	0	0	0	0	0
CASSISGLAGTYEQYF	0	0	0.006	0	0.003	0	0	0	0.01	0	0	0
CASSLVIDRGETQYF	0	0.006	0	0	0.002	0	0	0	0.01	0	0	0
CATSDYSGGRNGYTF	0.005	0	0	0	0	0	0	0	0	0	0	0
CASSYLPNPGAYNSPLHF	0	0.005	0	0	0	0	0	0	0.013	0	0	0
CASSRQGNYGYTF	0.001	0.004	0	0	0	0	0.038	0	0	0	0	0
CASSLKRRGTEAFF	0	0.004	0.001	0.006	0	0	0	0	0.009	0	0	0
CSAREGSTDTQYF	0	0.005	0	0	0	0.094	0	0	0	0	0	0
CASRITGDTGELFF	0.002	0.002	0	0.001	0.001	0	0.002	0	0	0	0	0
CASSIGQGGTEAFF	0	0	0.004	0	0	0	0	0	0	0	0	0
CASSLGLAGTDTQYF	0.004	0	0	0.001	0	0	0.003	0.006	0.002	0	0	0
CASSYRREGEQYF	0	0.003	0.001	0	0	0	0	0	0	0	0	0
CASSSGQGNTEAFF	0.004	0	0	0.051	0	0	0.023	0.009	0	0	0	0
CATSERGETQYF	0	0.004	0	0.093	0	0	0.046	0	0	0	0	0
CASSELAGGQETQYF	0	0.004	0	0	0	0	0.005	0	0.01	0	0	0
CASSGGGYGYTF	0	0.004	0	0.075	0.003	0	0	0	0	0	0	0
CASSEQGYTEAFF	0.004	0	0	0	0.064	0	0	0	0	0	0	0
CASRLAGGRYNEQFF	0.003	0	0	0	0	0	0	0	0	0	0	0
CASSLQNSPLHF	0.003	0	0	0	0	0	0	0.03	0	0	0	0
CASSLGQGSTDTQYF	0	0.003	0	0.003	0.01	0	0	0.02	0	0	0	0
CASSPRHTNTGELFF	0.003	0	0	0	0	0	0	0.021	0	0	0	0
CASNAGGGETQYF	0	0.003	0	0	0	0	0	0	0.009	0	0	0
CASSQDPNSPLHF	0	0	0.003	0	0	0.066	0	0	0	0	0	0
CASSLGTSADTQYF	0	0.002	0	0	0	0	0	0	0	0	0	0
CASSYSMRDRVADTQYF	0.002	0	0	0.003	0.002	0	0	0	0	0	0	0
CASSLAGGSNQPQHF	0	0.002	0	0	0	0	0	0	0	0	0	0
CSVDTGTGITGELFF	0	0	0.002	0	0	0	0	0	0	0	0	0
CASSPGGRYSNQPQHF	0	0.002	0	0.014	0	0	0	0.006	0	0	0	0
CASSLGLNTGELFF	0	0	0.002	0.041	0	0	0.001	0.006	0	0	0	0
CASSSGGGYTF	0	0	0.002	0	0.001	0	0.001	0	0.233	0	0	0
CASSPGGAYNEQFF	0	0.002	0	0.002	0	0	0.001	0.038	0	0	0	0
CASSQGAGANVLTF	0	0.002	0	0	0	0	0	0	0.03	0	0	0
CSASASGRGRTDTQYF	0	0.002	0	0	0	0	0.022	0	0.005	0	0	0
CASHAVMGAFF	0.002	0	0	0	0	0.011	0.023	0	0.003	0	0	0
CASSPLVAGNTGELFF	0	0.002	0	0.005	0	0	0	0	0.025	0	0	0
CASSLLGGRSADTQYF	0.002	0	0	0	0	0	0	0.025	0	0	0	0
CASSLGAGQPQHF	0	0	0.002	0	0.007	0	0	0	0.017	0	0	0
CASSLERIAGEQFF	0.002	0	0	0	0	0	0.002	0	0.013	0	0	0
CASSERNTEAFF	0	0.002	0	0.015	0	0.067	0	0.005	0.005	0	0	0
CSAREQGRVDEKLFF	0.002	0	0	0	0	0	0	0	0.01	0	0	0
CASRGLATDNEQFF	0.001	0	0	0	0	0	0	0	0	0	0	0
CAISDRLAGGDNEQFF	0	0.001	0	0	0	0	0	0	0	0	0	0
CASSYTDTQYF	0	0	0.001	0.004	0.002	0.009	0	0.002	0.001	0	0	0
CASSSLAGVRNEQFF	0	0.001	0	0	0	0	0	0	0	0	0	0
CASSPKEGREGYGYTF	0	0.001	0	0	0	0	0	0	0	0	0	0
CATSRDRLAGGHEQFF	0	0.001	0	0	0	0	0	0	0	0	0	0
CASSSALPGQKYEQYF	0	0.001	0	0	0	0	0	0	0	0	0	0
CSAPGLADYNEQFF	0	0	0.001	0	0	0	0	0	0	0	0	0
CATRDRVDEQFF	0.001	0	0	0.016	0.053	0.037	0.035	0.047	0.01	0	0	0
CASSPDRGTDTQYF	0.001	0	0	0	0	0	0	0.029	0	0	0	0
CASSLDWGGNTIYF	0.001	0	0	0	0	0	0.001	0.022	0	0	0	0
CASRPQGAKNIQYF	0	0	0.001	0	0	0	0	0.019	0.003	0	0	0
CSAGQGANEKLFF	0.001	0	0	0.024	0	0.09	0.014	0	0	0	0	0
CASSPGPNQPQHF	0	0.001	0	0.161	0.003	0	0	0	0.006	0	0	0
CATSRADRGYEQYF	0	0	0	0	0	0	0	0	0	0	0	0
CSVGGGTRGYNEQFF	0	0	0	0	0	0	0	0	0	0	0	0
CATSTQGRNQPQHF	0	0	0	0	0	0	0	0	0	0	0	0
CASSSSHNTDTQYF	0	0	0	0	0	0	0	0	0	0	0	0
CASSRPGTGETQYF	0	0	0	0	0	0	0	0	0	0	0	0
CSATGHGVGGSLHF	0	0	0	0	0	0	0	0	0	0	0	0
CASSIDRGRTSGRPNTGELFF	0	0	0	0	0	0	0	0	0	0	0	0
CASSLSSSGNGNTIYF	0	0	0	0.002	0	0	0	0	0	0	0	0
CSARDYARGRGNQPQHF	0	0	0	0	0	0	0	0	0	0	0	0
CASTFGLPSGRDEQYF	0	0	0	0	0	0	0	0	0	0	0	0
CASSFADTEAFF	0	0	0	0	0	0	0	0	0	0	0	0
CASMKATNYGYTF	0	0	0	0	0	0	0	0	0	0	0	0
CSAQRLEETQYF	0	0	0	0	0	0	0	0	0	0	0	0
CASSYGGGGAVNTEAFF	0	0	0	0	0	0	0	0	0	0	0	0
CASSPPVSRFGYGYTF	0	0	0	0	0	0	0	0	0	0	0	0
CASISSLHSGELFF	0	0	0	0.005	0	0	0	0	0	0	0	0
CASPRGNTGELFF	0	0	0	0	0	0	0	0	0	0	0	0
CASSSWGRKAGELFF	0	0	0	0	0	0	0	0	0	0	0	0
CSATLQGPYNEQFF	0	0	0	0	0	0	0	0	0	0	0	0
CASSLSGQGNQPQHF	0	0	0	0	0	0	0	0	0	0	0	0
CASSLEGGVNTGELFF	0	0	0	0	0	0	0	0	0	0	0	0
CASSYGLLAETQYF	0	0	0	0	0	0	0	0	0	0	0	0
CASSIGTVYGYTF	0	0	0	0	0	0	0	0	0	0	0	0
CASSFRPLLDSQVGPDTQYF	0	0	0	0	0	0	0	0	0	0	0	0
CATRKGRDRVAETQYF	0	0	0	0	0	0	0	0	0	0	0	0
CASSHLGTGGKNIQYF	0	0	0	0	0	0	0	0	0	0	0	0
CASRYRVGTEAFF	0	0	0	0	0	0	0	0	0	0	0	0
CASSYNVAGSEQYF	0	0	0	0	0	0	0	0	0	0	0	0
CAISESGGESNEQFF	0	0	0	0	0	0.001	0	0	0	0	0	0
CATSDTTGSGANVLTF	0	0	0	0	0	0	0	0	0	0	0	0
CASSIGPTLISSYEQYF	0	0	0	0	0	0	0.002	0	0	0	0	0
CASSYRVLRTEAFF	0	0	0	0	0	0	0	0	0	0	0	0
CAISESTQGTYEQYF	0	0	0	0	0	0	0	0	0	0	0	0
CASRGLAGRSSTDTQYF	0	0	0	0	0	0	0	0	0	0	0	0
CSARDAGQVNEKLFF	0	0	0	0	0	0	0	0	0	0	0	0
CSARIVLYNEQFF	0	0	0	0	0	0	0	0	0	0	0	0
CASSPNRERRRWGSSTDTQYF	0	0	0	0	0	0	0	0	0	0	0	0
CAWKQNTRISYEQYF	0	0	0	0	0	0	0	0	0	0	0	0
CASSLNSGTGVHTDTQYF	0	0	0	0	0	0	0	0	0	0	0	0
CASSPRGGIIDEQFF	0	0	0	0	0	0	0	0	0	0	0	0
CASSGRGNTEAFF	0	0	0	0	0	0	0	0	0	0	0	0
CASSYRVGGAFTDTQYF	0	0	0	0	0	0	0	0	0	0	0	0
CSARDPQTAGELFF	0	0	0	0	0	0	0	0	0	0	0	0
CASSWAGSTDTQYF	0	0	0	0	0	0	0	0	0	0	0	0
CASRLREGDTEAFF	0	0	0	0	0	0	0	0	0	0	0	0
CASRRRVATEAFF	0	0	0	0	0	0	0	0	0	0	0	0
CASSLAAQGVGEQYF	0	0	0	0	0	0	0	0	0	0	0	0
CAISESIDRSYTF	0	0	0	0	0	0	0	0	0	0	0	0
CASSLLSGQGRQPQHF	0	0	0	0	0	0	0	0	0	0	0	0
CSARWGAGETQYF	0	0	0	0	0	0	0	0	0	0	0	0
CSARDPSTDTQYF	0	0	0	0	0	0	0	0	0	0	0	0
CASSKLPGGAGGYTF	0	0	0	0	0	0	0	0	0	0	0	0
CASSIAALAGGINEQFF	0	0	0	0	0	0	0	0	0	0	0	0
CASNRGGTGELFF	0	0	0	0	0	0	0.004	0	0	0	0	0
CATSETTGGFYEQYF	0	0	0	0	0	0	0	0	0	0	0	0
CASKGQGLGANVLTF	0	0	0	0	0	0	0	0	0	0	0	0
CASSPNTAGANVLTF	0	0	0	0	0	0	0	0	0	0	0	0
CASSGYTDQPQHF	0	0	0	0	0	0	0	0	0	0	0	0
CASSIGRLTGLNGYTF	0	0	0	0	0	0	0	0	0	0	0	0
CASNPIQGTGELFF	0	0	0	0	0	0	0	0	0	0	0	0
CASSYRMGEVRGQETQYF	0	0	0	0	0	0	0	0	0	0	0	0
CASSFPQGVRRETQYF	0	0	0	0	0	0	0	0	0	0	0	0
CASAPGQRYGYTF	0	0	0	0	0	0	0	0	0	0	0	0
CSVGGRGGVNTEAFF	0	0	0	0	0	0	0	0	0	0	0	0
CATSDPRGDRGYGYTF	0	0	0	0	0	0	0	0	0	0	0	0
CSVMGTPANTEAFF	0	0	0	0	0	0	0	0	0	0	0	0
CASSGLAGNYEQYF	0	0	0	0	0	0	0	0	0	0	0	0
CASSTGQGRHQPQHF	0	0	0	0	0	0	0	0	0	0	0	0
CSSGRYNEQFF	0	0	0	0	0	0	0	0	0	0	0	0
CASRRQGTGNQPQHF	0	0	0	0	0	0	0	0	0	0	0	0
CASSLGVGTLDILDTEAFF	0	0	0	0	0	0	0	0	0	0	0	0
CSVNVIGTETQYF	0	0	0	0	0.001	0	0	0	0	0	0	0
CASSAPTGYQETQYF	0	0	0	0	0	0	0	0	0	0	0	0
CASSESMANEQFF	0	0	0	0	0	0	0	0	0	0	0	0
CASSLDRDRDQETQYF	0	0	0	0	0	0	0	0	0	0	0	0
CASSAGTANSYEQYF	0	0	0	0	0	0	0	0	0	0	0	0
CASSPNGGDYGYTF	0	0	0	0	0	0	0	0	0	0	0	0
CASKREANYEQYF	0	0	0	0	0	0	0	0	0	0	0	0
CASSSSPPGTGGDGANVLTF	0	0	0	0	0	0	0	0	0	0	0	0
CATSERVGKQETQYF	0	0	0	0	0	0	0	0	0	0	0	0
CASSFGFDRGGYTF	0	0	0	0	0	0	0	0	0	0	0	0
CASSDRTMNTEAFF	0	0	0	0	0	0	0	0	0	0	0	0
CSAREGGGGGSGSPLHF	0	0	0	0	0	0	0	0	0	0	0	0
CAISGGRSNYGYTF	0	0	0	0	0	0	0	0	0	0	0	0
CASTARSNSPLHF	0	0	0	0	0	0	0	0	0	0	0	0
CASSPWDTVNTEAFF	0	0	0	0	0	0	0	0	0	0	0	0
CATRPGTGYYSNQPQHF	0	0	0	0	0	0	0	0	0	0	0	0
CASSLRGLDQTGELFF	0	0	0	0	0	0	0	0	0	0	0	0
CASTLGLAGGELFF	0	0	0	0	0	0	0	0	0	0	0	0
CASSILVQPMARNTIYF	0	0	0	0	0	0	0	0	0	0	0	0
CASSLLAGGELFF	0	0	0	0	0	0	0	0	0	0	0	0
CASSSRADNEQFF	0	0	0	0	0	0	0	0	0	0	0	0
CASSSYPPTGYGYTF	0	0	0	0	0	0	0	0	0	0	0	0
CASSGGGAGASYEQYF	0	0	0	0.005	0	0.001	0.002	0	0	0	0	0
CSANSPSGNTIYF	0	0	0	0	0	0	0.004	0	0	0	0	0
CSARWEGINTQYF	0	0	0	0	0	0	0	0	0	0	0	0
CASSPTSVETQYF	0	0	0	0	0	0	0	0	0	0	0	0
CATSDPGSYEQYF	0	0	0	0	0	0	0	0	0	0	0	0
CSADSPTTYEQYF	0	0	0	0	0	0	0	0	0	0	0	0
CASSSQGNYGYTF	0	0	0	0	0.003	0.007	0	0	0.001	0	0	0
CSAGTPGTGQDYGYTF	0	0	0	0	0	0	0	0	0	0	0	0
CSAPTGPNSPLHF	0	0	0	0	0	0	0	0	0	0	0	0
CASSPRGGSAEAFF	0	0	0	0	0	0	0	0	0	0	0	0
CASSLGGDANYGYTF	0	0	0	0	0	0	0	0	0	0	0	0
CARNPGRREQYF	0	0	0	0	0	0	0	0	0	0	0	0
CASSPKTDTEAFF	0	0	0	0	0	0	0	0	0	0	0	0
CSARDRQGLSYEQYF	0	0	0	0	0	0	0	0	0	0	0	0
CASSLTSGRQYEQYF	0	0	0	0	0	0	0	0	0	0	0	0
CASSSQGMNTEAFF	0	0	0	0	0.002	0	0	0	0	0	0	0
CATSRDQAGLGGNTIYF	0	0	0	0	0	0	0	0	0	0	0	0
CASSPEADTQYF	0	0	0	0	0	0	0.003	0	0	0	0	0
CASSSNRDKGNIQYF	0	0	0	0	0	0	0	0	0	0	0	0
CATSRSFLASEAFF	0	0	0	0	0	0	0	0	0	0	0	0
CASSEWTATRSPLHF	0	0	0	0	0	0	0	0	0	0	0	0
CAIRGRFGDGYTF	0	0	0	0	0	0	0	0	0	0	0	0
CASSLLPGQGRQPQHF	0	0	0	0	0	0	0	0	0	0	0	0
CASSQEVRVYNEQFF	0	0	0	0	0	0	0	0	0	0	0	0
CASSRSPEAFF	0	0	0	0	0	0	0	0	0	0	0	0
CSVASGRSLYEQYF	0	0	0	0	0	0	0	0	0	0	0	0
CSSRDPSTDTQYF	0	0	0	0	0	0	0	0	0	0	0	0
CASSVRQFNSPLHF	0	0	0	0	0	0	0	0	0	0	0	0
CASKAGGGTDTQYF	0	0	0	0	0	0	0	0	0	0	0	0
CASSGGSGTDTQYF	0	0	0	0	0	0	0	0	0	0	0	0
CASRGGIHAGELFF	0	0	0	0	0	0	0	0	0	0	0	0
CASSQRQGNEKLFF	0	0	0	0	0	0	0.006	0	0	0	0	0
CASSPERGINIQYF	0	0	0	0	0	0	0	0	0	0	0	0
CATSDLRPTDTQYF	0	0	0	0	0	0	0	0	0	0	0	0
CASSPGQGQYSNQPQHF	0	0	0	0	0	0	0	0	0	0	0	0
CAIRTVGSYEQYF	0	0	0	0	0	0	0	0	0	0	0	0
CAISESGEAMEKLFF	0	0	0	0	0	0	0	0	0	0	0	0
CAIRRQGDSYEQYF	0	0	0	0	0.005	0	0.006	0	0.005	0	0	0
CSAISEGTVYTQYF	0	0	0	0	0	0	0	0	0	0	0	0
CSAPQWDEKLFF	0	0	0	0	0	0	0	0	0	0	0	0
CASGLGDAGELFF	0	0	0	0	0	0	0	0	0	0	0	0
CASSRRQVNYEQYF	0	0	0	0	0	0	0	0	0	0	0	0
CASSHLAGANVLTF	0	0	0	0	0	0	0	0	0	0	0	0
CSASFQSQNYGYTF	0	0	0	0	0	0	0	0	0	0	0	0
CAISESRQGVPSSYNEQFF	0	0	0	0	0	0	0	0	0	0	0	0
CASSLIRSAGELFF	0	0	0	0.001	0.002	0	0.001	0	0	0	0	0
CSARFRQGLGEKLFF	0	0	0	0	0	0	0	0	0	0	0	0
CAISESGPNQPQHF	0	0	0	0	0	0	0	0	0	0	0	0
CASSPESAGTEAFF	0	0	0	0	0	0	0	0	0	0	0	0
CSASQWNSNQPQHF	0	0	0	0	0	0	0	0	0	0	0	0
CASRLGLATGELFF	0	0	0	0	0	0	0	0	0	0	0	0
CASSLFREGNEKLFF	0	0	0	0	0	0	0	0	0	0	0	0
CASTLGGSGELFF	0	0	0	0	0	0	0	0	0	0	0	0
CASSIRGGRAADTQYF	0	0	0	0	0	0	0	0	0	0	0	0
CATSAFGSQDTQYF	0	0	0	0.015	0	0	0	0	0	0	0	0
CAISESGDTSPRRNEQFF	0	0	0	0	0	0.001	0	0	0	0	0	0
CAISDRTGLSGANVLTF	0	0	0	0	0	0	0	0	0	0	0	0
CASRRDRQSHEAFF	0	0	0	0	0	0	0	0	0	0	0	0
CATSDLSGLGTGARNEQFF	0	0	0	0	0	0	0	0	0	0	0	0
CSASAGERYEQYF	0	0	0	0	0	0	0	0	0	0	0	0
CASRFRVIGDGYTF	0	0	0	0	0	0	0	0	0	0	0	0
CASNSRPMNTEAFF	0	0	0	0	0	0	0	0.008	0	0	0	0
CASSLYNMNTEAFF	0	0	0	0	0	0	0	0	0	0	0	0
CASSYGVNTGELFF	0	0	0	0	0	0	0	0	0	0	0	0
CASSSRLAGEETQYF	0	0	0	0	0	0	0	0	0	0	0	0
CASSFQGHGELFF	0	0	0	0	0	0	0	0	0	0	0	0
CATRSGVYEQYF	0	0	0	0	0	0	0	0	0	0	0	0
CASSLDSVYEQYF	0	0	0	0	0	0	0	0	0	0	0	0
CASSLGGIPYGYTF	0	0	0	0	0	0	0	0	0	0	0	0
CASSHSKPRALNIQYF	0	0	0	0	0	0	0.001	0	0.001	0	0	0
CASSPDSHYGYTF	0	0	0	0	0	0	0	0	0	0	0	0
CASSRTGGRQPQHF	0	0	0	0	0	0	0	0	0.002	0	0	0
CASSLGPSGELFF	0	0	0	0	0	0	0	0	0	0	0	0
CATSRDLGGEQYF	0	0	0	0	0	0	0	0	0	0	0	0
CAWGTLGNTIYF	0	0	0	0	0	0	0	0	0	0	0	0
CSARDRNRGYATNEKLFF	0	0	0	0	0	0	0	0	0	0	0	0
CASSLRGTYTEAFF	0	0	0	0	0	0	0	0	0	0	0	0
CASSSGSSGNTIYF	0	0	0	0	0	0	0	0	0	0	0	0
CASSSGQGAQGTEAFF	0	0	0	0	0	0	0	0	0	0	0	0
CASRNRVGNTIYF	0	0	0	0	0	0	0	0	0	0	0	0
CASSSPRSGGNEQFF	0	0	0	0	0	0	0	0	0	0	0	0
CAVGGRASNSPLHF	0	0	0	0	0	0	0	0	0	0	0	0
CASSLPPSRVPIYNEQFF	0	0	0	0	0	0	0	0	0	0	0	0
CSARDPFSGRDGGEQFF	0	0	0	0	0	0	0	0	0	0	0	0
CASNAQNQPQHF	0	0	0	0	0	0	0	0	0	0	0	0
CASSLGTGTNTEAFF	0	0	0	0	0	0	0	0	0	0	0	0
CASSKGASIGETQYF	0	0	0	0	0	0	0	0	0	0	0	0
CASSLDGYSRYGYTF	0	0	0	0	0	0	0	0	0	0	0	0
CASSQDKVAGELFF	0	0	0	0	0	0	0	0	0	0	0	0
CASSPYLQGLIAKNIQYF	0	0	0	0	0	0	0	0	0	0	0	0
CSATDRAVANYGYTF	0	0	0	0	0	0	0	0	0	0	0	0
CASSKRDQPQHF	0	0	0	0	0	0	0	0	0	0	0	0
CASSSPANNRGASTDTQYF	0	0	0	0	0	0	0	0	0	0	0	0
CATSRDWTDKFF	0	0	0	0	0	0	0	0	0	0	0	0
CATSRSDRAYEQYF	0	0	0	0	0	0	0.001	0	0	0	0	0
CASSPRQTIGNYGYTF	0	0	0	0	0	0	0	0	0	0	0	0
CSVLRDRSPDTQYF	0	0	0	0	0	0	0	0	0	0	0	0
CASSVISAGTSYGYTF	0	0	0	0	0	0	0	0	0	0	0	0
CSTSSTGTQYF	0	0	0	0	0	0	0	0	0	0	0	0
CASSSYNRGGYGETQYF	0	0	0	0	0	0	0	0	0	0	0	0
CASSSGQGRPQETQYF	0	0	0	0	0	0	0	0	0	0	0	0
CSARREAPYNEQFF	0	0	0	0	0	0	0	0	0	0	0	0
CASSLVDPLKDTQYF	0	0	0	0	0	0	0	0	0	0	0	0
CSARSGQYPNYGYTF	0	0	0	0	0	0	0	0	0	0	0	0
CASSAGQVKGYTF	0	0	0	0	0	0	0	0	0	0	0	0
CSATRGMSQYF	0	0	0	0	0	0	0	0	0	0	0	0
CASSRTGEVYEQYF	0	0	0	0	0	0	0	0	0	0	0	0
CASSSYRGKDTGELFF	0	0	0	0	0	0	0	0	0	0	0	0
CASSFGGRGTGELFF	0	0	0	0.002	0	0	0	0	0	0	0	0
CASSYRVSGNTIYF	0	0	0	0	0	0	0	0	0	0	0	0
CASSRQRETYEQYF	0	0	0	0	0	0	0	0	0	0	0	0
CASSQDPLAADTQYF	0	0	0	0	0	0	0	0	0	0	0	0
CASSPGHTYEQYF	0	0	0	0	0	0	0	0	0	0	0	0
CASNIGLNSPLHF	0	0	0	0	0	0	0	0	0	0	0	0
CASSAGTHTEAFF	0	0	0	0	0	0	0	0	0	0	0	0
CASSLEAGAGANVLTF	0	0	0	0	0	0	0	0	0	0	0	0
CASSLSQGAKAFF	0	0	0	0	0	0	0	0	0	0	0	0
CASSQVGGGLAGNYNEQFF	0	0	0	0	0	0	0.001	0	0	0	0	0
CASSIGQASSPLHF	0	0	0	0	0	0	0	0	0	0	0	0
[truncated: 8,630 more rows]

## Sheet: Table S2g. Post-XBB.1.5 TCRs
Table S2. T cell receptor analysis from the FEST assays. Related to Figures 1 and 3. g.This tab represents all the TCR clonotypes obtained for each participant from the FEST assay after XBB.1.5 mRNA boosster adminstration.
HD29
	NT	NT	NT	ANC	ANC	ANC	BA5	BA5	BA5	XBB.1.5	XBB.1.5	XBB.1.5
CASILGQGLNTEAFF	0.027	0.01	0.031	1.141	0.476	0.301	0.83	0.622	0.968	0.747	1.663	1.001
CATSRDQQGGSPLHF	0	0	0	0.283	1.643	5.962	0.389	1.108	0.792	0.122	0.273	0.394
CASSLVVGGNGYTF	0.071	0	0	0.275	0.278	0.175	0.671	0.625	0.649	0.481	0.131	0.162
CSARDPGTGLQETQYF	0.018	0	0	0.968	0.179	1.856	0.748	0.13	0.745	0.362	0.868	0.484
CASSDRVTEAFF	0	0.024	0	0.373	0.408	0.467	0.26	0.819	0.393	0.553	0.415	0.145
CSARARQWGSGNTIYF	0.065	0.076	0.019	0.33	0.403	0.408	0.313	0.247	0.763	0.573	0.583	0.331
CASSEHVSGAGETQYF	0.023	0	0	1.723	0.099	0.314	0.278	0.5	0.31	0.53	0.405	0.395
CASSQGQRDEAFF	0.022	0.038	0.018	0.186	0.231	0.079	0.243	0.339	0.503	0.207	0.068	0.179
CASNDGQGGNGDTF	0	0	0	0.26	0.204	0	0.109	0.835	0.015	0.161	0.626	0.269
CASSSPQNQPQHF	0	0.02	0	0.513	0.145	0.406	0.189	0.55	0.084	0.505	0.198	0.348
CASRRQQGGTDTQYF	0	0.005	0.018	0.805	0.264	1.18	0.295	0.224	0.278	0.221	0.621	0.557
CASKEGQGEETQYF	0	0.041	0	0.152	0.579	0.239	0.194	0.236	0.231	0.202	0.178	0.633
CASSRRGQGYEQYF	0	0	0	0.25	0.134	0.176	0.316	0.127	0.204	0.223	0.532	0.326
CASSESISRVGQPQHF	0	0.006	0.017	0.335	0.153	0.146	0.211	0.292	0.078	0.103	0.269	0.346
CASSFDRFSTDTQYF	0	0.008	0	0.159	0.697	0.912	0.141	0.234	0.072	1.353	0.131	0.074
CASSYGQGANSPLHF	0	0.028	0	0.171	0.41	0.148	0.19	0.124	0.13	0.048	0.149	0.172
CASSSGQFYEQYF	0	0.006	0	0.085	0.801	0.383	0.147	0.112	0.046	0.214	0.111	0
CSARSSEAKNIQYF	0	0.022	0.019	2.178	1.441	0.933	0.847	1.398	1.199	0.028	0.035	0.025
CSARDTGQKYEQYF	0	0.005	0	0.884	1.016	0.188	0.242	0.817	0.606	0	0.002	0.006
CASSSGRSNQPQHF	0	0	0.026	1.279	0.001	0.226	0	1.426	0.133	0	0.068	0.064
CASSYREEGDTEAFF	0.014	0	0.004	0.286	0.225	0.105	0.171	0.078	0.344	0.04	0.117	0.085
CASSRGLADNEQFF	0	0	0	0.142	0.278	0.014	0.008	0.166	0.044	0.141	0.193	0
CASSFGLAGVGEQYF	0	0	0	0.145	0.068	0.263	0.014	0.158	0	0.262	0.005	0.193
CASSSRAGGDTQYF	0	0	0	0.091	0.916	0.881	0.075	0	0.037	0.241	0.404	0.096
CASSFSRNTLYGYTF	0	0	0	0.332	0.158	0.107	0.055	0	0	0.109	0.62	0
CSAREDRVGWSYTF	0.051	0	0	0	0.017	0.041	0	2.117	0.523	0.101	0	0.622
CASSAVDSLNTEAFF	0	0	0	0.076	0.036	0.077	0.275	0.373	0.159	0	0.555	0.554
CAISESRGSAGQETQYF	0	0.009	0	0.031	0.022	0.056	0.278	0.286	0.063	0.3	0.24	0.157
CASSSRDGLGTEAFF	0.024	0	0	0.094	0.066	0.093	0.207	0.114	0.026	0.177	0.051	0.117
CASSFGLAGAGGTQYF	0	0	0	0.072	0.004	0.025	0.185	0.013	0.123	0.122	0.119	0.192
CASSFQGSGRAQSEQYF	0	0	0.012	0.195	0.741	0.161	0.025	0.102	0.127	0.06	0.114	0.105
CASSQIPGLQGFADTQYF	0.01	0	0	0	0.135	0.215	0.087	0.071	0	0	0.024	0.06
CASLSRGGSGELFF	0	0	0	0.193	0.129	0.037	0.012	0.077	0.012	0.021	0.019	0.144
CASSGRDSSIRETQYF	0	0	0	0.391	0.528	0.127	0.048	0.015	0	0	0.008	0.053
CASSVREDTQYF	0	0	0	0.199	0.658	0.163	0.031	0.021	0	0.128	0.045	0.009
CASSLLAELGTGELFF	0	0	0	0.411	0.072	0.442	0	0.017	0.033	0	0.017	0.041
CASSNWGTEAFF	0	0	0	0	0.257	0.104	0	0.008	0	0.218	0	0.043
CSPGLADLGVEQFF	0	0	0	0.184	0.095	0.25	0.001	0.002	0	0	0	0
CASSLLWGINQETQYF	0	0	0	0.05	0.376	0.141	0	0	0	0	0	0.17
CASSLGQAYEQYF	0	0	0.001	0	0.22	0.26	0	0	0	0.027	0.056	0
CSARDSDRVVETQYF	0	0	0	0.184	0.07	0.1	0	0	0	0	0	0
CSASKEGGNTQYF	0	0	0	0.522	0	0.564	0	0	0	0	0	0
CSAKTEEPWSYGYTF	0	0	0	0.05	0.504	0.501	0	0	0	0	0	0
CASSTRQGAVYGYTF	0	0	0	0	0.182	0	0.274	0.56	0.038	0.019	0	0
CASSSRQGVIDGYTF	0.019	0	0	0	0	0	0.118	0.139	0.47	0.007	0.101	0.03
CATRGDQGNTEAFF	0	0.006	0	0.061	0.066	0.075	0.137	0.352	0.009	0	0	0.157
CASSGVLQPQHF	0	0	0	0.086	0	0	0.17	0.32	0	0	0.134	0.037
CASSSMVTGVRGYTF	0	0	0	0.012	0.003	0	0.171	0.021	0.199	0.022	0.03	0.099
CATRRIGDAGDTQYF	0	0.001	0	0.007	0.077	0.006	0.141	0.165	0.039	0	0	0
CASSNRPGQPWGYTF	0	0	0	0	0	0	0	0.205	0.115	0	0.087	0
CASSEALQGQFQPQHF	0.019	0	0	0.059	0.045	0.015	0.038	0	0.227	0.12	0.236	0.125
CASSPETGELFF	0.005	0.01	0.009	0.063	0.028	0.038	0.065	0.142	0.042	0.091	0.104	0.11
CASSTLGTGTDTQYF	0	0	0	0	0	0.016	0.042	0.089	0.117	0.169	0.189	0.317
CASSTRQGALRGYTF	0	0	0	0	0.013	0.087	0.095	0.071	0.027	0.095	0.281	0.307
CASSLERQETQYF	0	0	0	0	0.135	0	0.172	0	0.009	0.1	0.18	0.167
CASSPGGAYDEQFF	0	0	0	0.076	0.03	0.093	0.115	0	0	0.32	0.375	0.15
CASSRSGTDYGYTF	0.003	0	0	0.01	0.007	0.011	0.044	0.01	0.056	0.039	0.157	0.133
CASSLSLSANSPLHF	0	0	0	0.172	0.01	0.069	0.007	0	0.083	0.325	0.692	0
CASSLLGVGGQPQHF	0	0	0	0	0	0	0	0	0.083	0	0.167	0.247
CATSRAMEGGYEQYF	0	0	0	0.054	0.058	0	0.014	0.038	0.016	0.117	0.22	0.091
CASSPGQGYQPQHF	0	0	0	0	0.127	0	0	0	0.064	0.03	0.102	0.266
CATSSRQGGTKGYTF	0	0	0	0.04	0	0	0	0	0.049	0.152	0.007	0.446
CASIRGGTEAFF	0	0	0	0	0	0	0	0	0.028	0	0.363	0.168
CASSIRATGELFF	0	0	0	0	0.004	0.072	0.021	0.005	0	0	0.489	0.102
CSARPPFNYGYTF	0.043	0.029	0	0.044	0.017	0.059	0.003	0	0.005	0.05	0.43	0.403
CASSPWTGGRSEAFF	0	0	0	0	0	0	0	0	0	0.381	0	0.113
CSARRQSTDTQYF	0	0	0	0	0	0.014	0	0	0	0.101	0.219	0.016
CASSRSGSNQPQHF	0.025	0.064	0.11	0.008	0.014	0	0.015	0	0.018	0.009	0.016	0.012
CASSLSSGANVLTF	0.044	0	0.029	0.001	0.014	0	0.011	0.006	0	0.002	0.005	0.005
CSAGGQSTNEKLFF	0.018	0.01	0.05	0.006	0.009	0.004	0.002	0.002	0.008	0.004	0	0.021
CASSPRRGPGDEQFF	0.002	0.003	0	0.001	0.001	0	0	0.001	0.01	0.002	0	0.003
CASSPRQVGYTEAFF	0.017	0	0	0.003	0	0	0	0	0.011	0	0	0
CSAGGEATNEKLFF	0	0.01	0	0	0.003	0	0.001	0.001	0.003	0	0	0.005
CSVGDRFSTEAFF	0	0.006	0	0	0.003	0	0.002	0.001	0.001	0	0	0.002
CAISELGGDSPLHF	0	0	0	0	0	0.001	0.003	0	0	0.023	0	0
CASSYRTENTEAFF	0	0.025	0	0	0	0.003	0.003	0	0	0	0	0
CASSINPGETQYF	0.005	0.001	0	0	0	0	0	0	0.001	0.002	0	0
CASTLQENTEAFF	0	0.001	0	0	0	0	0	0	0.001	0.001	0	0
CASSRGREGDTQYF	0	0	0	0	0.003	0	0	0	0	0	0	0.011
CATSAQGSNQPQHF	0	0	0	0	0	0.002	0	0	0	0	0.004	0
CASSERGGAGPYEQYF	0	0	0	0	0.002	0	0	0	0	0.004	0	0
CSAGGQSSNEKLFF	0	0	0	0.001	0	0	0	0	0	0	0	0.003
CASSRAGTVTTGELFF	0	0.004	0	0	0.003	0	0	0	0	0.002	0.001	0
CASTREGASGYTF	0	0	0	0	0	0	0	0	0	0	0	0
CSVDRGYGYTF	0	0	0	0	0	0	0	0	0	0	0	0
CASSRGQGEGYTF	0	0.009	0	0	0.001	0	0	0	0	0	0	0
CSTWRTQETQYF	0	0	0	0	0.003	0	0	0	0	0	0	0
CSARFRESGYTF	0.016	0	0	0	0.005	0	0	0	0	0	0	0
CASSPGQGQYSNQPQHF	0	0	0	0	0	0	0	0	0	0	0	0
CASSLWGRGVTGELFF	0	0	0	0	0	0	0	0	0	0	0	0
CAISDIGVGGYTF	0	0	0	0	0	0	0	0	0	0	0	0
CSARVPRVGSPLHF	0	0	0	0	0	0	0	0	0	0	0	0
CATSRDQRAGELFF	0.072	0.19	0.143	6.276	3.977	3.024	6.02	3.092	3.685	2.597	2.833	3.523
CATSDPGGVGYTF	0	0	0	0	1.103	0	0.533	0.514	0.294	0.063	0.614	0.11
CASSLINPLQYF	0	0	0.027	0.079	0.271	0.015	0.338	0.565	0.404	0.435	0.247	0.281
CASRRDRNNSPLHF	0	0	0	0	0	0	1.173	0	0	0	0	0
CSARASGAGNQPQHF	0	0	0	0	0	0	0	1.151	0	0	0	0
CASSTIQGRQPQHF	0	0	0	0.037	0.053	0.049	0.027	0.793	0.082	0	0.582	0.231
CASTLRPGQLNYGYTF	0	0	0	0	0.072	0	0.037	0.791	0	0	0	0
CASSPTQREGDTQYF	0.019	0.005	0.016	0.094	0.091	0.153	0.282	0.257	0.24	0.105	0.106	0.05
CASSYGQFYEQYF	0	0.005	0	0.413	0.273	0.225	0.69	0	0.046	0.319	0.148	0.033
CASTQPGQGRETQYF	0	0	0	0.005	0.034	0	0	0.694	0	0	0	0
CASSFLPGTGKETQYF	0	0	0	0	1.483	0	0	0	0.637	0	0.308	0
CASSNGQGANSPLHF	0	0	0	0	0	0	0.584	0	0	0	0	0
CSARSGHEQYF	0	0	0	0.308	0.024	0.225	0.057	0.504	0.002	0.119	0.024	0.002
CASSGLAGDRTDTQYF	0	0	0	0	0.519	0	0	0.543	0	0	0	0
CASSESNREYEQYF	0	0	0	0.166	0.021	0.116	0.157	0.009	0.337	0.183	0.09	0.046
CATTGGPNQPQHF	0	0	0	0	0	0	0	0	0.494	0	0	0
CSARDPGTGIQETQYF	0	0	0	0.563	0.232	0.213	0.089	0.071	0.329	0.087	0.358	0
CSARGQEYQPQHF	0	0	0	0	0	0	0.488	0	0	0	0	0
CASSPGQGNRPQHF	0.024	0	0.063	0.105	0	0.455	0.367	0.033	0.086	0	0	0.869
CASILGQGERQPQHF	0	0	0	0.077	0	0.094	0.154	0.21	0.12	0.019	0.019	0.992
CAISESLRGQETQYF	0	0	0.024	0.123	0.104	0.084	0.017	0.298	0.166	0	0.268	0.071
CASSKRETQYF	0	0.018	0	0.124	0.193	0	0.053	0.419	0	0.092	0.031	0
CASKSGQGVNEQYF	0	0.004	0	0.225	0.066	0.034	0.265	0	0.186	0.325	0.441	0.231
CASDREWGNQPQHF	0	0.019	0	0	0.257	0.076	0.178	0.146	0.125	0.025	0	0.313
CASSPGRGGYSNQPQHF	0	0	0	0	0	0.145	0.436	0	0	0	0.208	0.322
CASSPKGGGYTGELFF	0	0	0	0.07	0	0	0	0.279	0.156	0.328	0	0.041
CSASSGHEAFF	0	0	0	0	0	0	0.426	0	0	0	0	0
CASSYESPYGYTF	0	0.034	0	0.364	0.257	0.146	0.155	0	0.27	0	0.084	0.309
CSASEVRGYTF	0	0	0	0	0	0	0.42	0.005	0	0	0.038	0
CSARGQGARGYTF	0	0	0	0.291	0.034	0.009	0.321	0.064	0.038	0	0	0
CASSSREDTQYF	0	0	0	0	0	0.064	0.015	0.068	0.331	0	0.007	0.133
CSARRTSTDTQYF	0	0	0	0	0	0	0.02	0.394	0	0.071	0.027	0
CASSSYRGTEAFF	0	0	0	0	0	0	0.38	0	0	0	0	0
CASSPLTVNTEAFF	0	0	0	0	0	0.002	0	0	0.379	0	0	0
CASSFTSGRNTGELFF	0	0	0	0.086	0.025	0.001	0.063	0.305	0.009	0.045	0.009	0.09
CASRQTSTDTQYF	0.008	0	0	0	0	0	0	0	0.368	0	0	0
CASSRALQGGETQYF	0	0.012	0	0.038	0.052	0.241	0.22	0.067	0.063	0.146	0.116	0
CASTVQGTEGYTF	0	0	0	0	0.078	0.208	0.27	0	0.076	0.051	0.067	0.327
CASSLGTGGRDGYTF	0.002	0.003	0	0.058	0.066	0.025	0.096	0.183	0.064	0.258	0.249	0.14
CASSSRTGNVYGYTF	0	0	0	0.017	0.089	0.048	0.028	0.302	0.009	0	0.047	0.085
CASSQRQGAINGYTF	0	0	0	0	0	0	0	0	0.329	0	0	0
CSASRIRGVGSPLHF	0	0	0	0	0.005	0	0	0	0.318	0.035	0	0
CASSLERQATQYF	0	0	0	0	0.092	0.217	0.094	0	0.219	0.054	0.461	0.187
CASSLDGRAYGYTF	0	0	0.019	0.137	0.06	0.051	0.065	0.214	0.03	0.022	0.07	0.048
CASSGGMGLPAYEQYF	0	0.003	0.01	0.123	0.11	0.154	0.05	0.183	0.076	0.017	0.042	0.128
CASSPGTVSTDTQYF	0	0	0	0.014	0.052	0.002	0.021	0.271	0.016	0.011	0.087	0.036
CASSIDGRPYEQYF	0	0	0	0	0	0.005	0.037	0.271	0	0.052	0.03	0
CASSSLEGFDEQYF	0	0	0	0	0.021	0.045	0.064	0.228	0.013	0.29	0.023	0.16
CASSFSSWGADYGYTF	0	0	0	0	0	0.138	0.008	0.278	0.017	0.105	0	0.144
CASSNIEGRETQYF	0	0.013	0	0.194	0.125	0.041	0.178	0.037	0.087	0.083	0.205	0.104
CASTERQGRVYGYTF	0	0	0	0	0.289	0.054	0.13	0.097	0.068	0.19	0.052	0.176
CAWSVPRYSGNTIYF	0.008	0.018	0.026	0.359	0.128	0.372	0.059	0.121	0.111	0.2	0.286	0.318
CASSSGLAGGSETQYF	0	0	0	0	0.341	0	0.124	0	0.159	0.052	0	0
CASSSTGAVQPQHF	0	0	0	0.05	0.346	0.16	0.14	0.117	0.024	0.01	0.071	0.016
CASSIVRDTQYF	0	0	0	0	0.31	0.363	0	0.261	0	0	0	0
CASSIVGGFGNQPQHF	0	0	0	0.039	0	0	0.196	0	0.041	0.009	0	1.179
CSARDQGVPQYF	0	0	0	0	0	0.854	0.158	0.068	0	0.052	0.065	0.06
CASSYRSSGGSGANVLTF	0	0.01	0	0	0.151	0.178	0.006	0.109	0.103	0	0.349	0
CASSPRTFYEQYF	0	0	0	0.301	0.168	0.007	0.087	0.007	0.122	0.063	0.291	0.006
CATSDSRGNQPQHF	0	0	0	0.363	0	0.316	0.203	0	0	0	0.666	0
CASSSLGRETQYF	0	0	0	0	0	0.072	0.035	0.168	0	0	0.345	0
CKIPGQGITEAFF	0	0	0	0	0	0	0	0.194	0	0	0.291	0
CASRLDRWNEQFF	0	0	0	0.149	0.008	0.247	0.079	0.081	0.033	0.255	0.085	0.081
CATSRDLQGNSPLHF	0	0	0	0.573	0	0	0.177	0	0.01	0.059	0.17	0
CASSREWENQPQHF	0	0.017	0	0	0	0.034	0	0.163	0.011	0.332	0	0.014
CASSSSGTEQETQYF	0	0	0	0	0	0	0.126	0	0.033	0	2.325	0
CASSPRQGHGYTF	0	0	0	0.06	0	0.339	0.083	0.049	0	0.005	0.01	0.027
CASNPGQGAKEQYF	0	0	0	0	0	0.045	0.02	0.067	0.027	0.07	0.288	0
CSADSEGYGYTF	0	0	0	0.069	2.203	0.01	0	0.112	0	0	0	0
CASSLLTGNTGELFF	0	0	0	0.011	0	0.023	0.022	0.076	0	0.265	0.014	0.032
CAVQQVQETQYF	0.024	0	0	0	0	0.166	0.057	0	0.031	0.006	0	0.447
CSASESGETQYF	0	0	0	0.403	0	0.07	0	0.066	0.016	0	0	0
CASSSSNQPQHF	0	0	0.023	0.017	0.004	0.327	0	0	0.075	0	0.045	0.042
CASSLSETQYF	0	0	0.04	0	0.06	0.487	0.047	0	0.017	0.052	0.002	0.028
CASSEFISGETQYF	0	0	0	0.009	0.012	0.124	0.003	0	0.057	0.012	0.407	0
CATSRKMNTEAFF	0	0	0	0	0	0	0	0.04	0.017	0	0	0.327
CASSTPRDRQDQPQHF	0	0	0	0.022	0	0	0.055	0	0	0	0	0.443
CASSRQGFVQYF	0.012	0	0	0.274	0.058	0.084	0.017	0.031	0.005	0.002	0.069	0.098
CASSSRQGATDGYTF	0	0	0	0	0	0	0.05	0	0	0.008	0	0.513
CASSPGQGNTEAFF	0	0.005	0	0.067	0.111	0	0	0	0.04	0.623	0.047	0
CATSPRTGSTYGYTF	0	0	0	0	0.415	0	0	0	0.04	0.045	0	0
CASSLMRNTEAFF	0	0	0	0.067	0	0	0.032	0	0	0	1.462	0
CASSVGRAGGRGQPQHF	0	0	0	0	0	0.042	0	0	0.029	0	0.022	0.367
CASSGLPNTEAFF	0.009	1.005	0.009	0.003	0.007	0.002	0.006	0.006	0.008	0	0.002	0.002
CASGGAGGSNQPQHF	0	0	0	0	0.346	0	0.018	0	0	0.006	0	0.014
CASSFQGRYEQYF	0	0	0	0	0	0	0	0.014	0	0.444	0	0
CSARVGRTSGRAAEQYF	0	0.014	0	0	0.06	0.109	0	0	0.013	0.082	0	0.271
CSARSLRFGVISTDTQYF	0	0	0	0.58	0	0	0.008	0	0	0	0	0
CSARDPGSGLQETQYF	0.021	0	0	0.049	0.474	0	0	0.006	0	0.258	0	0
CASSLGLAGFKETQYF	0	0	0	0	0	0	0	0.006	0	0	0	0
CATGGNGGYTF	0.014	0	0	0	0.006	0	0	0.005	0	0.008	0	0
CASARDRGYSNQPQHF	0	0	0	0	0	0	0	0	0.004	0	0	0.001
CASSLVTDTQYF	0	0	0	0	0	0	0	0.001	0	0.593	0	0
CASSLGSGRETQYF	0	0	0	0	0	0.225	0	0	0.001	0	0.452	0
CASSPRTENTEAFF	0	0	0	0	0	0	0	0.001	0	0	0	0
CASRRKTDIPEAFF	0	0	0	0.043	0.204	0.008	0	0	0	0.615	0.078	0
CASSSDSGSRGETQYF	0	0	0	0	0	0	0	0	0	0.636	0	0
CASTLRTGGIYGYTF	0	0	0	0	0	0	0	0	0	0	0	0.508
CATSHNEETQYF	0	0	0	0	0	0	0	0	0	0	0	0.455
CASSSGRGSGYTF	0	0	0	0	0	0	0	0	0	0	0	0.401
CASSFGSGRETQYF	0	0	0	0	0	0	0	0	0	0	0.385	0
CASSERQGPLRGYTF	0	0	0	0	0	0	0	0	0	0	0	0.378
CSAEGSGLALHEQYF	0	0	0	0	0	0	0	0	0	0	0	0.364
CASSILAGGRDTQYF	0	0	0	0	0	0	0	0	0	0	0.358	0
CSADRSGGRSTDTQYF	0	0	0	0.148	0	0	0	0	0	0.053	0	0.3
CASSLNRVPNTEAFF	0	0	0	0	0.228	0	0	0	0	0.334	0	0
CASGPVEREKIF	0	0	0	0	0.191	0	0	0	0	0	0.334	0
CASSGLQGATRAFF	0	0	0	0	0	0	0	0	0	0.081	0	0.225
CASKTGQGATDTQYF	0	0	0	0	0	0	0	0	0	0	0.304	0
CSARDSGRGTDTQYF	0	0.022	0	0	0	0	0	0	0	0	0	0.303
CASSQVLASTDTQYF	0	0	0	0.392	0	0	0	0	0	0	0.199	0.024
CAISEGQASTDTQYF	0	0	0	0	0.572	0	0	0	0	0	0.114	0
CSAKGKSTDTQYF	0	0	0	0	0	0.307	0	0	0	0.053	0	0
CSARAGVQETQYF	0	0	0.017	0	0.069	0.304	0	0	0	0.02	0	0
CASSQNTGELFF	0	0	0.001	0	0	0	0	0	0	0.005	0	0
CASSPQGGTDTQYF	0	0.319	0	0	0	0	0	0	0	0.003	0	0
CASSLGLAGEGETQYF	0.005	0	0	0	0	0	0	0	0	0	0	0
CASSGQGIYGYTF	0.001	0.005	0	0	0	0.001	0	0	0	0	0	0
CASSDLAKNIQYF	0	0	0	0	0	0	0	0	0	0	0	0
CASSLDGGDYGYTF	0	0	0	0	0	0.001	0	0	0	0	0	0
CASSQIGTGGTEAFF	0	0	0	0	0	0	0	0	0	0	0	0
CASSYSSGRAQKETQYF	0	0	0	0	0	0	0	0	0	0	0	0
CATSDSPTGRGYTF	0	0	0	0	0	0	0	0	0	0	0	0
CASSYRTENSPLHF	0	0	0	0	0	0	0	0	0	0	0	0
CASSSGTVNSPLHF	0	0	0	0	0	0	0	0	0	0	0	0
CASIPYPGQCTYEQYF	0	0	0	0	0	0	0	0	0	0	0	0
CASSLTGISGTDTQYF	0	0	0	0	0	0	0	0	0	0	0	0
CASSLDSFYEQYF	0	0	0	0	0	0	0	0	0	0	0	0
CASRPGEAGKREQFF	0.004	0.002	0	0	0.001	0	0	0	0	0	0	0
CASSRIGTGGTEAFF	0	0	0	0	0	0	0	0	0	0	0	0
CASSLLPSVTTDTQYF	0	0	0	0	0	0.001	0	0	0	0	0	0
CASSVMDSTDTQYF	0	0	0	0	0	0	0	0	0	0	0	0
CASSQDSIYSPLHF	0	0	0	0	0	0	0	0	0	0	0	0
CASSQDSAYGYTF	0	0	0	0	0	0	0	0	0	0	0	0
CASRTSGPPWAQHF	0	0	0	0	0	0.001	0	0	0	0	0	0
CSARDPQTAGELFF	0	0	0	0	0	0	0	0	0	0	0	0
CASSLLRAVRTDTQYF	0	0	0	0	0	0	0	0	0	0	0	0
CASSSDTFYEQYF	0	0	0	0	0	0	0	0	0	0	0	0
CASSLSGTGVGYEQYF	0	0	0	0	0	0	0	0	0	0	0	0
CASSIKAQVPNTEAFF	0	0	0	0	0	0	0	0	0	0	0	0
CASTIQGSGANVLTF	0	0	0	0	0	0	0	0	0	0	0	0
CATSPRGGYQETQYF	0	0.026	0	0	0	0	0	0	0	0	0	0
CASSISGGRADTGELFF	0	0	0	0	0	0	0	0	0	0	0	0
CSAGGKATNEKLFF	0	0	0	0	0	0	0	0	0	0	0	0
CAISESGGESNEQFF	0	0	0	0	0.001	0	0	0	0	0	0	0
CATRTRSGANVLTF	0	0	0	0	0	0	0	0	0	0	0	0
CSAREPSTDTQYF	0	0	0	0	0	0	0	0	0	0	0	0
CSVQKGGYGYTF	0	0	0	0	0	0	0	0	0	0	0	0
CASSIGDRVGQPQHF	0	0	0	0	0	0	0	0	0	0	0	0
CASSLDSRNQPQHF	0	0	0	3.153	0.001	0	0	0	0	0	0	0
CASSLTAQETQYF	0	0	0	0	0.374	0	0	0	0	0	0	0
CASRGQVNTEAFF	0	0	0	0	0	1.323	0	0	0	0	0	0
CASSYRTSGYGETQYF	0	0.539	0	0	0	0	0	0	0	0	0	0
CSARDPAGGNYGYTF	0	0	0	0.628	0	0	0	0	0	0	0	0
CASSHERQETQYF	0	0	0	0	0	0.581	0	0	0	0	0	0
CSATPGPREVETQYF	0	0	0	0	0.087	0.466	0	0	0	0	0	0
CASSAGREPQHF	0	0	0	0	0	0.519	0	0	0	0	0	0
CATSKSTGALYGYTF	0	0	0	0.477	0	0	0	0	0	0	0	0
CASSEQLRTHGDGYTF	0	0	0	0.394	0.015	0.021	0	0	0	0	0	0
CSARDGVLETQYF	0	0	0	0	0.412	0	0	0	0	0	0	0
CATSDLSEGQPQHF	0	0	0	0.39	0	0	0	0	0	0	0	0
CAISGGLASTDTQYF	0	0	0	0	0.383	0	0	0	0	0	0	0
CSARDPGRGAGRLHF	0	0	0	0	0	0.381	0	0	0	0	0	0
CASSLRSTNYGYTF	0	0	0	0.377	0	0	0	0	0	0	0	0
CASTPRMGNPYGYTF	0	0	0	0	0.373	0	0	0	0	0	0	0
CASSLAAGGQETQYF	0	0	0	0	0	0.373	0	0	0	0	0	0
CSARSPLAGETQYF	0	0	0	0	0.338	0	0	0	0	0	0	0
CASSARTGALSGYTF	0	0	0	0.329	0	0	0	0	0	0	0	0
CASSSRQGALYGYTF	0	0	0	0	0	0.32	0	0	0	0	0	0
CASSLGALNSPLHF	0	0.739	0	0	0	0	0	0	0	0	0	0
CATSLGGAPTDTQYF	0	0	0	0	0	0	0.29	0	0	0	0.043	0
CASSLIPGPLAGTQYF	0	0	0	0.066	0	0.006	0.071	0.137	0.08	0.011	0.012	0.024
CASRLAGTTEAFF	0	0	0	0	0	0	0	0.286	0	0	0	0
CASSFRVRQPQHF	0	0	0	0	0.054	0.017	0	0.154	0.13	0	0	0.006
CASRPRDRGLGELFF	0	0	0	0	0.079	0.017	0	0.281	0	0	0	0
CASSTRQGAVDGYTF	0	0	0	0	0.006	0.007	0.278	0	0	0	0.018	0.008
CASSEVTGTAYGYTF	0.026	0	0	0.223	0.027	0.034	0.135	0	0.14	0	0.031	0
CASSLGTDTGELFF	0	0	0	0	0	0	0.001	0.256	0.001	0.225	0.003	0
CASSGVQGNTEAFF	0	0	0	0.018	0.047	0.009	0.146	0	0.111	0.013	0.069	0.007
CASLGQGNTGELFF	0	0	0	0.006	0	0	0	0.019	0.238	0	0.056	0
CASSRTGEAHGGYTF	0	0	0	0	0	0	0	0.256	0	0	0	0
CSARAIPTSGRGNEQFF	0.03	0.021	0.017	0	0.018	0.007	0.048	0.163	0.043	0.118	0.018	0.025
CSAGGGEVYGYTF	0	0	0	0	0	0	0	0.253	0	0	0	0
CASRWEGYNEQFF	0	0	0	0	0	0	0.001	0.242	0.008	0	0.187	0.047
CASSSRPGEIYGYTF	0	0	0	0	0.225	0.012	0.083	0.161	0.006	0.018	0.182	0.018
CASSLGRNGYTF	0	0	0	0	0	0	0	0	0.249	0	0	0
CASSRLETQYF	0	0	0	0.065	0	0.025	0.106	0.092	0.047	0.213	0.001	0
CATSPSGITTDTQYF	0	0	0	0	0.02	0	0.034	0.21	0	0.015	0	0.118
CASSAGTSQMGNTEAFF	0	0	0	0.019	0	0.012	0.189	0	0.046	0	0	0
CASSQSFRDRNQPQHF	0	0	0	0	0.031	0.068	0.234	0	0	0	0	0
CATSARQGAVDGYTF	0	0	0	0	0	0	0.232	0	0	0	0	0
CASSYSGQTYGYTF	0	0	0	0	0	0	0	0.232	0	0	0	0
CASSSRQGALVGYTF	0	0	0	0	0	0	0.04	0.191	0	0	0	0.002
CASSLGQNSPLHF	0	0	0	0	0	0	0	0	0.228	0	0	0
CATGGELNQPQHF	0	0	0	0	0	0	0	0.227	0	0	0	0
CASSEERLADTQYF	0	0	0	0	0	0	0	0	0.223	0	0	0
CASSRTSAKETQYF	0	0	0	0.002	0	0.039	0	0.221	0	0	0	0
CATSGRAGSPYGYTF	0	0	0	0	0.012	0	0.22	0	0	0	0	0
CASSPQGEEAFF	0	0	0	0.009	0.084	0.004	0.087	0.102	0.025	0.086	0.106	0.107
CSARGVAGGHTDTQYF	0	0.047	0	0.008	0	0.01	0.06	0.068	0.085	0	0	0
CASSVGQVNTEAFF	0	0	0	0.012	0.046	0.216	0.122	0.05	0.041	0.009	0.034	0.191
CASSLPGTSGRQEETQYF	0	0	0	0	0	0	0	0.008	0.205	0	0	0
CSARGVLAGGTDTQYF	0	0	0	0	0	0	0	0.211	0	0	0	0
CASSGRQGAPYGYTF	0	0	0	0	0.013	0	0	0.21	0	0	0	0
CASSLGGGRETQYF	0	0	0	0	0.009	0.057	0.07	0.063	0.076	0.077	0.026	0.106
CASSPLAGRDFRSGELFF	0	0	0	0	0	0.113	0	0.177	0.026	0.028	0.07	0.083
CAISESGMGAEQETQYF	0	0	0	0.003	0.208	0.061	0.052	0.126	0.024	0.011	0.05	0.094
CASSPQTSGRRKVF	0	0	0	0	0.002	0	0.041	0.143	0.017	0.075	0.05	0.036
CASRVAGLYNEQFF	0	0	0	0	0	0	0.201	0	0	0	0	0
CASSLTSGRNTGELFF	0	0	0	0.161	0.001	0.001	0.098	0.099	0.001	0	0	0.154
CASRGTWGETQYF	0	0	0	0.043	0.069	0.013	0.146	0.028	0.021	0.069	0.016	0.046
CSASPSGRVDTQYF	0	0	0	0	0	0	0	0.194	0	0	0	0
CASSFSAGFYNEQFF	0.005	0.021	0	0.032	0.021	0.034	0.057	0.069	0.066	0.017	0.03	0.096
CASIDLQGNTEAFF	0	0	0	0	0.004	0.033	0	0.184	0.008	0	0.021	0
CASSRVTGLPQETQYF	0	0	0	0	0	0	0	0	0.191	0	0	0
CASSMLLGEQPQHF	0	0	0	0	0.016	0.024	0.006	0.14	0.041	0.032	0.239	0
CASSWNYEQYF	0	0	0	0	0	0	0	0.186	0	0	0	0
CASSAVLAGEQEQFF	0	0	0	0	0	0	0	0.169	0.017	0	0	0
CASSSGLADNEQFF	0	0	0.011	0.051	0.07	0	0.052	0.129	0	0.022	0.105	0.037
CASRVASQNSYEQYF	0	0	0	0	0	0.113	0	0	0.181	0.03	0.078	0
CASSPHFDRSGNTIYF	0	0	0	0.059	0	0.008	0.063	0.077	0.04	0.054	0.119	0
CASSMEREAFF	0	0	0	0.043	0.048	0.124	0.063	0.041	0.076	0.113	0.059	0.11
CASSQRDRDRNQPQHF	0	0	0	0	0	0	0.176	0.004	0	0	0	0.003
CASSYRINTEAFF	0	0	0	0	0	0	0	0	0.179	0	0	0
CASSLVAVYNEQFF	0	0	0	0	0.122	0	0.177	0	0	0	0	0.062
CASSQTGQETQYF	0	0	0	0	0	0.026	0.113	0.059	0.005	0	0.002	0.045
CASSPTLADTYEQYF	0	0	0	0	0	0	0.177	0	0	0	0	0
CASSQTSGRNTGELFF	0	0	0	0	0.007	0	0	0.176	0	0.013	0	0
CASSSGLAQTYEQYF	0	0	0	0	0	0	0	0.176	0	0	0	0
CASSPGTGGSEQYF	0.015	0.03	0.044	0.019	0.01	0.071	0.055	0.024	0.095	0.018	0.005	0.015
CAISESGRENPDTQYF	0	0	0	0.271	0	0.011	0.068	0.02	0.085	0.006	0	0
CASRRGNYGYTF	0	0	0	0	0	0	0	0	0.173	0.008	0	0
CASTRGGENNQPQHF	0	0	0	0	0.005	0	0.128	0.042	0	0.097	0.099	0.016
CASSSIGGVAEAFF	0	0	0	0	0	0	0	0	0.17	0	0	0
CASSPLGVLASTNEQFF	0.004	0	0	0	0.036	0	0.131	0.006	0.032	0.073	0.008	0.066
CAIQGRQGSFRGYTF	0	0	0	0	0	0	0	0	0.169	0	0	0
CASSPPFGEQFF	0	0	0	0.092	0.002	0.024	0.125	0.043	0.001	0.005	0.009	0.016
CATSDYRDSYNEQFF	0.004	0	0	0.01	0.025	0.015	0.037	0.093	0.038	0	0.046	0.005
CASDRRRGTEAFF	0	0	0	0	0	0	0	0.168	0	0	0	0
CASNPTSTVILYEQYF	0	0	0	0	0	0	0	0.019	0.149	0	0	0
CASSPLRSENTGELFF	0	0	0	0.01	0	0	0.046	0.087	0.032	0.011	0.028	0.11
CARNSGCEQYF	0	0	0	0.018	0.017	0.013	0.04	0.119	0.004	0.007	0.051	0.029
CASTIRQGAMDGYTF	0	0	0	0	0	0.105	0	0.026	0.134	0	0.031	0
CASRFAGTVGYTF	0	0	0	0	0	0	0.049	0.111	0	0	0	0
CASSRVQGGETQYF	0	0	0	0.084	0	0.102	0	0.021	0.138	0.02	0.002	0
CSARGTVGSYEQYF	0	0	0	0	0	0	0.159	0	0	0	0	0
CASSQARDNSPLHF	0	0	0	0	0.001	0	0.14	0.017	0	0	0	0.043
CASGAGTVRSPLHF	0	0	0	0	0.001	0.008	0.014	0	0.143	0.083	0.009	0
CASDPRGRLYGYTF	0	0	0	0	0.041	0	0	0.157	0	0	0	0
CASSLLRRADTQYF	0	0	0	0	0.001	0	0.07	0.072	0.014	0.007	0.02	0.155
CATSDLPRTSNTGELFF	0	0	0	0	0	0	0	0.156	0	0	0	0
CASSRGLAGVETQYF	0	0	0	0	0	0.033	0	0.155	0	0	0	0
CASSYRGQSGYTF	0	0	0	0	0	0	0	0	0.154	0	0	0.029
CATSARTSGRPETQYF	0	0	0	0	0	0.138	0.153	0	0	0	0.18	0
CAISVGLADTDTQYF	0	0	0	0	0	0	0	0	0.153	0	0	0
CASSSGTSGRYEQYF	0	0.005	0.01	0.024	0.011	0.008	0.026	0.053	0.073	0.019	0.063	0.149
CASSSGGQETQYF	0	0	0	0	0.007	0.001	0	0.152	0	0	0.003	0
CSARGLGLAGARSDTQYF	0	0	0	0.003	0.069	0	0.001	0.095	0.056	0	0	0
CASSRYTEAFF	0	0	0	0	0	0	0.137	0	0.014	0	0	0
CSARTGSNQPQHF	0	0	0	0	0	0	0.151	0	0	0	0	0
CATSDHQDSTDTQYF	0	0	0	0.006	0.013	0.044	0.079	0.063	0.008	0.09	0.013	0.135
CASSTWTGEGDTQYF	0	0	0	0	0	0.152	0.072	0.077	0	0	0	0
CASSPTASGNTIYF	0	0	0	0	0	0	0.038	0.11	0	0	0	0
CSARDARAKNIQYF	0	0	0	0	0	0	0	0	0.148	0	0	0
CASSPGLASNEQFF	0	0	0.002	0	0	0	0	0	0.144	0.011	0	0
CASSQQGRGETQYF	0	0	0	0	0	0	0	0	0.143	0	0	0
CASSLARVVNTGELFF	0	0	0	0.069	0	0	0.142	0	0	0	0.149	0
CASSTGTSEISYNEQFF	0	0	0	0	0	0	0.141	0	0	0	0.014	0
CASSPGDAYNEQFF	0	0	0	0	0	0	0.141	0	0	0	0	0
CATSDYQGTDTQYF	0	0	0	0	0	0	0	0	0.14	0	0	0
CSARVGGQVIQPQHF	0	0	0	0	0	0	0	0	0.139	0	0	0
CASSSRQGSVYGYTF	0	0	0	0	0	0	0	0	0.137	0.037	0	0
CATRDRVDEQFF	0	0	0.004	0.015	0.115	0.055	0.088	0.002	0.045	0	0	0
CASSIMGQDTDTQYF	0	0	0	0	0	0	0	0.134	0	0	0	0
CASSLTHSLAFF	0	0	0	0	0.004	0	0	0.133	0	0	0	0
CASSLLSSLNTEAFF	0	0	0	0	0	0	0	0	0.133	0	0	0
CASSDTRPTNTGELFF	0	0	0	0.065	0.045	0.036	0.037	0.05	0.045	0.047	0.12	0.08
CSARDQRRKDTQYF	0	0	0	0	0	0.003	0	0.132	0	0	0	0
CASSFRQGAREQYF	0	0	0	0.005	0.207	0.026	0.016	0.087	0.028	0.029	0.024	0
CASSERDRVGADTQYF	0.002	0.005	0	0.137	0.052	0.109	0.019	0.061	0.049	0.017	0.035	0.018
CASSLEGGSWTEAFF	0	0.01	0	0.036	0.058	0.086	0.023	0.103	0.002	0.066	0.036	0.032
CSAWGRSTDTQYF	0	0	0	0	0	0	0	0.128	0	0	0	0
CATSPGGREGEQFF	0	0	0	0	0	0	0.015	0.113	0	0	0	0
CASSPHSGRGTDTQYF	0	0	0	0	0	0	0	0.127	0	0	0	0
CASSLSRGQETQYF	0	0.028	0	0	0	0	0	0	0.124	0	0	0
CASSIVRDRDQPQHF	0	0	0	0	0	0	0.124	0	0	0	0	0
CSTGRDYGYTF	0.015	0.054	0.057	0.076	0.073	0.034	0.035	0.034	0.054	0.034	0.021	0.03
CASSPGDRGETQYF	0	0	0	0.01	0.001	0.059	0.043	0.032	0.047	0.084	0.061	0.041
CASTFPQANYGYTF	0	0	0	0.024	0	0	0	0.094	0.028	0.014	0	0
CASTTVEGNSPLHF	0	0	0	0	0	0	0.122	0	0	0	0	0
CASSEQGEYGYTF	0	0	0	0	0	0	0.027	0.094	0	0.007	0	0.039
CASSPRQGNGYTF	0	0	0	0.107	0.008	0.032	0.054	0.005	0.061	0	0	0.221
CSARDWAGVKETQYF	0	0	0	0	0	0	0.12	0	0	0	0	0
CASSLDLGDNYGYTF	0	0	0	0.058	0.004	0.001	0.067	0	0.052	0.017	0.003	0.003
CASTSIQGNTEAFF	0	0.013	0	0	0	0.145	0.042	0.057	0.019	0.036	0.016	0.103
CASRRLAGGSYEQYF	0	0	0	0.029	0.068	0.031	0.014	0.104	0	0.047	0	0.016
CSARTSGRKDTQYF	0	0.009	0	0	0	0	0.072	0.044	0	0	0	0
CASSLWGNSGANVLTF	0	0	0	0	0	0	0.115	0	0	0	0	0
CASSLGTGGRNGYTF	0	0	0	0	0	0	0.114	0	0	0.005	0	0
CASTQLGGRETQYF	0	0	0	0.012	0	0.006	0	0.03	0.082	0.013	0.262	0
CASSLGTDTQYF	0	0	0.006	0	0.125	0	0.104	0.005	0.003	0	0.014	0
CASSQDLGGWSETQYF	0	0	0	0	0	0	0.096	0.014	0.002	0.002	0.006	0
CASSSNRAENTGELFF	0	0	0	0	0.068	0	0.061	0	0.05	0	0	0
CASSLVGWTGEQFF	0	0.009	0	0	0.046	0.22	0.057	0.022	0.031	0.078	0.051	0.042
CASSLDGSGAVSSPLHF	0	0	0.003	0.022	0.03	0.013	0.032	0.056	0.021	0.005	0.014	0.011
CASSLVLAGAYEQYF	0	0	0.018	0	0	0.02	0	0	0.109	0	0	0
CATSARTGTPYGYTF	0	0	0	0	0	0	0.109	0	0	0	0	0
CASSPRTGSLLGYTF	0	0	0	0	0	0	0.043	0.065	0	0	0	0
CASLGESGNTIYF	0	0	0	0.081	0	0.012	0.057	0.037	0.013	0.079	0	0.008
CASSPYPAGAGTDTQYF	0	0	0	0.015	0.003	0.008	0.037	0.023	0.046	0.002	0.02	0
CASSLGQGGVLEQYF	0	0	0	0	0.003	0	0.005	0	0.101	0	0.016	0
CSARAGAGESF	0	0	0	0	0	0	0.106	0	0	0	0	0
CSPDRVTDTQYF	0	0	0	0	0.035	0.028	0.018	0.087	0	0	0.034	0
CASRLSGSYEQYF	0	0	0	0	0.02	0	0	0	0.104	0	0.012	0
CATSKPGSDYGYTF	0.014	0.148	0.087	0.039	0.029	0.017	0.044	0.028	0.031	0.021	0.011	0.022
CASRDRRGEAFF	0	0	0	0	0	0	0.103	0	0	0	0.034	0
CSAPGGSGETQYF	0	0	0	0	0	0	0	0	0.103	0	0	0
CASDRGRETQYF	0	0	0	0	0.065	0	0.069	0	0.033	0	0	0
CATREGQAQETQYF	0	0	0	0	0	0	0.102	0	0	0	0	0
CASSYRQGATDGYTF	0	0	0	0	0	0	0	0.102	0	0	0	0
CASSYRLADTDTQYF	0	0	0	0	0	0	0	0.101	0	0	0.028	0
CASRSRQGNLYGYTF	0	0	0	0	0	0	0	0.101	0	0	0	0
CASSRQQGDPYEQYF	0	0	0	0	0	0	0	0.1	0	0	0	0
CASSYSSPGIDEQYF	0	0	0	0	0	0	0	0	0.099	0.197	0	0
CATSSRQGGVYGYTF	0	0	0	0.076	0	0.029	0	0	0.099	0	0	0.023
CASSLGGRGNQPQHF	0	0	0.033	0	0	0	0	0.099	0	0	0.001	0
CSARAEYVYGYTF	0	0	0	0	0	0	0	0.099	0	0	0	0
CASSLGLATNEQFF	0	0	0	0	0	0.009	0.098	0	0	0	0	0
CASSLGSGSTDTQYF	0	0	0	0	0	0	0	0.098	0	0	0	0
CASPMGGTVIYEQYF	0	0	0	0.085	0	0.011	0.066	0.03	0.001	0.008	0.025	0.024
CASRDTWSPAYEQYF	0	0	0	0.081	0	0	0.017	0	0.08	0	0.041	0
CASSFVRTGQGGQPQHF	0	0	0	0	0	0	0	0	0.096	0	0	0
CASSSRDNSPLHF	0	0.015	0	0.007	0.023	0	0.007	0.03	0.058	0.018	0.006	0.04
CASSEQLSGANVLTF	0	0	0	0	0	0	0.095	0	0	0	0	0
CASSYSGQGSNQPQHF	0	0	0	0	0	0.003	0	0	0.094	0.038	0	0.041
CASSLRRNQPQHF	0	0	0	0	0	0	0	0	0.094	0	0.023	0
CASSINRGRVNQPQHF	0	0	0	0	0	0.052	0	0	0.094	0	0.015	0
CATSARQGAFGYTF	0	0	0	0.097	0	0.004	0.021	0	0.073	0	0	0
CASKTGSKNEQFF	0.002	0	0	0.018	0.054	0.065	0	0.059	0.034	0.084	0.02	0.141
CSARDSSAKNIQYF	0	0	0	0	0	0.138	0	0.081	0.012	0	0	0.017
CASSPGYIYNEQFF	0	0	0	0	0	0	0.007	0.046	0.039	0	0	0.069
CATAGNLFTDTQYF	0	0	0	0	0	0	0.092	0	0	0	0.004	0
CASSYGLAGVYNEQFF	0	0	0	0	0	0	0	0.091	0	0	0	0
CASSLELVSYGYTF	0.012	0.018	0	0.015	0.032	0.016	0.044	0.013	0.033	0.087	0.026	0.009
CASSADDTEAFF	0	0	0	0	0	0	0.09	0	0	0.019	0	0
CASSLGGGNGYTF	0	0	0	0	0	0	0.09	0	0	0	0	0
CATSSRKGGVYGYTF	0	0	0	0.032	0	0.111	0	0	0.089	0	0.159	0
CASSLLRVSSGYTF	0	0	0	0.039	0	0	0.059	0.03	0	0	0	0
CATSDFQGGATDTQYF	0	0	0	0.016	0	0	0.089	0	0	0	0	0
CSAAKGGTDTQYF	0	0	0	0	0	0	0.089	0	0	0	0	0
CASRALRSAEAFF	0.012	0	0	0.001	0	0.044	0	0.086	0.002	0.008	0.069	0
CASNQGLNSPLHF	0	0	0	0	0	0	0.088	0	0	0	0	0
CASSPRQGAYYGYTF	0	0	0	0	0	0	0.088	0	0	0	0	0
CASSRPGVETQYF	0	0	0	0	0	0	0	0	0.087	0	0	0
CASSNRQGDIGGYTF	0	0	0	0	0	0	0	0.087	0	0	0	0
CATSLSGTSTDTQYF	0	0	0	0	0	0	0.079	0.007	0	0	0	0
CASSPSGVPETQYF	0	0	0	0.024	0.209	0.03	0	0.086	0	0	0.012	0.232
CSAPDSQGSGNTIYF	0	0	0	0	0	0	0.085	0	0	0.032	0	0
CASSNRQGDIYGYTF	0	0	0	0	0	0	0	0	0.085	0	0	0
CASSFSQGNTEAFF	0.01	0	0	0.025	0	0	0.025	0.059	0	0	0.05	0.138
CASSLAGGLGRTEAFF	0	0	0	0.022	0.032	0.105	0.021	0.043	0.019	0.023	0.032	0.043
CASSEPAEADTQYF	0	0	0	0	0	0	0.083	0	0	0	0	0
CASSGRRGDGYTF	0	0	0	0	0	0	0	0.083	0	0	0	0
CASSEPQDGETQYF	0	0	0	0.105	0.143	0.016	0.008	0.075	0	0	0.068	0.175
CASRSGQDQETQYF	0	0	0	0.008	0	0.006	0.028	0	0.054	0	0.209	0
CASSLSIQGGRGEKLFF	0	0.002	0	0.004	0.005	0.024	0.023	0.048	0.011	0	0.002	0
CSVPSTDTQYF	0	0	0	0	0	0	0.082	0	0	0	0	0
CSARPGTGSTDTQYF	0	0	0	0	0	0	0	0.082	0	0	0	0
CASSLGYRTDTQYF	0	0	0	0	0	0	0.025	0.057	0	0	0	0
CASSSRSGTVEGYTF	0	0	0	0	0	0	0	0	0.082	0	0	0
CSARELATALDTQYF	0	0	0	0	0.113	0	0	0.081	0	0	0	0.007
CASSLEPLYEQYF	0	0	0	0	0	0	0	0.081	0	0	0	0
CASSLIAGIGGYTF	0	0	0	0	0	0	0	0.081	0	0	0	0
CASSPGFGTDTQYF	0	0	0	0	0	0	0.004	0.077	0	0	0	0
CASSSRTGNPYGYTF	0	0	0	0	0	0	0	0	0.08	0	0	0
CSARAGNAYGYTF	0	0	0	0	0	0	0	0	0.08	0	0	0
CASSSPGGGAEQYF	0	0.006	0	0.007	0.005	0.013	0.029	0.049	0.001	0.053	0.033	0.02
CASTTIPGANVLTF	0	0	0	0.071	0.195	0.005	0.016	0	0.063	0	0	0
CASRHSYRSRYNEQFF	0	0	0	0	0	0	0	0.079	0	0	0	0
CASSAGLAGNTSTDTQYF	0	0	0	0	0	0	0	0.079	0	0	0	0
CASSQGQGLRDKNIQYF	0	0	0	0	0	0	0	0	0.079	0	0	0
CSATSAGTEGEKLFF	0	0	0	0.049	0.022	0.105	0.019	0.05	0.009	0.034	0.032	0.059
CSAREQNDQPQHF	0	0.106	0.041	0.01	0.012	0.007	0.034	0.025	0.019	0.023	0.017	0.013
CASSRDSLYQETQYF	0	0	0	0	0	0	0.078	0	0	0	0	0
CASSKSTGTSRYIQYF	0	0	0	0	0	0.007	0.035	0.04	0.002	0	0	0
CASSKLEGVIGYTF	0	0	0	0.12	0.022	0.073	0	0.077	0	0.01	0.027	0.06
CASSTGEGQETQYF	0	0	0	0	0.043	0	0.022	0	0.055	0	0	0
CASSQTATDTQYF	0	0	0	0	0.006	0	0.024	0.052	0	0.039	0.024	0
CATSDSSPRINTGELFF	0	0	0	0	0	0	0.076	0	0	0	0	0
CASSPRVTDTQYF	0	0	0	0.004	0.031	0.021	0	0.075	0	0.029	0.019	0.003
CASSYGLAGSNEQFF	0	0	0	0	0.039	0.01	0.006	0.06	0.009	0.011	0	0
CSVERTGGTEAFF	0	0	0	0	0	0	0	0	0.075	0	0	0
CASSGLANTGELFF	0	0	0	0	0.05	0	0.057	0	0.017	0	0	0
CASSGDRSFYGYTF	0	0	0	0.005	0	0	0.062	0	0.012	0	0.227	0
CASSFITIQETQYF	0.006	0	0	0	0	0	0	0.074	0	0	0	0.072
CASSIGVRGRRGYTF	0	0	0	0	0	0	0.074	0	0	0	0	0
CASSYGDSGANVLTF	0	0	0	0	0	0	0	0.074	0	0	0	0
CASSEGGRITYGYTF	0	0	0	0	0	0	0	0	0.074	0	0	0
CASSDLQGRNQPQHF	0	0	0	0	0	0.018	0	0.015	0.058	0.034	0.076	0
CASSSGQILTGELFF	0	0	0	0.022	0	0	0.009	0	0.064	0	0.059	0
CASSSRENIQYF	0	0	0	0	0	0	0.073	0	0	0	0.054	0
CSARGQGAKNIQYF	0	0	0	0	0	0	0	0.073	0	0	0	0
CASSSGVDRAGELFF	0	0	0	0.108	0.074	0.029	0.012	0.009	0.051	0.023	0.227	0.021
CASSLGLAGAGTDTQYF	0	0	0	0.008	0.004	0.01	0.01	0.059	0.003	0.005	0.027	0.008
CASSLLGLNSPLHF	0	0	0	0	0	0.004	0	0	0.072	0	0	0
CASSPRYGYTF	0	0	0	0	0	0	0.072	0	0	0	0	0
CASSYTGSNYGYTF	0	0	0	0	0	0	0	0	0.072	0	0	0
CASSELAGVRETQYF	0	0	0	0	0.04	0	0.028	0.028	0.015	0.067	0.039	0
CASSNRTGSGYTF	0	0	0	0	0	0	0.071	0	0	0	0.126	0
CATSRDLTGRGYEQYF	0	0	0	0	0	0	0	0	0.071	0.094	0	0
CATKGLEGYNEQFF	0	0.006	0	0.009	0.019	0.004	0.004	0.041	0.026	0.008	0.01	0.033
CASSTLDLAPLHF	0	0	0	0.011	0	0.053	0.071	0	0	0.043	0.005	0
CARTSQSNEQFF	0	0	0	0	0	0	0	0	0.071	0	0	0
CSAYIDRNTEAFF	0	0	0	0	0	0	0	0.07	0	0	0	0
CASSLGLSYNEQFF	0.007	0	0	0	0	0	0.043	0.027	0	0	0	0.008
CSVVELAGPDTQYF	0	0	0	0.051	0	0	0	0.069	0	0	0.015	0.001
CASSFRGGHGYTF	0	0	0.081	0	0	0	0.069	0	0	0	0.002	0
CASGTSGTDTQYF	0	0	0	0	0	0.002	0.005	0.032	0.032	0	0	0
CASSLGQGYGYTF	0	0	0	0	0	0	0.059	0.001	0.008	0	0	0
CSAGTAGGAFSGYTF	0	0	0	0	0	0	0.015	0.053	0	0	0	0
CASSFRTGNTIYF	0	0	0	0.129	0	0.031	0.067	0	0	0	0.018	0.009
CASSLSRDGNQPQHF	0	0	0	0	0	0	0.067	0	0	0	0	0
CASSLERQKETQYF	0	0	0	0	0	0	0.067	0	0	0	0	0
CSAATGGLTEAFF	0	0	0	0	0	0	0	0.067	0	0	0	0
CASSLVRLADHNEQFF	0	0.003	0.012	0.029	0.054	0.033	0.02	0.018	0.028	0.045	0.009	0.01
CASSLGHHSYEQYF	0	0	0	0	0	0	0.066	0	0	0	0	0
CASSFLAATETQYF	0	0	0	0	0	0	0	0.066	0	0	0	0
CASSPLLGDRPLEEQYF	0	0	0	0	0	0	0	0	0.066	0	0	0
CSARDYSGALDTQYF	0	0	0	0	0	0	0	0	0.066	0	0	0
CASSFFRTNTGELFF	0	0	0	0.013	0.034	0.042	0	0.065	0	0.005	0.024	0.028
CSARAPASGTPDEQFF	0	0	0	0.065	0.002	0.026	0.002	0.011	0.052	0	0.038	0.014
CASSFNRGKGAEAFF	0	0	0	0	0	0	0.065	0	0	0	0	0
CASSLDGLEAFF	0.015	0	0	0.059	0.015	0.069	0.037	0.004	0.023	0.006	0.064	0.076
CASSPRAGSGYTF	0	0	0	0	0	0	0	0.064	0	0	0	0.018
CASSYEFGGTEAFF	0	0	0	0	0.088	0	0.064	0	0	0	0	0
CASSSLAGLSSGSSYNEQFF	0	0	0	0	0	0	0.064	0	0	0	0	0
CASRSGTVNTGELFF	0	0	0	0	0	0	0.01	0.054	0	0	0	0
CASRSDRPNSNQPQHF	0	0	0	0	0	0	0	0.063	0	0	0.238	0
CASSPTSANQPQHF	0	0	0	0	0	0	0.063	0	0	0	0.013	0.003
CASGSHLYGYTF	0	0	0	0	0	0	0	0.063	0	0	0	0
CASSARTGTPYGYTF	0	0	0	0	0	0	0	0.063	0	0	0	0
CASSPWDWTSPPYEQYF	0	0	0	0	0	0	0.011	0.052	0	0	0	0
CASSLFGGGNYEQYF	0	0	0.015	0	0	0	0.062	0	0	0	0.109	0.09
CASSMGDVDGYTF	0	0	0	0.032	0	0	0	0.062	0	0	0.087	0
CSAKDRVGHEQYF	0	0	0	0	0	0.005	0	0.051	0.011	0.004	0	0.032
CASSRTGNLNEQFF	0	0	0	0	0.025	0.16	0.042	0	0.02	0	0	0
CASSLLAGRAGNEQFF	0	0	0	0	0	0	0.062	0	0	0	0	0
CATSYGGMSTDTQYF	0	0	0	0	0	0	0	0.062	0	0	0	0
CASRNRPGLGEETQYF	0	0	0	0	0	0	0	0.062	0	0	0	0
CASSISRGRGYTGELFF	0	0	0	0	0	0	0	0.062	0	0	0	0
CASSLGQGSNQPQHF	0	0	0	0	0	0.01	0.01	0.051	0	0.025	0	0
CASSIGRQGTYNEQFF	0	0	0	0.012	0	0	0	0.061	0	0.009	0	0
CASNHGGRSNQPQHF	0	0	0	0	0	0	0	0.061	0	0	0	0
CASSTQYYEQFF	0	0	0	0.011	0	0	0	0.061	0	0	0	0
CASSLGAGDGYTF	0	0	0	0	0	0	0.061	0	0	0	0	0
CATSPGEVTESQETQYF	0	0	0	0	0	0	0.061	0	0	0	0	0
CASSIVMATSHEQYF	0	0	0	0	0	0	0.045	0.016	0	0	0	0
CASSLRSGTGSYNEQFF	0	0	0	0	0	0	0	0.061	0	0	0	0
CSASNTITAGPRRYEQYF	0	0	0	0	0	0	0	0.061	0	0	0	0
CASNGNQPQHF	0	0	0	0	0	0	0	0	0.06	0	0.166	0
CASSLSFSAYNEQFF	0	0	0.001	0.006	0.02	0.004	0.041	0.01	0.009	0.031	0.046	0.021
CASSDSPGLRALDTQYF	0	0	0	0	0.002	0.028	0	0.06	0	0.003	0.004	0.017
CASSSRGSSGYTF	0	0	0	0	0.003	0	0	0	0.06	0	0	0
CASSSRSGTLGGYTF	0	0	0	0	0	0	0.06	0	0	0	0	0
CASSLTATVNTDTQYF	0	0	0	0	0	0	0.06	0	0	0	0	0
CAFAGGQETQYF	0	0	0	0	0	0	0.032	0	0.028	0	0	0
CASSPVLAEYNEQFF	0	0	0	0	0	0	0	0.06	0	0	0	0
CAISEPDRGKETQYF	0	0	0	0	0	0	0	0.06	0	0	0	0
CASSFRGSGNTIYF	0	0	0	0	0	0	0	0.056	0.003	0	0	0
CASSNTQGLWEQFF	0	0.001	0	0.001	0.016	0.003	0.037	0	0.022	0.004	0	0.028
CASRRVGQGYRNEQFF	0	0	0.011	0	0	0	0	0.059	0	0	0	0
CASSRMGNQPQHF	0	0	0	0	0	0	0.059	0	0	0	0	0
CASSSPPGQPYEQYF	0	0	0	0	0	0	0.058	0	0	0	0	0
CSVEGSSGANVLTF	0	0	0	0	0	0	0.058	0	0	0	0	0
CASSLGPRDEQYF	0	0	0	0	0	0.143	0	0.057	0	0.044	0.06	0.09
CASSLSSVGARWPQHF	0	0	0	0.048	0.23	0	0.004	0.053	0	0.065	0	0.041
CASSGGQYSNQPQHF	0	0.024	0	0.009	0	0.005	0	0.006	0.051	0	0.005	0.016
CASSSRLAGGVGNEQFF	0	0	0	0	0	0	0	0.057	0	0	0.006	0
CASSSGGNTEAFF	0	0	0	0.001	0	0.002	0	0	0.057	0	0	0.001
CASSFWSDEAFF	0	0	0	0	0	0.036	0	0	0.056	0.016	0.063	0.019
CASSPRGVAYEQFF	0	0	0	0	0	0	0	0.056	0	0	0.034	0
CSATKRDTQYF	0	0	0	0	0.003	0.003	0	0	0.056	0	0.005	0
CASSYHLTTSDQETQYF	0	0	0	0	0.02	0	0	0	0.056	0	0	0
CAIKDGLGYTF	0	0	0	0	0	0	0.056	0	0	0	0	0
CASSYRGQQPQHF	0	0	0	0	0	0	0.056	0	0	0	0	0
CASSRYPQGLTDTQYF	0	0	0	0	0	0	0	0.056	0	0	0	0
CATSPYLLTGASYEQYF	0	0	0	0.009	0	0.01	0.01	0.042	0.003	0	0.005	0
CASSQSLLAGEQFF	0	0	0	0.009	0.005	0.008	0.023	0.024	0.008	0.028	0.028	0.013
CASSSRTGALNGYTF	0	0	0	0	0	0	0.055	0	0	0	0	0
CASSKRQGGVRGYTF	0	0	0	0	0	0	0.055	0	0	0	0	0
CASRGGYGYTF	0	0	0	0	0	0	0	0.055	0	0	0	0
CASSSLEGLETQYF	0	0	0	0	0	0	0	0.055	0	0	0	0
CASGTSGGAQETQYF	0	0.027	0	0.006	0.021	0.003	0.013	0.023	0.019	0.014	0	0.02
CASSYSASLGNQPQHF	0	0	0.033	0.01	0.009	0.004	0	0	0.054	0.011	0	0.006
CASSTGGPEAFF	0	0	0	0	0	0	0	0.054	0	0	0	0
CASSLNGRTAFYGYTF	0	0	0	0	0	0	0	0	0.054	0	0	0
CASSRTGGTEAFF	0	0	0	0.017	0.006	0.09	0.014	0.039	0	0.06	0.004	0.011
CASSLDLELETQYF	0	0	0	0.036	0.008	0.009	0.004	0.049	0	0.025	0.006	0.006
CASSLVAGAYNSPLHF	0	0	0	0	0	0	0.035	0	0.018	0.008	0	0
CSARVWGGQDDGRIYGYTF	0	0	0	0	0	0	0	0	0.053	0	0	0
CASSLGLAAETQYF	0	0	0	0.225	0.014	0	0	0.017	0.035	0	0	0.114
CASSYPKTSGVSSYNEQFF	0	0	0	0	0	0	0.021	0.031	0	0.029	0.022	0.042
CSASPGQGRQTQYF	0	0.015	0.034	0.016	0.008	0.007	0.012	0.008	0.032	0.031	0.01	0
CSARPPLTRGSYNEQFF	0	0	0	0.059	0.071	0.087	0.016	0.026	0.01	0.023	0.064	0.006
CASSRDRQETQYF	0.008	0.004	0.017	0	0	0.003	0	0	0.052	0.008	0.021	0.017
CSARGGQGAGGYTF	0.012	0.013	0.195	0	0.014	0.014	0.007	0.007	0.038	0.012	0.004	0.012
CATSREAGQPQHF	0	0.043	0.04	0	0.009	0	0.02	0	0.031	0.013	0	0
CASSQENTEAFF	0	0	0	0.021	0.001	0	0.029	0.022	0	0	0.011	0
CTSSSRGSGYF	0	0	0	0	0.009	0	0	0.051	0	0	0.014	0
CASSLEETQYF	0.001	0.01	0.012	0.003	0.001	0.001	0.008	0	0.043	0	0	0.001
CASSFQGGMGAKNIQYF	0	0	0	0.078	0	0	0.051	0	0	0	0	0
CASSTQPRTGGGYTF	0	0	0	0	0	0	0.051	0	0	0	0	0
CASSLMGQNQPQHF	0	0	0	0	0.004	0.011	0	0.002	0.048	0.022	0	0.147
CASSGRQGDLDGYTF	0	0	0	0.037	0.002	0.041	0	0.05	0	0.025	0.045	0
CASSPVQGADTQYF	0	0	0	0	0	0	0	0.009	0.041	0	0.054	0
CASSLGWMRTSGSAPDTQYF	0	0	0	0	0.009	0.003	0	0.05	0	0.028	0	0.009
CASSVGGRVPMNTEAFF	0	0	0	0	0	0	0.05	0	0	0	0	0.02
CASSYWGQGHEQYF	0	0	0	0	0.039	0	0.045	0.005	0	0	0	0.002
CASARSGEYEQYF	0.001	0	0	0.001	0.002	0.021	0	0.048	0.002	0	0.002	0
CASSFIRAAGELFF	0	0	0	0	0.122	0	0	0.05	0	0	0	0
CASSLMRETQYF	0	0	0	0	0	0	0.05	0	0	0	0	0
CASSPKRDRILNEQFF	0	0	0	0	0	0	0	0.05	0	0	0	0
CASSLWRGPNYGYTF	0	0	0	0	0	0	0.019	0.031	0	0	0	0
CASSLEQGATEAFF	0	0	0	0	0	0	0	0	0.05	0	0	0
CSARGRGGGRELFF	0	0.002	0	0.005	0.071	0	0	0.047	0.002	0.04	0.024	0.087
CASSLKERIWSNQPQHF	0	0.04	0.127	0.011	0	0.012	0.004	0.027	0.018	0.016	0.016	0.016
CASSSKGGSPLHF	0	0	0	0	0.001	0.003	0.005	0.014	0.03	0	0.011	0.006
CASSLRGSGHYGYTF	0	0	0	0	0	0	0.022	0	0.027	0	0	0.017
CASRRGRAGGYTF	0	0	0	0	0.145	0	0.049	0	0	0	0.015	0
CASRDPHVGISGNTIYF	0	0	0	0.022	0.003	0.01	0	0.049	0	0	0	0
CASSLGTTNYGYTF	0	0	0	0	0	0	0	0.049	0	0	0	0
CASSSLTTANGYTF	0	0	0	0	0	0	0	0.049	0	0	0	0
CSVEDRIIGAFF	0	0	0	0	0	0	0	0	0.049	0	0	0
CAISEPTGKGETQYF	0	0	0	0.007	0	0	0.043	0	0.006	0	0	0
CASSQTSVRDTQYF	0	0.001	0	0	0.098	0.027	0	0	0.048	0.018	0.062	0.139
CASSTVLGAPEQFF	0	0	0	0	0	0	0.007	0.041	0	0	0.004	0
CASSPSSRTQYF	0	0	0	0	0	0	0	0	0.048	0	0	0
CASSELRQANTEAFF	0	0	0	0.007	0.008	0.01	0.048	0	0	0	0	0
CASNLLRDSPEQFF	0	0	0	0	0	0	0.048	0	0	0	0	0
CASSPQAGAYGYTF	0	0	0	0	0	0	0	0.048	0	0	0	0
CASSNRDQPQHF	0	0	0	0	0	0	0	0	0.048	0	0	0
CSASRVAGGTGELFF	0	0	0	0	0	0	0	0	0.048	0	0	0
CASNLQTSDSYNEQFF	0	0	0	0	0	0	0	0.047	0	0	0.056	0
CSARTSVGNTEAFF	0	0.045	0	0	0.005	0.008	0.007	0.008	0.032	0.037	0.008	0
CASSPGTGPYGGYTF	0	0	0	0.05	0.113	0	0	0	0.047	0	0	0.033
CSARDSGRKDTQYF	0	0	0	0	0.033	0	0.047	0	0	0	0	0
CASSYSRGGFYTGELFF	0	0	0	0	0	0	0.006	0	0.041	0	0	0
CASSFVGDRPNNEQFF	0	0	0	0	0	0	0.034	0	0.012	0	0.061	0.036
CASSPPGQGFDEQFF	0.002	0	0	0	0.017	0.005	0.004	0.041	0.001	0.009	0.009	0.026
CASSLSTDTQYF	0	0	0.018	0	0.002	0.002	0.001	0.004	0.041	0	0.003	0.009
CSARRGTSVNTEAFF	0	0	0	0	0.008	0	0	0.046	0	0	0	0
CASSRGTFGYTF	0	0	0	0	0	0	0.046	0	0	0	0	0
CASSLVLGPNRKTQYF	0	0	0	0	0	0	0	0	0.046	0	0	0
CASSRTAATDTQYF	0	0	0	0.056	0.046	0	0	0.031	0.014	0.035	0.061	0.013
CASRRYSYEQYF	0	0	0	0.016	0.017	0.018	0.007	0.033	0.005	0.008	0.016	0.013
CSARIGLAGGPNNEQFF	0	0	0	0.014	0	0.005	0	0.033	0.012	0	0.006	0.023
CGLEGGETQYF	0.008	0.032	0.084	0.011	0.01	0.004	0.025	0.015	0.005	0.007	0.014	0.005
CASSPPVQEGGSPLHF	0	0	0	0	0	0.001	0.045	0	0	0	0	0
CSARESRAKNIQYF	0	0	0	0	0	0	0.045	0	0	0	0	0
CASSITASGNNEQFF	0	0	0	0	0	0	0	0.045	0	0	0	0
CSARLAGGDTQYF	0	0.017	0.04	0.012	0.011	0.007	0	0.009	0.035	0	0.004	0.007
CASIEGQTDTQYF	0	0	0	0.247	0	0	0.033	0.011	0	0	0	0.162
CASSQVYNEQFF	0	0	0	0	0	0	0.04	0	0.004	0.04	0	0.002
CASSYSGTRPDTQYF	0	0	0	0.181	0	0.044	0.044	0	0	0	0	0
CASSEPQGTDTQYF	0	0	0	0.032	0	0	0	0	0.044	0	0	0
CASSGQGLTEAFF	0	0	0	0.003	0.021	0	0	0	0.044	0	0	0
CASSLSQGFHEQYF	0	0	0	0	0	0	0.044	0	0	0	0	0
CASSNWGAGAETQYF	0	0	0	0	0	0	0.044	0	0	0	0	0
CASSRQGFTLHF	0	0	0	0	0	0	0.044	0	0	0	0	0
CATSSKSLSGTQYF	0	0	0	0	0	0	0.038	0	0.006	0	0	0
CASSFGQQETQYF	0	0	0	0	0	0	0	0	0.044	0	0	0
CASRGPSGTQYF	0	0	0	0	0	0	0	0	0.044	0	0	0
CASEARDRDTEAFF	0	0	0	0.047	0.017	0.032	0.026	0.011	0.006	0.014	0.006	0.023
CASSNRGCNQPQHF	0	0.042	0.029	0.011	0	0.01	0.002	0.027	0.014	0	0.005	0.006
CASTPVRDSEGTGNQPQHF	0	0	0	0	0.016	0.015	0.015	0.028	0	0	0	0.01
CASSLWVGGTGELFF	0	0	0	0	0	0	0.038	0.005	0	0	0	0
CASSLSAQSDHEQYF	0	0	0	0.006	0.024	0.108	0.017	0	0.025	0.037	0.116	0.079
CASSSRGTEAFF	0	0	0	0	0	0.003	0	0.042	0	0	0	0.076
CASSSWAPTEAFF	0.016	0.092	0.037	0.004	0.016	0.017	0.026	0.007	0.009	0.036	0.003	0.019
CASSRDRGRNQPQHF	0	0.038	0	0.013	0.008	0.004	0.014	0	0.028	0.013	0	0.017
CSAILAGGSAEAFF	0.014	0.013	0.014	0	0.011	0.012	0.007	0.006	0.029	0.003	0	0.015
CASSPTGTLRAFF	0	0	0	0.045	0	0	0.007	0	0.035	0	0.004	0
CASSFGQADNEQFF	0	0	0	0	0	0	0	0.042	0	0	0	0
CASSSRRGDSPLHF	0	0	0	0	0	0	0	0	0.042	0	0	0
CAISVAGSSTDTQYF	0	0	0	0	0	0	0	0	0.042	0	0	0
CASSSGPIQPQHF	0	0.041	0	0	0.009	0.007	0.007	0.018	0.017	0.018	0.023	0.007
CASSRGLPTDTQYF	0	0	0	0	0	0	0.006	0	0.036	0	0	0
CASSSRQGAIYGYTF	0	0	0	0.009	0.151	0	0.041	0	0	0.005	0	0.102
CASSPQGSDTEAFF	0	0.012	0.02	0.004	0	0	0.003	0.01	0.028	0.047	0.015	0
CASSPWREQGETQYF	0	0	0	0	0.01	0.04	0.041	0	0	0	0.024	0.03
CASSLDGIEAFF	0	0	0	0	0.048	0.008	0.025	0.011	0.005	0	0.044	0
CASSRTGENNQPQHF	0	0	0	0	0	0	0	0	0.041	0.014	0	0
CASSALSTGQPQHF	0	0.039	0	0	0	0.008	0.017	0.016	0.008	0	0.011	0
CASSQNPRDYGYTF	0	0	0	0	0	0	0.041	0	0	0.001	0	0
CASSLVFTAGHTGELFF	0	0	0	0	0	0.009	0	0	0.041	0	0	0
CSANEGLGETQYF	0	0	0	0	0	0	0.041	0	0	0	0	0
CASSFDRERNQPQHF	0	0	0	0	0	0	0.041	0	0	0	0	0
CASSIQGGQGQPQHF	0	0	0	0	0	0	0	0.041	0	0	0	0
CASSYSSQGADYGYTF	0	0	0	0	0	0	0	0	0.041	0	0	0
CASSRQGPGSSNQPQHF	0.021	0.049	0.174	0.02	0.05	0.002	0.019	0.004	0.018	0.033	0.025	0.022
CASSLGQGNVYEQYF	0	0	0	0	0.029	0.003	0.018	0.023	0	0.027	0.033	0
CASSHGNGIGTEAFF	0	0	0	0.064	0.067	0.038	0	0.019	0.022	0	0.025	0
CAITPGLAGGNYEQYF	0	0	0	0	0	0	0.04	0	0	0	0.078	0
CSARLLAGATGELFF	0	0	0	0.002	0	0.02	0.04	0	0	0	0	0
CASRPGVYTGELFF	0	0	0	0	0	0	0	0.04	0	0	0	0
CASSLTGGRYEQYF	0	0	0	0	0.008	0	0	0	0.039	0	0	0
CAGASRSNQPQHF	0	0	0	0	0	0	0	0.039	0	0	0	0
CATSRVGSVGTFEAFF	0	0	0	0.008	0	0	0.003	0	0.035	0	0	0
CASSRTGAVQPQHF	0	0	0	0	0	0.003	0	0	0.038	0.005	0.019	0.065
CASNRGHGSNQPQHF	0	0	0	0.034	0	0	0	0	0.038	0	0	0
CASSQDRASGYTF	0	0	0	0.025	0.004	0.003	0	0.01	0.028	0	0	0
CSAKSGHEQYF	0	0	0	0	0	0	0.038	0	0	0	0	0
CASSPRQGRGYTF	0	0	0	0	0	0	0	0.038	0	0	0	0
CSVGSSNYGYTF	0	0	0	0.055	0.072	0	0.004	0.033	0	0.016	0.086	0.015
CASSLTGSSTDTQYF	0	0	0	0	0	0.006	0	0.033	0.004	0	0	0.008
CASSFGQAGLSGYTF	0	0	0	0	0.001	0	0	0.037	0	0	0.248	0
CASTRREDTQYF	0	0	0	0	0	0	0	0.018	0.019	0.066	0	0.148
CASSLRREAGSTDTQYF	0	0	0	0.007	0.005	0	0.01	0	0.027	0.011	0	0.025
CASSTGQGGHEQYF	0	0	0	0	0.011	0.003	0.037	0	0	0	0	0.027
CASSRDSTDTQYF	0	0.012	0	0	0	0	0.001	0.036	0	0	0.004	0.002
CSADDRASNQPQHF	0	0	0	0	0	0	0.037	0	0	0	0	0
CASMRGQDSPLHF	0	0	0	0	0	0	0	0.037	0	0	0	0
CASSSRINRQLFF	0	0	0	0	0	0	0	0.037	0	0	0	0
CASSYSGTRVETQYF	0	0	0	0	0	0	0.014	0	0.022	0.248	0	0
CASSPGAVSQPQHF	0	0	0	0.001	0	0.001	0.028	0.002	0.006	0	0	0.067
CASTQRAGQLHGYTF	0.015	0	0	0	0	0.181	0.036	0	0	0	0	0.04
CASRREGREDTQYF	0.007	0	0.056	0	0.004	0	0.004	0.01	0.022	0.018	0	0.009
CASNDRNSPLHF	0	0	0	0.012	0.007	0.013	0.027	0	0.009	0.011	0.008	0
CASSPTGMNTEAFF	0	0	0	0	0	0	0.036	0	0	0	0.004	0
CATSRGTGDSYEQYF	0	0	0	0	0.061	0	0	0	0.036	0	0	0
CSVRQGAETQYF	0	0	0	0.116	0	0	0	0.036	0	0	0	0
CAIIPDRGNGNTEAFF	0	0	0	0	0	0.006	0	0	0.036	0	0	0
CASRQGQEAFF	0	0	0	0	0	0	0.036	0	0	0	0	0
CASSLGLAYEQYF	0	0	0	0	0	0	0	0.036	0	0	0	0
CASSPRQGGLSYTF	0	0	0	0	0.042	0	0	0.035	0	0	0.189	0
CATSERGEKQFF	0	0	0	0	0.122	0.005	0.032	0.003	0	0	0.161	0
CATSGRNSYNEQFF	0	0	0	0.002	0.006	0.008	0.035	0	0	0.034	0.003	0.017
CAISESISGGEETQYF	0	0.024	0.036	0	0	0.012	0	0	0.035	0	0.036	0
CASSLPSGTGGGETQYF	0.007	0.021	0.07	0	0.001	0.005	0.007	0.008	0.02	0.012	0.007	0.004
CASSLKRDASYEQYF	0	0	0	0	0	0	0.035	0	0	0.014	0	0
CASSVNKESQETQYF	0	0	0	0	0	0	0	0.008	0.027	0	0	0
CASSLAPEGASGYTF	0	0	0	0	0	0	0.035	0	0	0	0	0
CASSIWTGGGDTQYF	0	0	0	0	0	0	0.028	0.007	0	0	0	0
CASSLRPGVPYGYTF	0	0	0	0	0	0	0	0.035	0	0	0	0
CSAITGGPIKPQHF	0	0.027	0.019	0.018	0.018	0.006	0.01	0.012	0.013	0.008	0	0.016
CSARPLSTATDTQYF	0	0	0	0.021	0	0	0.034	0	0	0	0.007	0.107
CASSDWTGRETQYF	0.01	0.055	0.018	0.004	0.016	0.003	0.007	0.004	0.023	0.008	0	0.011
CSAGDRVLNEQFF	0	0	0	0.018	0.004	0	0.027	0.007	0	0.006	0	0.007
CASSLKGRDTQYF	0	0	0	0	0	0.012	0	0	0.034	0	0	0.004
CASSLTGGSPLHF	0	0	0	0	0	0	0	0	0.034	0	0	0
CASSPDRGLGPQHF	0	0	0	0	0	0.142	0	0.034	0	0	0	0
CSARGDRQGEKLFF	0	0	0	0	0	0	0.034	0	0	0	0	0
CASTLPDRVGVSNQPQHF	0	0	0	0	0	0	0.034	0	0	0	0	0
CSAKLTKGLAQPYEQYF	0	0	0	0	0	0	0.034	0	0	0	0	0
CASSRTSGKETQYF	0	0	0	0	0	0	0.03	0	0.004	0	0	0
CASSPGWGQGGDTQYF	0	0	0	0	0	0	0	0.034	0	0	0	0
CASSFGGRGGGYTF	0	0	0	0	0	0	0	0	0.034	0	0	0
CASSGAGLIYSNQPQHF	0	0	0	0	0	0	0	0	0.034	0	0	0
CASSPRGTNEKLFF	0	0	0	0	0	0	0	0	0.034	0	0	0
CASSQPRGLGGYTF	0	0	0	0.002	0.093	0.167	0.028	0.005	0	0.046	0	0.19
CASSERSGGLYGYTF	0	0	0	0	0	0	0.033	0	0	0.017	0	0
CASSPGLAEYYEQYF	0	0	0	0	0	0.041	0	0.033	0	0	0	0
CASSLLGDRGRNEQFF	0	0.005	0	0.008	0.011	0	0.003	0.03	0	0	0	0
CASSYSRGRFYNSPLHF	0	0	0	0	0	0	0.033	0	0	0	0	0
CATSRVGTGARNEQYF	0	0	0	0	0	0	0.033	0	0	0	0	0
CASSFQAGGTYEQYF	0	0	0	0	0	0	0	0	0.033	0	0	0
CASSKHHASNTGELFF	0	0	0	0	0	0	0	0.032	0	0.019	0.091	0.003
CASNLGLADNEQFF	0	0	0	0.044	0	0	0	0.032	0	0	0	0
CASSSGLASNEQFF	0	0	0	0.005	0	0	0.032	0	0	0	0	0
CASSRQGTREKLFF	0	0	0	0	0	0	0.032	0	0	0	0	0
CASSKTGDGTDTQYF	0	0	0	0	0	0	0.032	0	0	0	0	0
CSAREALDRGPTEAFF	0	0	0	0	0	0	0.032	0	0	0	0	0
CASSIWLEGAEAFF	0	0	0	0	0	0	0	0	0.032	0	0	0
CASSPRGGHGYTF	0	0.007	0	0.044	0.002	0.014	0	0.031	0	0.032	0.116	0.035
CASSSQTGAAISPSNF	0	0	0	0.022	0.027	0.007	0	0	0.031	0	0.048	0.09
CASSLGETQYF	0.009	0.01	0.004	0.033	0.005	0.07	0.001	0.003	0.027	0.052	0.012	0.005
CAWSVGQGSRETQYF	0	0	0	0	0	0.006	0.001	0.027	0.003	0.012	0.021	0.018
CASMSGQGAVGYTF	0	0	0	0	0	0	0	0	0.031	0.035	0	0
CASSQDVLGRRGKLFF	0	0	0	0	0.033	0	0	0.031	0	0	0.03	0
CAWSPRGLLNQPQHF	0	0	0	0.073	0.024	0	0.009	0	0.022	0.016	0.001	0.009
CSARDPNRRSDQPQHF	0	0	0	0	0.038	0	0.031	0	0	0.011	0	0
CASSLGTRNTGELFF	0	0	0	0	0	0	0	0.031	0	0	0	0.001
CASSLRQGSVDGYTF	0	0	0	0.014	0	0	0	0	0.031	0	0	0
CASSKRTDSYEQYF	0	0	0	0	0	0	0.031	0	0	0	0	0
CASSPTLGNQPQHF	0	0	0	0	0	0	0	0.031	0	0	0	0
CASSETPQREEQTQYF	0	0	0	0	0	0	0	0.031	0	0	0	0
CATSDSGDYFYEQYF	0	0	0	0	0	0	0	0.031	0	0	0	0
CASSTIAGGPGEQYF	0	0	0	0	0	0	0	0	0.031	0	0	0
CASSTTRELGTQHF	0	0	0	0	0	0	0	0	0.031	0	0	0
CASSVDRQETQYF	0	0	0	0	0	0	0	0	0.031	0	0	0
CASSFWGDTEAFF	0	0.079	0	0.003	0.004	0.013	0.012	0	0.018	0.048	0.027	0.039
CASSLKDIYGYTF	0	0	0	0.015	0	0	0.03	0	0	0.04	0	0
CASSNIQGGGEKLFF	0	0	0.003	0.01	0.004	0.004	0.006	0.015	0.009	0.002	0.001	0.03
CASSRGYGQADNEQFF	0	0	0	0	0	0	0	0.03	0	0.001	0.024	0
CASSPRRDSYEQYF	0	0	0	0	0.007	0	0	0	0.03	0.001	0.02	0
CASSRGQGDTEAFF	0	0	0	0.014	0	0	0	0.03	0	0	0.005	0.012
CASSLNPGTGSYEQYF	0	0	0	0.004	0	0	0.03	0	0	0	0	0
CASSLAGTSYNEQFF	0	0	0	0.002	0	0	0.03	0	0	0	0	0
CASSLDRIEAAFF	0	0	0.03	0	0	0	0	0.03	0	0	0	0
CAKFRGARNSNQPQHF	0	0	0	0	0	0	0.03	0	0	0	0	0
CASSRRQGSTNGYTF	0	0	0	0	0	0	0.03	0	0	0	0	0
CASSYIPGQGAAYEQYF	0	0	0	0	0	0	0.03	0	0	0	0	0
CASSWTGANQPQHF	0	0	0	0	0	0	0.03	0	0	0	0	0
CASSIMGSGRTGELFF	0	0	0	0	0	0	0	0.03	0	0	0	0
CASSQTSALPEAFF	0	0	0	0	0	0	0	0.03	0	0	0	0
CASSSPRLAGSGELFF	0	0	0	0	0	0	0	0.03	0	0	0	0
CASSLYGLTNTEAFF	0	0	0	0	0	0	0	0	0.03	0	0	0
CASSFFGVKNTGELFF	0	0	0	0	0	0	0	0	0.03	0	0	0
CASSWDGRDYGYTF	0	0	0	0.013	0.026	0	0.029	0	0	0.069	0	0.007
CASSQGTDAGELFF	0	0	0	0	0	0	0	0	0.029	0.057	0	0
CASSRGQFYEQYF	0	0	0	0	0	0	0	0.029	0	0	0	0.05
CASSEIRVAYEQYF	0	0	0	0	0	0	0	0.029	0	0	0.006	0.007
CASSQGFYSYEQYF	0	0	0	0	0	0	0	0.029	0	0	0	0.008
CASSAGTGGLGGQPQHF	0	0	0	0	0	0	0.029	0	0	0	0	0
CASGPRQGVGETQYF	0	0	0	0.008	0	0	0	0	0.029	0	0	0
CASSLLAGGLGANVLTF	0	0	0	0	0	0	0.029	0	0	0	0	0
CATSEGDTWTYEQYF	0	0	0	0	0	0	0	0.029	0	0	0	0
CASSIEIGAGTQYF	0	0	0	0	0	0	0	0.029	0	0	0	0
CSAPELSGYTF	0	0	0	0	0	0	0	0.029	0	0	0	0
CSARGDPSYEQYF	0	0	0	0	0	0	0	0	0.029	0	0	0
CASSLRGPGELFF	0	0	0	0	0	0	0	0	0.029	0	0	0
CSAETGYSYEQYF	0	0	0	0	0	0	0	0	0.029	0	0	0
CASSMKQGTYEQYF	0	0	0	0	0	0.006	0	0.028	0	0	0.046	0.011
CASSGLAGGHEQFF	0	0	0	0	0	0	0	0.028	0	0.004	0	0.029
CASSLLAGHGPKGSYNEQFF	0	0	0	0	0	0	0	0.028	0	0	0	0.022
CASSLRQGALDGYTF	0	0	0	0.006	0	0.001	0	0	0.028	0.006	0	0
CASSLTVNQPQHF	0.015	0.048	0.129	0	0.008	0	0.006	0.008	0.014	0	0.002	0.002
CASSEARLANTGELFF	0	0	0	0	0.002	0.001	0.001	0.027	0	0	0	0.003
CASSKPPGLASYEQYF	0	0	0	0.001	0	0.004	0.028	0	0	0	0	0
CASNQTGYYGYTF	0	0	0	0	0	0	0.028	0	0	0	0	0
CSAISPVAGVKETQYF	0	0	0	0	0	0	0.028	0	0	0	0	0
CASKDRGWNNQPQHF	0	0	0	0	0	0	0.028	0	0	0	0	0
CSATDGRNTEAFF	0	0	0	0	0	0	0.028	0	0	0	0	0
CASRAPGAAYQETQYF	0	0	0	0	0	0	0.028	0	0	0	0	0
CASSLGTGTPTSYEQYF	0	0	0	0	0	0	0	0.028	0	0	0	0
CASSSRGGSSPSGANVLTF	0	0	0	0	0	0	0	0.028	0	0	0	0
CASTAQGYSPLHF	0	0	0	0	0	0	0	0.028	0	0	0	0
CASTLGTGLYAEEQFF	0	0	0	0	0	0	0	0.028	0	0	0	0
CASSTRQGAVRGYTF	0	0	0	0	0	0	0	0.028	0	0	0	0
CSARRTSRETQYF	0	0	0	0	0	0	0	0.028	0	0	0	0
CSVHRPNYGYTF	0	0	0	0	0	0	0	0	0.028	0	0	0
CASSLGGAFTEAFF	0	0	0	0	0	0	0	0	0.028	0	0	0
CASTLGSLGPGELFF	0	0	0	0.007	0	0	0.009	0.019	0	0.001	0.002	0.049
CASSPVTGNTEAFF	0	0	0	0	0	0	0	0.026	0.002	0	0	0
CASSLTGGYEQYF	0	0	0	0	0.001	0.09	0.001	0.001	0.025	0	0.003	0
CASSDRGRTMRGAFF	0	0	0	0.026	0	0	0.027	0	0	0	0	0.052
CASSSGQGLYEQYF	0	0.009	0	0.002	0	0.004	0.026	0.001	0	0	0.035	0
CATSRGTGLPYGYTF	0	0.03	0.025	0.016	0	0	0.002	0.01	0.015	0.016	0	0.009
CATSVGGRAVDTQYF	0	0	0	0.079	0	0	0	0.027	0	0	0.025	0
CASSFLVNSGNTIYF	0	0	0	0.078	0	0.012	0.019	0.002	0.006	0.008	0	0.016
CSARRTSVNEQYF	0	0	0	0	0	0.01	0	0	0.027	0	0	0.021
CASSSGTSELDTGELFF	0	0	0	0.058	0.011	0.014	0	0.009	0.018	0.02	0	0
CASSLVRTANTGELFF	0	0	0	0.197	0	0	0	0	0.027	0	0	0.009
CASSMGESNQPQHF	0	0	0	0	0	0	0.027	0	0	0	0	0
CASSEPAGGPGETQYF	0	0	0	0	0	0	0	0.027	0	0	0	0
CASSFALSSGQPSGGTDTQYF	0	0	0	0.022	0.009	0	0.001	0.025	0	0.001	0.033	0.017
CASLIGTAYNEQFF	0	0	0	0.24	0	0	0.023	0.003	0	0.052	0.167	0
CASSSPHRGRTGELFF	0	0	0	0.012	0	0	0.026	0	0	0.14	0	0
CSARGGGTSTDTQYF	0	0.045	0.028	0.007	0.005	0.009	0.011	0	0.015	0.02	0	0.011
CASSIFRGETQYF	0	0.008	0	0.054	0	0	0	0	0.026	0	0	0
CASSYGSPLHF	0	0	0	0	0.043	0	0	0	0.026	0	0	0
CASSIVAGLDTEAFF	0	0	0	0.145	0	0	0.025	0	0	0.102	0	0.064
CASSVNRNQPQHF	0	0	0	0.113	0.016	0	0.013	0	0.012	0.027	0.103	0.015
CASSLGNRGYYGYTF	0	0.017	0	0.007	0	0.033	0	0	0.025	0.041	0.029	0.02
CASSQEATSGSISTDTQYF	0	0	0	0	0.007	0	0.005	0	0.02	0	0.045	0.006
CASSTLAEETQYF	0	0.027	0	0	0.004	0	0.006	0.003	0.016	0.011	0.013	0.008
CASSSGEASYEQYF	0.009	0.062	0.066	0.01	0.01	0.007	0.005	0.006	0.014	0.01	0.006	0.009
CASSYSGTYSNQPQHF	0	0.026	0	0	0.004	0	0	0.025	0	0	0.018	0
CASSYSSDRLNTF	0	0	0.081	0	0.005	0.005	0.016	0.003	0.006	0	0	0.009
CASSEKFGGANYGYTF	0	0	0	0.063	0	0	0.018	0	0.007	0	0	0
CASSQLQGVNEQYF	0	0	0	0.016	0.022	0	0.013	0.011	0	0	0	0.142
CASSPKGQAYTEAFF	0	0	0	0.004	0	0	0.005	0	0.019	0	0.013	0.038
CATSASGGSNQPQHF	0	0.018	0	0	0.014	0	0.013	0.003	0.008	0.045	0.005	0
CASSLVGRANTGELFF	0	0.029	0	0	0.001	0.003	0.005	0.009	0.01	0.01	0.009	0.006
CASGRGASQPQHF	0.01	0.05	0.022	0.004	0.016	0.007	0.006	0.014	0.004	0.007	0.014	0
CASSSRKTGNTIYF	0.008	0.062	0.029	0.014	0.011	0.003	0.006	0.008	0.01	0.011	0	0.004
CASSLKRDPTYEQYF	0.008	0	0	0.007	0	0	0	0.023	0	0.009	0.198	0
CASTTGTGRSGANVLTF	0	0	0	0	0.004	0.008	0.009	0	0.014	0.018	0	0.024
CASSLSGTDTQYF	0	0.03	0.013	0	0.003	0.008	0.017	0	0.006	0.004	0.003	0.01
CSARGTIAGVLTNIQYF	0	0.04	0	0.012	0.008	0.005	0.007	0.011	0.005	0	0	0.007
CASSLADTQYF	0	0	0.01	0	0.001	0.028	0	0.021	0.001	0.005	0.061	0.076
CASSPPPSQTEAFF	0	0.007	0	0.008	0.004	0.106	0.005	0	0.017	0.018	0.068	0.009
CASSLALSSTDEQFF	0	0	0	0	0.03	0	0	0.018	0.004	0.168	0.008	0.08
CASSARQGSTEAFF	0	0	0	0	0	0	0	0	0.022	0	0	0.097
CASSMGGRAYEQFF	0	0	0	0	0.015	0	0	0.02	0.002	0	0.04	0
CASSLSYYLTGEQYF	0.008	0.049	0.077	0.005	0.008	0.003	0.006	0.008	0.008	0.022	0	0.004
CASSLSQGTGELFF	0	0.034	0	0.006	0.005	0	0.012	0.009	0.001	0.019	0.004	0.003
CASSIGNREDEAFF	0	0.039	0	0	0.005	0.001	0.006	0.003	0.013	0.012	0.003	0
CAISGQSNTEAFF	0	0	0	0.068	0	0	0.022	0	0	0	0	0
CSARDGQGEGEQFF	0	0.009	0	0.057	0	0.002	0.021	0	0	0	0.019	0.103
CATRPKVGFYGYTF	0	0	0	0.027	0.002	0	0	0	0.021	0.035	0	0
CSARPEWGGKNIQYF	0	0	0.05	0.004	0	0	0.004	0.01	0.007	0.017	0	0.017
CASSLERGKREQYF	0.003	0	0	0	0	0.021	0.017	0.004	0	0	0.03	0
CASSLGQTYEQYF	0	0	0	0	0.002	0	0	0	0.021	0.001	0	0.024
CASSEGPPTRPQHF	0	0.019	0	0	0.002	0	0.008	0.002	0.011	0.031	0.011	0
CASSIWQGRNEQFF	0	0.036	0.044	0.005	0.01	0.004	0.006	0.004	0.011	0.007	0.005	0.002
CASSSRQGAFGYTF	0	0	0	0.077	0	0	0.012	0	0.008	0	0	0.166
CASRTASGRALDEQFF	0	0	0	0	0	0.022	0.02	0	0	0.095	0	0.064
CASSEARSANTGELFF	0	0	0	0.016	0.004	0.003	0	0.016	0.004	0.004	0.051	0
CAIRGNTEAFF	0	0.066	0	0.014	0.015	0.007	0.009	0.006	0.005	0.007	0.006	0.016
CASSGGWTVGGYTF	0	0	0.044	0	0.001	0.009	0.014	0	0.006	0.012	0.005	0.006
CASSYSGVNSPLHF	0	0	0.048	0	0.011	0.002	0.008	0	0.012	0.017	0	0.004
CATSDTGSQETQYF	0	0.015	0.042	0	0	0.001	0.003	0.01	0.007	0	0	0
CATSRDQNGQGGFNQPQHF	0	0	0	0	0	0.114	0	0.02	0	0	0	0
CASSLGQNTEAFF	0	0.043	0.02	0	0.001	0.004	0.009	0	0.011	0	0	0
CASNIQGSTDTQYF	0	0.025	0	0	0	0.007	0.006	0.011	0.002	0	0.018	0.008
CAIASRGSSSGANVLTF	0	0	0.04	0	0.001	0.002	0.003	0.006	0.01	0.004	0.012	0.004
CASRYHTGFREQFF	0	0	0	0.059	0.063	0	0.019	0	0	0.101	0.062	0.019
CASSLSPPGEPGELFF	0	0	0	0.026	0.018	0.013	0.019	0	0	0	0.031	0
CASSPQSQTTEQYF	0	0	0.04	0	0	0	0.001	0.008	0.009	0	0	0.004
CASSRTGATDTQYF	0	0	0	0.104	0.001	0	0.004	0	0.014	0	0	0
CASSSFSYEQYF	0	0	0	0.001	0	0	0	0.018	0	0.05	0.007	0
CASSSGSTYEQYF	0	0	0.041	0.002	0	0	0.004	0.007	0.007	0.008	0.001	0.003
CASSSYRNTEAFF	0	0.026	0.027	0	0	0.005	0.003	0	0.015	0	0	0.007
CATSEPQGANTEAFF	0	0	0	0.021	0	0	0.017	0	0	0.004	0	0.06
CASSDTRQGMAEAFF	0	0	0	0.011	0.014	0	0	0	0.017	0.007	0	0.042
CASTLRLAGEQFF	0	0	0	0	0	0	0	0	0.017	0.003	0.042	0
CASSLTSASRTQYF	0	0.036	0.018	0.01	0	0.009	0.003	0	0.014	0	0	0.016
CASSIVPGRGGGYTF	0	0.034	0.052	0	0	0.01	0.01	0	0.007	0	0.004	0.006
CASPVPDRGQGETQYF	0	0.035	0	0	0.005	0.002	0.003	0	0.014	0	0	0.005
CASSSPDTAETQYF	0	0	0	0.046	0	0	0.016	0	0	0.023	0.03	0.169
CASSYHPPNTGELFF	0	0	0	0.024	0	0.087	0.016	0	0	0.004	0.071	0.138
CATNSGRAHNEQFF	0	0	0	0.031	0.027	0.027	0.016	0	0	0.045	0.004	0.099
CASSDRVYEQYF	0	0	0	0.03	0	0.036	0.001	0.015	0	0.05	0	0.07
CASSFINSPLHF	0.011	0	0.041	0.006	0.01	0.001	0.005	0	0.011	0.016	0	0.005
CASSYGSNTGELFF	0	0.013	0.04	0.022	0.002	0.003	0.008	0.008	0	0	0.011	0.004
CASSLVFDRMNTEAFF	0	0	0	0	0	0.188	0.003	0.013	0	0	0.008	0
CASRETSSSGANVLTF	0	0.025	0	0.002	0.009	0.001	0.001	0.007	0.008	0	0	0.003
CASSLTLRGQETQYF	0	0.03	0	0	0	0	0	0	0.016	0	0	0
CASRTSGRGVAETQYF	0	0	0	0.004	0.014	0.004	0.015	0	0	0.007	0	0.064
CASSPQTVSGANVLTF	0	0	0	0.031	0.007	0.14	0.015	0	0	0.012	0	0.026
CASSLGSNQPQHF	0	0	0	0	0.007	0	0	0.008	0.007	0.036	0	0
CASSLGQGRGTDTQYF	0	0	0	0	0.005	0.01	0	0.015	0	0	0.035	0
CATSDYQDTTDLQFF	0	0	0	0	0.006	0	0	0.008	0.007	0	0.029	0
CASTLGTPNTGELFF	0.004	0	0	0.017	0.001	0.025	0.012	0.003	0	0	0	0.026
CASSSDSNQPQHF	0	0.017	0	0.009	0	0	0.005	0	0.01	0	0	0.023
CASTTTGAGFGYTF	0	0.025	0.019	0	0.009	0.003	0.004	0.011	0	0.012	0	0.007
CASSEAGGYGYTF	0.002	0.027	0.047	0.005	0.008	0	0.006	0.005	0.004	0	0.005	0.004
CASTGSGQETQYF	0	0.04	0	0	0.005	0	0.002	0	0.013	0	0	0.002
CASSLATANEQFF	0	0	0	0	0	0	0	0	0.014	0.098	0	0
CASSEIAGARNEQFF	0	0	0	0.004	0.222	0.007	0.005	0.004	0.005	0.049	0.043	0.002
CASSRRQGQLYGYTF	0	0	0	0	0	0.059	0	0.014	0	0	0.039	0.041
CASSQDRIAGGRGTDTQYF	0	0	0	0.038	0	0	0	0	0.014	0.009	0.05	0
CASSFTTAQETQYF	0	0	0	0	0.044	0	0	0	0.014	0	0.025	0.001
CASSIGRLAGEETQYF	0	0.026	0.014	0	0.011	0	0.007	0.003	0.004	0	0	0
CASVRGGTEAFF	0	0	0	0.062	0	0	0	0.014	0	0	0	0
CASTPFMNTEAFF	0.006	0	0	0.089	0	0.001	0.001	0.013	0	0	0	0.019
CASRVAVYTDTQYF	0	0.036	0	0.001	0.002	0.007	0.003	0	0.011	0	0	0
CASSVSSNEKLFF	0	0	0	0.001	0.008	0.003	0.007	0	0.006	0.001	0.032	0.036
CASSLSRVANTGELFF	0	0.001	0	0.001	0.003	0.003	0.001	0.006	0.006	0.017	0.016	0.029
CSAKGAGVRTDTQYF	0	0.025	0.02	0.015	0.021	0.01	0.005	0.008	0	0.013	0.022	0.012
CAWGGQGVQPQHF	0	0	0	0	0.023	0.001	0.007	0.006	0	0.001	0.01	0
CASSYREMNTEAFF	0	0.027	0	0.001	0	0.003	0.002	0.005	0.006	0	0.008	0.002
CASSEEGASSTITDTQYF	0	0.045	0	0	0.002	0	0.008	0	0.005	0	0.002	0
CASSLLVPHNEQFF	0	0	0	0.039	0.042	0	0	0	0.013	0	0.039	0.002
CASSRGLAEYNEQFF	0	0	0	0	0	0	0.013	0	0	0	0	0.023
CASASRQGAPYGYTF	0	0	0	0	0.025	0	0.013	0	0	0	0	0.018
CASRSYPGARVGIEQYF	0	0.009	0	0.043	0.003	0.003	0.012	0	0	0.003	0.029	0.012
CASSYSQGANEQFF	0	0	0	0	0	0	0	0.012	0	0.036	0	0
CSASTGTSDVDEQFF	0	0	0	0.033	0	0	0.001	0.011	0	0.011	0.003	0.004
CATSGTGPNQPQHF	0	0	0	0	0	0.014	0.004	0	0.008	0.006	0.011	0
CASRRGGTANTEAFF	0	0.025	0	0.008	0	0.005	0.002	0.005	0.005	0.001	0	0.002
CASSFQGGEWDTQYF	0	0.027	0	0.008	0	0	0.004	0.004	0.004	0	0	0
CASSHGQGTSTDTQYF	0	0	0	0	0.022	0.003	0	0	0.011	0.001	0.029	0
CASSIITGTLNTEAFF	0	0.005	0.037	0	0.001	0.001	0	0.011	0	0.004	0.003	0.002
CASSLGVGDQPQHF	0	0.033	0	0	0.005	0	0.011	0	0	0	0	0.003
CASSLDRPNTGELFF	0	0	0	0	0	0	0.011	0	0	0	0	0
CASASQETQYF	0	0.027	0.026	0	0.005	0.003	0	0	0.011	0	0	0
CASKSGDVVGSQYF	0	0	0.058	0	0	0	0	0	0.011	0	0	0
CASHETADQPQHF	0	0	0	0	0.005	0.001	0.005	0.005	0	0.013	0.027	0.009
CASSIVFGNYEQYF	0	0	0	0.004	0	0	0	0.005	0.005	0	0	0.033
CASSYRVRNTEAFF	0.011	0.057	0.03	0.006	0.014	0.003	0.003	0.003	0.004	0	0.006	0.005
CSASGGPADTQYF	0	0.034	0.036	0	0.005	0.003	0.006	0	0.004	0.01	0	0
CATSDSSRTGWDTQYF	0	0.026	0	0	0	0	0	0.01	0	0.008	0	0
CASTAGDSNQPQHF	0	0.026	0	0	0.01	0	0	0	0.01	0.006	0	0
CASSLARGNTEAFF	0	0.03	0	0	0	0	0	0.004	0.006	0	0	0
CASSLGTAYNEQFF	0	0	0	0	0	0.278	0.01	0	0	0	0	0
CATSATGAQNTEAFF	0	0.031	0.023	0.004	0.003	0.005	0.006	0.002	0.001	0.015	0.002	0.007
CSAPLRRGAGTDTQYF	0	0.04	0	0	0	0.002	0.006	0.003	0	0	0.016	0
CASSYEDRVLGNQPQHF	0	0.026	0	0.006	0.011	0.01	0.006	0.003	0	0	0	0
CASSDIQGADEQYF	0	0	0	0	0	0	0	0	0.009	0	0.036	0
CASSAGPNSGNTIYF	0	0	0	0	0.008	0	0.009	0	0	0	0	0.023
CSARTPASGRAPGANVLTF	0	0	0	0.004	0.021	0.006	0.009	0	0	0.022	0	0
CASSLRGLDQTGELFF	0	0	0	0	0	0	0	0	0.009	0	0	0
CASKGGKGMNTEAFF	0	0.009	0.042	0	0	0.003	0	0	0.009	0	0	0
CASSIQGAQPQHF	0	0	0.056	0	0	0	0	0	0.009	0	0	0
CASSKSNRGQETQYF	0	0	0.04	0	0	0	0	0	0.009	0	0	0
CASTLNPGVGTEAFF	0	0	0	0	0	0	0.008	0	0	0	0	0.114
CASSTYYEQYF	0	0	0	0	0	0.01	0	0.003	0.005	0.002	0	0.107
CASSPRQGAIYGYTF	0	0	0	0.006	0.001	0.028	0.001	0.007	0	0	0	0.075
CASSSSGANVLTF	0	0	0	0.002	0	0.016	0.001	0	0.007	0.006	0.016	0.027
CSARLVRGTDTQYF	0	0	0.076	0	0.01	0	0	0	0.008	0.031	0.011	0
CASSGWTSDEQYF	0	0	0	0.08	0	0.011	0	0.008	0	0.033	0	0
CASSLGGGEEKLFF	0	0	0	0	0	0.003	0.002	0	0.006	0	0.002	0.031
CASSLADRNIQYF	0	0	0	0	0	0	0.008	0	0	0	0.028	0
CASSLVQKETQYF	0	0.028	0	0	0	0	0	0	0.008	0.025	0	0
CSAQSGHEQYF	0	0	0	0.01	0.021	0	0	0	0.008	0	0.02	0
CASSTGQGANSPLHF	0	0	0.018	0.088	0.074	0.01	0.004	0.004	0	0.011	0	0
CSASGSTDTQYF	0	0	0	0	0.03	0	0	0.008	0	0	0	0.009
CASSLTNRVRTEAFF	0	0.014	0.045	0	0.003	0.001	0	0	0.008	0	0.006	0
CASSSNTEAFF	0	0.034	0.01	0	0.001	0	0	0	0.008	0	0.001	0
CASSLRGTEAFF	0	0.034	0	0	0.006	0	0	0	0.008	0	0	0
CATSDPNQPQHF	0	0.027	0	0	0.005	0	0.008	0	0	0	0	0
CASSMTGGNQPQHF	0	0.04	0	0.009	0	0.005	0.008	0	0	0	0	0
CASSLEGYSNQPQHF	0	0.029	0	0	0	0.005	0.005	0.003	0	0	0	0
CASSLGGNSNQPQHF	0	0.042	0	0	0	0	0.008	0	0	0	0	0
CASSYSLPSGVYNEQFF	0	0	0	0.019	0	0.008	0	0.002	0.005	0.025	0.258	0
CASSSGLAEYYEQYF	0	0.018	0	0	0.006	0.018	0.007	0	0	0.088	0	0.069
CASSSDDSGKDTDTQYF	0	0	0	0.019	0	0	0.007	0	0	0.008	0.121	0
CASSSRQGAVGGYTF	0	0	0	0.006	0.017	0.029	0.007	0	0	0.014	0.049	0.036
CASSTAPGREPLDTQYF	0	0	0	0.174	0	0.032	0	0.007	0	0	0.062	0
CASSPRGSGTSGNEQFF	0	0	0	0	0	0	0	0.007	0	0	0	0.059
CASSDLQGYTEAFF	0	0	0	0	0.003	0.004	0	0.007	0	0.049	0	0.005
CASGGLAGPLAKNIQYF	0	0	0	0.026	0.007	0	0	0.007	0	0	0	0.048
CASSQGLAANEQFF	0	0	0	0	0	0	0.007	0	0	0	0	0.029
CASTFNQGSRAFF	0	0.029	0.024	0.003	0.02	0.011	0.002	0	0.005	0.007	0.008	0.005
CASSLDHNTYEQYF	0	0.026	0	0.004	0.004	0	0.002	0	0.005	0.008	0.01	0
CASSLAETQYF	0	0.014	0.012	0.006	0	0.169	0.001	0.006	0	0.003	0.009	0
CASSGQGNQPQHF	0	0.037	0	0	0.005	0	0.005	0.002	0	0.008	0	0
CASSKTRGVDNQPQHF	0	0.025	0	0.002	0.001	0.002	0	0.006	0.001	0.005	0	0.002
CASSLAGGVETQYF	0	0	0	0	0	0	0	0.007	0	0	0	0
CSARARTDTFYTF	0	0	0	0.006	0	0	0.007	0	0	0	0	0
CASSFAGGSGYTF	0	0.023	0.049	0	0	0.003	0.002	0	0.005	0	0	0
CSARSQGAKYEQYF	0	0	0	0	0.05	0	0	0	0.007	0	0	0
CASSLEGHRGETQYF	0	0	0.052	0.009	0	0.003	0.001	0	0.006	0	0	0
CASSRTAVGQTQYF	0	0	0	0	0.07	0	0.007	0	0	0	0	0
CASSSHEAGGREEQLGGYTF	0	0	0	0	0	0	0	0	0.006	0.121	0	0
CSARKAGVYEQYF	0	0	0	0	0	0	0.006	0	0	0.002	0.099	0
CASSARQGAPYGYTF	0	0	0	0	0	0.158	0	0	0.006	0.055	0.042	0
CASRFPGTSGSLSSYEQYF	0	0	0	0	0	0.006	0.005	0.001	0	0.038	0.007	0.031
CATSRDTGELFF	0	0	0	0	0	0	0.006	0	0	0.065	0	0
CSAGRNTGGRHQPQHF	0	0.024	0	0	0	0.015	0	0.006	0	0.02	0.015	0.01
CASRDSVGDYGYTF	0	0.012	0.065	0	0.004	0	0.006	0	0	0.039	0	0
CASSYSGTRTDTQYF	0	0	0	0	0.159	0.005	0	0	0.006	0.035	0	0
CASSILMQPQHF	0	0.015	0.045	0	0	0	0	0	0.006	0.006	0	0.008
CSAREGGIHNEQFF	0.007	0.015	0.056	0.007	0	0.001	0.002	0.001	0.003	0.005	0.005	0.002
CSDSDISSYGYTF	0	0	0.092	0	0	0	0.006	0	0	0	0.012	0
CASSPTRRPYSNQPQHF	0	0.052	0	0	0	0	0	0.006	0	0	0.011	0
CASSRDRGNYGYTF	0	0.028	0.031	0	0.005	0	0.006	0	0	0.01	0	0
CATSGVRNSPLHF	0	0.011	0.048	0	0.013	0.003	0.003	0.003	0	0	0.009	0
CATSDTYRGGMETQYF	0	0.063	0	0.009	0.004	0.009	0	0	0.006	0	0	0.007
CASSTVAFPNEQFF	0.003	0.029	0	0.001	0.003	0.001	0.004	0	0.002	0.004	0	0.002
CAISYQDNQPQHF	0	0	0	0	0	0	0	0	0.006	0	0	0
CASSLGQDYGYTF	0.008	0.049	0	0	0.011	0.009	0.001	0	0.005	0	0	0
CASRYQREGETQYF	0	0.012	0.076	0.008	0	0	0	0	0.006	0	0	0
CASSWGSNQPQHF	0	0	0.061	0	0.009	0.005	0.006	0	0	0	0	0
CASKLTGTTDWKQYF	0	0.026	0	0	0	0	0.003	0.003	0	0	0	0
CSATDSSGYQETQYF	0	0	0	0.093	0.04	0	0	0.006	0	0	0	0
CASDDRGLNQPQHF	0	0.041	0	0.005	0.012	0	0	0.006	0	0	0	0
CASSFRGETQYF	0	0.028	0	0	0.003	0	0	0.006	0	0	0	0
CASSLRTGLRAEAFF	0	0	0.037	0	0	0	0	0	0.006	0	0	0
CASSQARDNQPQHF	0.007	0	0	0	0	0	0	0.005	0	0	0.162	0
CASSLSQWTSGRASHEQYF	0	0.001	0	0.001	0	0.001	0.002	0.001	0.002	0.011	0.09	0.054
CASSLSRAPNTGELFF	0	0	0	0	0	0	0.005	0	0	0.02	0.071	0
CASNPGQGYSGNTIYF	0	0	0	0.129	0	0.083	0.005	0	0	0	0.002	0.078
CASSLSSYEQYF	0	0	0.007	0	0	0	0.003	0	0.002	0.005	0.001	0.051
CASTSRENEQFF	0	0	0	0.03	0	0.054	0.005	0	0	0	0.005	0.041
CASRHGPALAEQYF	0	0	0	0.052	0	0.012	0	0	0.005	0.007	0.035	0
CASSRRGTLEAFF	0	0	0	0.012	0	0	0	0	0.005	0.03	0	0.007
CASSSGQGDEKLFF	0.001	0	0	0.016	0	0.005	0.003	0.001	0.001	0.035	0	0
CSARRGSLNYGYTF	0	0	0	0	0	0	0.005	0	0	0.034	0	0
CSARGTGNTEAFF	0	0	0.042	0	0.002	0.001	0	0	0.005	0.013	0.006	0.004
CASRPPGVGQPQHF	0	0.037	0	0	0	0	0.005	0	0	0.01	0	0.011
CASSSGGYGYTF	0	0.031	0	0	0	0	0.001	0.004	0	0	0	0.002
CASSELAGGQETQYF	0	0.025	0.045	0	0	0	0	0	0.005	0	0	0
CSAPTGTQETQYF	0	0	0.052	0.006	0.003	0	0	0	0.005	0	0	0
CASSLEQGSPLHF	0	0.011	0.043	0	0	0.004	0.005	0	0	0	0	0
CASSTTDTQYF	0	0	0.041	0	0	0	0.005	0	0	0	0	0
CASSLLDRVGGYTF	0	0.029	0	0	0.003	0	0	0.005	0	0	0	0
CSASQGERNQPQHF	0	0.039	0	0	0	0	0.005	0	0	0	0	0
CASSYSMGAGLNTEAFF	0	0	0	0.179	0	0	0	0	0.005	0	0	0
CSAIAGYRGSKGNQPQHF	0	0.029	0.034	0	0	0	0	0.005	0	0	0	0
CASTTGHPNTEAFF	0	0	0.045	0	0	0	0	0	0.005	0	0	0
CAISPQTLNTEAFF	0	0.025	0	0	0	0	0	0.005	0	0	0	0
CATSRDKGQGGTEAFF	0	0	0	0	0	0.003	0	0.004	0	0	0.017	0.103
CAITRDRDSPLHF	0	0	0	0.009	0	0	0.004	0	0	0	0.051	0
CASSTGQGTQETQYF	0	0	0	0	0.03	0	0	0.004	0	0.046	0	0
CASSTSSYEQYF	0	0	0	0.004	0	0.001	0.001	0.003	0	0	0.032	0
CSARRLGMIETQYF	0	0.026	0	0	0	0	0.004	0	0	0.011	0.005	0
CATSDLKGQGDKFGSNQPQHF	0	0	0	0	0	0.168	0	0	0.004	0.01	0	0
CASSLNRGNSPLHF	0	0	0.037	0.012	0	0	0.004	0	0	0.008	0	0
CASSMTGYTDTQYF	0	0.039	0.013	0	0.005	0.005	0.004	0	0	0	0	0.007
CASSFRGGDTEAFF	0	0	0.045	0	0	0.003	0.004	0	0	0	0.005	0
CASSLGRGSGGNQPQHF	0	0.064	0	0	0.014	0.015	0.004	0	0	0	0	0
CASSPTSGKMQKGYNEQFF	0	0	0	0	0	0.046	0	0	0.004	0	0	0
CASSLDRGSSPLHF	0	0.03	0	0	0.007	0	0	0	0.004	0	0	0
CASRWTSGIADTQYF	0	0	0.043	0	0	0	0	0	0.004	0	0	0
CASSWTSLNTDTQYF	0	0.025	0	0	0	0	0	0	0.004	0	0	0
CAWRPGAANYGYTF	0	0	0	0.007	0.02	0	0.003	0	0	0.041	0	0.1
CASSIDPDRVGYTF	0	0	0	0	0	0	0	0	0.003	0.132	0	0
CSARDPTGDFSGNTIYF	0	0	0	0	0	0.058	0	0.003	0	0	0	0.063
CASSYSSREQYF	0	0	0	0	0	0	0	0.003	0	0.057	0	0
CASMGESPSRNPNNSPLHF	0	0.025	0	0.001	0	0	0.003	0	0	0.004	0.008	0.013
CASSPGHSYNEQFF	0	0	0	0	0	0	0	0.003	0	0	0	0.025
CASSLTGNQPQHF	0	0.002	0.081	0	0	0	0.002	0	0.001	0	0.015	0
CATSRGLGGIEETQYF	0	0.027	0	0	0.008	0.007	0.003	0	0	0.013	0	0
CSASGGNQPQHF	0	0.026	0	0	0	0	0.003	0	0	0	0.009	0
CASSGVWGGSSYEQYF	0	0.029	0	0	0.004	0	0.003	0	0	0.004	0	0
CASKRPGQGLRVFYGYTF	0	0.017	0.04	0	0.002	0	0.003	0	0	0	0.004	0
CATEFRQGSSEAFF	0	0	0	0.209	0	0	0	0.003	0	0	0	0
CATSEAGQGVDTQYF	0	0	0	0.142	0	0	0.003	0	0	0	0	0
CASSQTGGAGQPQHF	0	0	0	0.03	0	0	0.003	0	0	0	0	0
CAISEGQGNQPQHF	0	0	0.038	0	0.003	0	0	0.003	0	0	0	0
CASSYGNNSPLHF	0	0.039	0	0	0	0	0.003	0	0	0	0	0
CASSLSWNSYEQYF	0	0	0	0	0	0	0	0.002	0	0.094	0.051	0
CASSQDRNSLNSPLHF	0	0	0	0	0	0	0	0.002	0	0	0	0.064
CASSTGTSGARTYEQYF	0	0	0	0.074	0.002	0.008	0.002	0	0	0.05	0	0
CASSRWTSGRGTDTQYF	0	0	0	0.014	0.001	0	0.002	0	0	0.037	0.005	0
CASSDPVTPSSGNTIYF	0	0	0	0	0	0	0.002	0	0	0	0	0.034
CASSPTSYGYTF	0	0.032	0	0	0	0	0.002	0	0	0.009	0	0.004
CASSTTSGADYGYTF	0	0	0.04	0	0.015	0	0.002	0	0	0.011	0	0
CSAHLGANTEAFF	0	0.025	0	0	0	0	0.002	0	0	0	0.004	0
CASSKLPGGAGGYTF	0	0	0	0	0	0	0.002	0	0	0	0	0
CSANSGFQETQYF	0	0	0.044	0	0	0	0.002	0	0	0	0	0
CASSLEGGFSYEQYF	0	0	0	0	0.206	0	0.002	0	0	0	0	0
CAWSVRQGSIYGYTF	0	0	0	0	0.028	0.018	0.001	0	0.001	0	0	0
CSVSTSGGQDLTDTQYF	0	0	0.041	0	0	0	0.002	0	0	0	0	0
CASSYSNTEAFF	0	0	0.039	0	0	0	0.002	0	0	0	0	0
CASSSYRDSVYGYTF	0	0.025	0	0	0	0	0.002	0	0	0	0	0
CASSLGLAGGETQYF	0	0	0.003	0	0.001	0.001	0	0	0.001	0.001	0	0.269
CASSSGTAFNEQFF	0	0	0	0.043	0.042	0.136	0.001	0	0	0.185	0.004	0
CASSSQGRYEQYF	0	0	0	0	0	0	0.001	0	0	0.141	0	0
CASSLQAEGLAGGRDTQYF	0	0	0	0.006	0	0.001	0	0.001	0	0	0.039	0.057
CASSSVGGRGYEQYF	0	0	0	0	0	0	0.001	0	0	0	0	0.038
CASSEPMKGEKLFF	0	0	0	0	0	0	0.001	0	0	0	0.004	0.025
CASSGSLASSYEQYF	0	0	0	0.064	0.008	0	0	0.001	0	0.002	0	0.024
CASSLGQGNSPLHF	0	0	0.056	0	0	0.002	0.001	0	0	0	0.004	0
CASSERNTEAFF	0	0	0	0	0	0.092	0	0.001	0	0	0.002	0
CASSSRADNEQFF	0	0	0.001	0	0	0	0.001	0	0	0.001	0	0
CSALARQETQYF	0	0.011	0	0	0	0	0	0.001	0	0	0	0
CASKGQTYEQYF	0	0	0	0.001	0	0	0	0	0.001	0	0	0
CASSLSGETQYF	0	0	0.044	0	0	0	0.001	0	0	0	0	0
CASSEGLAGNYEQYF	0	0	0.041	0	0.001	0	0.001	0	0	0	0	0
CASSWDRNQPQHF	0	0	0.052	0	0	0	0.001	0	0	0	0	0
CSAPDVKGADTQYF	0	0	0	0	0	0	0	0	0	0.299	0	0
CASRQGLAKNIQYF	0	0	0	0.087	0	0	0	0	0	0	0	0.289
CAISEGQATTYEQYF	0	0	0	0	0	0.041	0	0	0	0	0.271	0
CASGQGNNQPQHF	0	0	0	0	0	0	0	0	0	0	0.268	0
CASSSRQGALNGYTF	0	0	0	0	0	0	0	0	0	0.26	0	0
CATSDSLSRGETQYF	0	0	0	0	0	0	0	0	0	0.256	0	0
CATSGRGVNQETQYF	0	0	0	0	0	0	0	0	0	0	0	0.256
CASSVGGETQYF	0	0	0	0	0	0	0	0	0	0	0.254	0
CASSPYKPDPGDGYTF	0	0	0	0.013	0.014	0.009	0	0	0	0	0	0.245
CGSRDSRTGGGYTF	0	0	0	0	0	0	0	0	0	0	0.242	0
CASSGRQGALDGYTF	0	0	0	0	0.096	0	0	0	0	0.024	0.213	0
CASSPGSQNTEAFF	0	0	0	0	0	0	0	0	0	0.228	0	0
CASSKRQGALGYTF	0	0	0	0	0.131	0	0	0	0	0	0	0.224
CATSRDNQGAQPQHF	0	0	0	0	0	0	0	0	0	0	0	0.223
CASTPGLADTDTQYF	0	0	0	0	0	0	0	0	0	0.11	0.111	0
CASRTTGSPLHF	0	0	0	0	0	0	0	0	0	0.22	0	0
CSARRSSTDTQYF	0	0	0	0	0	0	0	0	0	0	0.216	0
CATSRGTVLSNQPQHF	0	0	0	0	0	0	0	0	0	0	0.214	0
CATSDFTGYTDTQYF	0	0	0	0.012	0	0.104	0	0	0	0	0.212	0
CATSRDFQGGSPLHF	0	0	0.032	0	0	0	0	0	0	0.212	0	0
CASSGRGGLSGYTF	0	0	0	0	0	0	0	0	0	0.21	0	0
CATSRVRTENNSPLHF	0	0	0	0	0	0	0	0	0	0	0.21	0
CATSSDQNSPLHF	0	0	0	0	0	0	0	0	0	0.119	0.089	0
CSAKRASIDTQYF	0	0	0	0	0	0	0	0	0	0	0.204	0
CATSSRQGRIYGYTF	0	0	0	0	0.099	0	0	0	0	0	0	0.202
CATSKRTGGVYGYTF	0	0	0	0	0	0	0	0	0	0	0.2	0
CSARQGGDTQYF	0	0	0	0	0	0	0	0	0	0	0.198	0
CATSEGGGSTDTQYF	0	0	0	0	0	0	0	0	0	0	0	0.194
CASSFLGVRGPNEQYF	0	0	0	0	0	0	0	0	0	0.193	0	0
CASSSIQGTDTQYF	0	0	0	0	0	0	0	0	0	0	0.191	0
CSAREGVLETQYF	0	0	0	0	0	0	0	0	0	0	0.186	0
CASSYSQQGADYGYTF	0	0	0	0	0	0	0	0	0	0	0.179	0
CASSSRGSDGYTF	0	0	0	0	0	0	0	0	0	0	0.179	0
CASSARQGAIYGYTF	0	0	0	0	0	0	0	0	0	0	0.178	0
CASSDMGGQTSYTF	0	0	0	0	0	0	0	0	0	0	0.175	0
CATSDYRRVDSGRAWTDTQYF	0	0	0	0	0	0	0	0	0	0	0.172	0
CASSYRGAYGYTF	0.019	0	0	0	0	0	0	0	0	0	0	0.171
CASSVRVEEQFF	0	0	0	0.18	0	0.009	0	0	0	0.103	0.011	0.057
CASSLRGAGGYTF	0	0	0	0	0	0	0	0	0	0.166	0	0
CASSISGTGHEAFF	0	0	0	0	0	0	0	0	0	0.159	0	0
CASSLFSGSYEQYF	0	0	0	0	0	0	0	0	0	0	0	0.158
CASSIGGGQSYGYTF	0	0	0	0.03	0	0	0	0	0	0	0.156	0
CASSFGTGAYEQYF	0	0	0	0	0	0	0	0	0	0	0.155	0
CASTSGQGGRTVYGYTF	0	0	0	0	0	0	0	0	0	0	0.154	0
CASILTPGLAYEQYF	0	0	0	0	0	0	0	0	0	0.151	0	0
CASSLGRSYGYTF	0	0	0	0	0	0	0	0	0	0	0	0.149
CASSRDYLQETQYF	0	0	0	0	0	0	0	0	0	0.148	0	0
CSARRASLDTQYF	0	0	0	0	0	0	0	0	0	0	0.148	0
CASRHTGPGELFF	0	0	0	0	0	0	0	0	0	0	0	0.146
CASSLGVGTSSTDTQYF	0	0	0	0	0	0.003	0	0	0	0	0.146	0
CASSETRLAGSETQYF	0	0	0	0	0	0	0	0	0	0.146	0	0
CASSFLNGNSPLHF	0	0	0	0	0	0	0	0	0	0	0.146	0
CASSQGVYGGYTF	0	0	0	0	0	0	0	0	0	0.138	0	0
CASSYSTPSRGPGPENIQYF	0	0	0	0	0.011	0.004	0	0	0	0.008	0.011	0.117
CASSNRQGALNGYTF	0	0	0	0	0	0	0	0	0	0	0.134	0
CRLGVADTQYF	0	0	0	0	0	0	0	0	0	0	0	0.134
CASREAWTQYF	0	0	0	0	0	0	0	0	0	0	0	0.134
CASTQREGTQYF	0	0.006	0	0.04	0.107	0	0	0	0	0.06	0.006	0.067
CASSYRQAPLGGGYTF	0	0	0	0.052	0	0.166	0	0	0	0	0.132	0
CSARDKLNYGYTF	0	0	0	0.17	0	0.096	0	0	0	0	0	0.131
CASSLVQDTEAFF	0	0	0	0	0	0	0	0	0	0	0.131	0
CASSEGGTLYNEQFF	0	0	0	0	0	0	0	0	0	0.125	0.005	0
CSARVLAGATGELFF	0	0	0	0.069	0	0	0	0	0	0.046	0.064	0.019
CASSLKGLSGPQYF	0	0	0	0	0	0	0	0	0	0.129	0	0
CASSYQGLAGGKGIQYF	0	0	0	0	0	0	0	0	0	0.129	0	0
CASSKSGTENYGYTF	0	0	0	0.044	0	0.04	0	0	0	0	0.128	0
CAWSPPLPAGSYGYTF	0	0	0	0.006	0.015	0	0	0	0	0.023	0	0.105
CASSGGTAGNYGYTF	0	0	0	0	0	0	0	0	0	0.128	0	0
CASSDDLPGDNSPLHF	0	0	0	0	0	0	0	0	0	0	0.127	0
CASSSPSGGTDTQYF	0	0	0	0.02	0	0	0	0	0	0	0.125	0
CASTRSGENTGELFF	0	0	0	0	0	0	0	0	0	0	0.125	0
CASSRIPSTDTQYF	0	0	0	0.021	0.006	0.125	0	0	0	0.015	0.109	0
CASISSGRYNEQFF	0	0	0	0	0	0	0	0	0	0	0.124	0
CASSLRQKETQYF	0	0	0	0	0	0	0	0	0	0	0.124	0
CAISVVQLNTGELFF	0	0	0	0	0	0	0	0	0	0	0	0.122
CASDMGGNYGYTF	0	0	0	0	0	0	0	0	0	0	0	0.122
CASRRLAGAETQYF	0	0	0	0	0	0	0	0	0	0.098	0	0.022
CASSLGRGRDTEAFF	0	0	0	0	0	0.015	0	0	0	0	0.116	0
CASSLSLASTDTQYF	0	0	0	0	0	0	0	0	0	0	0	0.116
CASRAGLAYNEQFF	0	0	0	0.053	0	0	0	0	0	0	0.115	0
CATSDTSGRFPYNEQFF	0	0	0	0	0	0	0	0	0	0.115	0	0
CASSGRQGSVYGYTF	0	0	0	0	0	0	0	0	0	0	0.115	0
CASSTSGMEETQYF	0	0	0	0	0.134	0.065	0	0	0	0	0	0.114
CASSTTGGVYGYTF	0	0	0	0	0	0	0	0	0	0	0	0.114
CASSPRQGALGYTF	0	0	0	0	0	0	0	0	0	0	0	0.112
CSARATASGRIRDTQYF	0	0.015	0	0	0.17	0.061	0	0	0	0	0.108	0
CSAISGRGNADTDTQYF	0	0	0	0	0	0	0	0	0	0.108	0	0
CSARVTSVDTQYF	0	0	0	0	0	0	0	0	0	0	0	0.108
CSARVDSMNTEAFF	0	0	0	0	0	0	0	0	0	0	0	0.108
CASRRSRDGNTEAFF	0	0	0	0	0	0	0	0	0	0	0.107	0
CASSFLSLAGDNEQFF	0	0	0	0	0.036	0	0	0	0	0.088	0	0.018
CASSKAPPGQAIYEQYF	0	0	0	0	0	0	0	0	0	0.106	0	0
CASRRWTSGRGTDTQYF	0	0	0	0	0	0	0	0	0	0.027	0.079	0
CASSLAGWANYGYTF	0	0	0	0	0	0.175	0	0	0	0.025	0	0.078
CSAPPPVAQGKKLFF	0	0	0	0	0	0	0	0	0	0.103	0	0
CASSFAQYEQYF	0	0	0	0	0	0	0	0	0	0.103	0	0
CASRTDSGALTDTQYF	0	0	0	0	0	0	0	0	0	0	0.103	0
CASRGTASNQPQHF	0	0	0	0	0	0	0	0	0	0	0.103	0
CASSSPEEADTQYF	0	0	0	0.082	0	0	0	0	0	0	0	0.099
CASSIDKGVNQPQHF	0	0	0	0	0	0	0	0	0	0.099	0	0
CASSIGQGAYYGYTF	0	0	0	0	0	0	0	0	0	0	0.099	0
CSARTQPDYGYTF	0	0	0	0	0	0	0	0	0	0	0.099	0
CASSTRQGAFGYTF	0	0	0	0	0	0	0	0	0	0	0	0.099
CSASPRASGANVLTF	0	0	0	0	0	0	0	0	0	0	0	0.099
CASSDLQGVETQYF	0	0	0	0.004	0	0	0	0	0	0.053	0	0.045
CASSMRQGPIYGYTF	0	0	0	0	0	0	0	0	0	0	0.098	0
CASSLMYSPLHF	0	0	0	0	0	0	0	0	0	0.006	0.092	0
CASSPTGAVQPQHF	0	0	0	0	0.103	0.02	0	0	0	0.037	0	0.06
CASNPRGSNGYTF	0	0	0	0.026	0	0	0	0	0	0.097	0	0
CASSKGTDTGELFF	0	0.001	0	0	0	0	0	0	0	0.096	0	0.001
CASSRVPNTEAFF	0	0	0	0	0	0	0	0	0	0.096	0	0
CASSLNGFGYTF	0	0	0	0	0	0	0	0	0	0.096	0	0
CASSYYGGGPEAFF	0	0	0	0	0	0	0	0	0	0	0.096	0
CSAPRGRANYGYTF	0	0	0	0	0	0	0	0	0	0	0.094	0
CASSGPKGTSYNEQFF	0	0	0	0.049	0	0	0	0	0	0	0.093	0
CASSSRQGSMAGYTF	0	0	0	0	0	0	0	0	0	0	0	0.093
CASSQGQADTEAFF	0	0	0	0	0	0	0	0	0	0	0	0.093
CASSPLAGGDEQFF	0	0	0	0	0.201	0	0	0	0	0.006	0	0.086
CASRGGLASNEQFF	0	0	0	0	0	0	0	0	0	0.091	0	0
CASTNRELSQYF	0	0	0	0.016	0	0.163	0	0	0	0.001	0	0.088
CASSYKTGGRRIEAFF	0	0	0	0	0	0.003	0	0	0	0	0	0.089
CASSQRQGALSGYTF	0	0	0	0	0	0	0	0	0	0.081	0.008	0
CASSPSAQGVKQPQHF	0	0	0	0	0	0	0	0	0	0.088	0	0
CAITDRQGEGYGYTF	0	0	0	0	0	0	0	0	0	0	0.087	0
CASSLSGVGYTF	0	0	0	0	0	0	0	0	0	0.078	0	0.008
CASSPGLAFSYEQYF	0	0	0	0	0	0	0	0	0	0.086	0	0
CAISESPAIGYTF	0	0	0	0	0	0	0	0	0	0.086	0	0
CASSPRSGSLEQFF	0	0	0	0	0	0	0	0	0	0	0.086	0
CASSEQGYTEAFF	0	0	0	0	0	0	0	0	0	0	0.086	0
CASSPANGAQETQYF	0	0	0	0	0	0	0	0	0	0	0.086	0
CASSKYRTSGNTIYF	0	0	0	0	0	0	0	0	0	0	0.086	0
CASIKRQGGTRGYTF	0	0	0	0	0	0	0	0	0	0	0	0.086
CASSSYPGDLSGYTF	0	0	0	0	0	0	0	0	0	0	0	0.086
CASNRGVNQPQHF	0	0	0	0	0	0	0	0	0	0	0	0.086
CASSYSKPENTGELFF	0	0	0	0	0	0	0	0	0	0	0	0.085
CASSRLPLSGYTF	0	0	0	0	0	0	0	0	0	0.084	0	0
CASSSRGGEGYTF	0	0	0	0	0	0	0	0	0	0.084	0	0
CSAEQTGLYTEAFF	0	0	0	0	0	0	0	0	0	0	0.084	0
CATSRGGQAGTEAFF	0	0	0	0	0	0	0	0	0	0	0	0.084
CASSLGPNQPQHF	0	0	0	0	0	0.004	0	0	0	0	0.083	0
CASSKALRGRNQPQHF	0	0	0	0	0	0	0	0	0	0	0	0.083
CASSLSGDRVYGNTIYF	0	0	0	0	0	0	0	0	0	0	0.053	0.029
CASSPTSGRNTGELFF	0	0	0	0	0	0	0	0	0	0	0.082	0
CASGLTDTQYF	0	0	0	0	0.034	0	0	0	0	0	0	0.08
CASSARQGATNGYTF	0	0	0	0	0	0	0	0	0	0.079	0	0
CASSPPRRQGEDTQYF	0	0	0	0	0	0	0	0	0	0	0.078	0
CSASSGQGLYEQYF	0	0	0	0.048	0.017	0.01	0	0	0	0.018	0.057	0
CASSRTRTENTGELFF	0	0	0	0	0.005	0.016	0	0	0	0.073	0	0.002
CASSSFPTDSYEQYF	0	0	0	0	0	0	0	0	0	0.075	0	0
CATSAGRSNQPQHF	0	0	0	0	0	0	0	0	0	0.075	0	0
CASSPLRGGTALDTQYF	0	0	0	0	0	0	0	0	0	0	0.075	0
CATIQCLKTSGRPGTDTQYF	0	0	0	0	0	0	0	0	0	0	0.074	0
CASSQASEADTQYF	0	0	0	0	0	0	0	0	0	0	0	0.074
CASSLQGARSPLHF	0	0	0	0.024	0	0	0	0	0	0	0	0.073
CASSLLGDRRWEGEAFF	0	0	0	0	0	0	0	0	0	0	0	0.073
CASSLGGSQGEKLFF	0	0.003	0	0	0	0	0	0	0	0.069	0	0.003
CASSPTTGSTEAFF	0	0	0	0	0	0.009	0	0	0	0.072	0	0
CASSASRVKQETQYF	0	0	0	0	0	0	0	0	0	0	0	0.072
CASSLVFSPGGELFF	0	0	0	0	0	0	0	0	0	0	0	0.071
CASSFQQGGNSPLHF	0	0	0	0	0	0	0	0	0	0	0	0.071
CATGEGQAISYEQYF	0	0	0	0	0	0	0	0	0	0	0	0.071
CASSPGQGDTEAFF	0	0	0	0	0.037	0	0	0	0	0	0.07	0
CATALSGMSTDTQYF	0	0	0	0	0	0	0	0	0	0.07	0	0
CASSPAGTNYGYTF	0	0	0	0.023	0	0.003	0	0	0	0.053	0.016	0
CASSLSFGATYEQYF	0	0	0	0	0	0	0	0	0	0.068	0	0
CSARDPKRGPYEQYF	0	0	0	0	0	0	0	0	0	0.042	0.026	0
CASSLAAGHMNTEAFF	0	0	0	0	0	0	0	0	0	0	0.068	0
CASSMEIQGAAEAFF	0	0	0	0	0	0	0	0	0	0	0.068	0
CASSSSGDRNQPADTQYF	0	0	0	0	0	0	0	0	0	0	0.068	0
CASSSRGGGGIYGYTF	0	0	0	0	0	0	0	0	0	0	0.067	0
CASSKDVQDEQYF	0	0	0	0	0	0	0	0	0	0	0	0.067
CASSIGGRAYEQYF	0	0	0	0.033	0	0.095	0	0	0	0	0	0.066
CASSHGGVRQPQHF	0	0	0	0	0	0	0	0	0	0.066	0	0
CASSHRGQNQPQHF	0	0	0	0	0	0	0	0	0	0	0	0.066
CSAREGSYNSPLHF	0	0	0	0	0	0	0	0	0	0	0.065	0
CAISEPSRTNMDRRTDTQYF	0	0	0	0	0	0	0	0	0	0	0	0.065
CASSLDRQETQYF	0	0	0	0	0.006	0	0	0	0	0.055	0	0.009
CASSGQGGSNQPQHF	0	0	0	0	0	0	0	0	0	0	0.064	0
CASSLGDYDNEQFF	0	0	0	0	0	0	0	0	0	0	0.064	0
CSAQITGARLFNQPQHF	0	0	0	0	0	0	0	0	0	0	0.064	0
CASSKPKGDNGYTF	0	0	0	0	0	0	0	0	0	0	0	0.064
CASSVDRESGYTF	0	0	0	0	0	0	0	0	0	0	0	0.064
CASSPSKETQYF	0	0	0	0	0	0	0	0	0	0.063	0	0
CASSSPSSTNYEQYF	0	0	0	0	0	0	0	0	0	0	0	0.063
CASSFQAGNTEAFF	0	0	0	0	0	0	0	0	0	0	0.062	0
CASSSRKGSTEAFF	0	0	0	0	0	0	0	0	0	0	0	0.062
CASSDRSNSNQPQHF	0	0	0	0	0	0	0	0	0	0.061	0	0
CASRRKDKGGGNTEAFF	0	0	0	0	0	0	0	0	0	0.061	0	0
CASSQRTGQGYTF	0	0	0	0	0	0	0	0	0	0	0.06	0
CASRPPPGTGITDTQYF	0	0	0	0	0	0	0	0	0	0.059	0	0
CASSYQVYQETQYF	0	0	0	0.051	0	0	0	0	0	0.017	0	0.041
CASGTDSRQETQYF	0	0	0	0.065	0.016	0.063	0	0	0	0	0.008	0.05
CASKRVNTEAFF	0	0	0	0	0	0	0	0	0	0	0	0.058
CASSPGQFYEQYF	0	0	0	0	0.014	0.005	0	0	0	0.057	0	0
CATSGNGPGQGFYEQYF	0	0	0	0	0.02	0	0	0	0	0	0.044	0.013
CASSLVAAASYQETQYF	0	0	0	0	0	0	0	0	0	0.057	0	0
CASSYRGGLGYTF	0	0	0	0	0	0	0	0	0	0	0	0.057
CATSDTGTGIDEQYF	0	0	0	0.203	0	0	0	0	0	0	0.056	0
CASSRGETQYF	0	0.006	0	0	0	0	0	0	0	0	0	0.056
CASSSPSGGDTQYF	0	0	0	0	0	0	0	0	0	0.056	0	0
CASSFDAGSYNEQFF	0	0	0	0	0	0	0	0	0	0	0.056	0
CASNKEDSPLHF	0	0	0	0	0	0	0	0	0	0	0.055	0
CASSLMGDEAFF	0	0	0	0	0	0.028	0	0	0	0	0.029	0.025
CASSGGLAHNEQFF	0	0	0	0	0	0	0	0	0	0.054	0	0
CASSPRTGSFEQYF	0	0	0	0	0	0	0	0	0	0	0.054	0
CSAGQGANEKLFF	0	0	0	0.01	0	0	0	0	0	0.003	0	0.05
CASSGGQNNSPLHF	0	0	0	0	0	0	0	0	0	0	0	0.053
CQVSSGHEQFF	0	0	0	0	0	0	0	0	0	0	0	0.053
CASYGTGDEAGELFF	0	0	0	0	0	0	0	0	0	0	0.052	0
CASSQGLAATGELFF	0	0	0	0	0	0	0	0	0	0	0.052	0
CASTNRETEAFF	0	0	0	0	0	0	0	0	0	0.016	0.036	0
CASSPRAGGYTF	0	0	0	0	0	0	0	0	0	0	0	0.052
CASSFDSGAGGYTF	0	0	0	0	0	0	0	0	0	0	0	0.052
CASSDSGGYNEQFF	0	0	0	0	0	0	0	0	0	0.051	0	0
CASSLGGAETQYF	0.001	0	0	0	0	0	0	0	0	0	0.051	0
CASSPRMDIQYF	0	0	0	0	0	0	0	0	0	0	0.051	0
CASSSRTGVGNQPQHF	0	0	0	0	0	0	0	0	0	0	0.051	0
CASSVDPVWTEAFF	0	0	0	0	0	0	0	0	0	0	0	0.051
CASSRETEGSNQPQHF	0	0	0	0.016	0	0	0	0	0	0	0.05	0
CASSYGLATGDEAFF	0	0	0	0.005	0	0	0	0	0	0.032	0	0.018
CASSYRHHSSYEQYF	0	0	0	0	0	0	0	0	0	0	0.05	0
CASRGGWNQPQHF	0	0	0	0	0	0	0	0	0	0	0	0.05
CASSLIRENEQFF	0	0	0	0	0	0	0	0	0	0.049	0	0
CASSLQGRDYEQYF	0	0	0	0	0	0	0	0	0	0	0.049	0
CATRGGQGPDTQYF	0	0	0	0	0	0	0	0	0	0	0.049	0
CASSENWVSSGNTIYF	0	0	0	0	0	0	0	0	0	0	0	0.049
CSAPFGGPRTEAFF	0	0	0	0	0	0	0	0	0	0	0	0.049
CASSIEGTNYEQYF	0	0	0	0	0	0	0	0	0	0	0	0.049
CASRRLTGELFF	0	0	0	0	0	0	0	0	0	0.004	0	0.045
CSARYTRGSPLHF	0	0	0	0	0	0	0	0	0	0	0.043	0.006
CASRPRSSSYNEQFF	0	0	0	0.123	0	0	0	0	0	0.047	0	0.001
CATLQAGGPYEQYF	0	0	0	0	0.062	0.018	0	0	0	0	0.043	0.005
CSAKVSSRETQYF	0	0	0	0.037	0.005	0	0	0	0	0.047	0	0
CSARDQVRGSAGYTF	0	0	0	0	0.007	0	0	0	0	0	0	0.047
CASSGLEGSYEQYF	0	0	0	0	0	0	0	0	0	0.047	0	0
CASAQGQAYEQYF	0	0	0	0	0	0	0	0	0	0	0	0.047
CASSSRTVTEAFF	0	0	0	0	0	0	0	0	0	0	0	0.047
CASSLLSQGSSEQFF	0	0	0.006	0	0.054	0	0	0	0	0	0	0.046
CASSQEDSFNYGYTF	0	0	0	0	0	0.014	0	0	0	0	0.046	0
CSVERSGDGYTF	0	0	0	0	0	0	0	0	0	0.046	0	0
CASSLTGGAVNEQFF	0	0	0	0	0	0	0	0	0	0.046	0	0
CSVAGFGETQYF	0	0	0	0	0	0	0	0	0	0	0.046	0
CASSLGIRQPQHF	0	0	0	0	0	0	0	0	0	0	0.046	0
CASSSEGWGNNQPQHF	0	0	0	0	0	0	0	0	0	0	0	0.046
CASSREREGTDTQYF	0	0	0.036	0.031	0.001	0.028	0	0	0	0.034	0.011	0
CASSLDRGWGSPLHF	0	0	0	0	0	0	0	0	0	0	0.045	0
CATSKRQGFLYGYTF	0	0	0	0.066	0	0	0	0	0	0	0	0.045
CSARDTGELFF	0	0	0.002	0.01	0	0	0	0	0	0	0	0.045
CASSATGALGYTF	0	0	0	0	0	0	0	0	0	0.045	0	0
CASSLGLAVSYNEQFF	0	0	0	0	0	0	0	0	0	0.045	0	0
CASSYRDRLTEAFF	0	0	0	0	0	0	0	0	0	0.045	0	0
CASSPAPAGGEKLFF	0	0	0	0	0	0	0	0	0	0	0.045	0
CATRRYGGWDTEAFF	0	0	0	0	0	0	0	0	0	0	0.045	0
CASSPSPGGARDSTEAFF	0	0	0	0	0	0	0	0	0	0	0.045	0
CASSIQGVGTEAFF	0	0	0	0	0	0	0	0	0	0	0	0.045
CASTRGSFGYTF	0	0	0	0.006	0.01	0	0	0	0	0	0.044	0
CASRTGINTEAFF	0	0	0	0	0	0	0	0	0	0	0.044	0
CASSQEFNRESPLHF	0	0	0	0	0	0	0	0	0	0	0.044	0
CASSVATGTRSPLHF	0	0	0	0	0	0	0	0	0	0	0.044	0
CASSLASGTGQETQYF	0	0	0	0	0	0	0	0	0	0	0	0.044
CASSLRTGHEQYF	0	0	0	0	0.066	0	0	0	0	0	0	0.043
CASSTRQGAIRGYTF	0	0	0	0	0.006	0	0	0	0	0	0	0.043
CASSIPGTSTYNEQFF	0	0	0	0	0	0.005	0	0	0	0	0.043	0
CASSQDASVTEAFF	0	0	0	0	0	0	0	0	0	0.043	0	0
CASSYSAGIDTQYF	0	0	0	0	0	0	0	0	0	0.043	0	0
CATSDHQGQFTGELFF	0	0	0	0	0	0	0	0	0	0	0	0.043
CSATRLASYQETQYF	0	0.009	0	0.003	0	0	0	0	0	0.032	0	0.009
CASSLRQGSTYGYTF	0	0	0	0	0	0.089	0	0	0	0	0	0.041
CASSGRTSPASTDTQYF	0	0	0	0	0	0	0	0	0	0.041	0	0
CASSVGSPGELFF	0	0	0	0	0	0	0	0	0	0.041	0	0
CSARDLLRGETQYF	0	0	0	0	0	0	0	0	0	0.041	0	0
CASRRDTGELFF	0	0	0	0	0	0	0	0	0	0	0	0.041
CASTPVGSPHNEQFF	0	0	0	0	0	0	0	0	0	0	0	0.041
CASSQPPGLATSTDTQYF	0	0	0	0	0	0	0	0	0	0	0.003	0.038
CASSRDHIWELFF	0	0	0	0	0.001	0	0	0	0	0	0.001	0.039
CASSLRHEQYF	0	0	0	0	0	0	0	0	0	0.04	0	0
CSARSGRGETQYF	0	0	0	0	0	0	0	0	0	0	0.04	0
CASSSGDGRENHEQYF	0	0	0	0	0	0	0	0	0	0	0.04	0
CASSQGLAEYNEQFF	0	0	0	0	0	0	0	0	0	0	0.04	0
CASKGQGSTEAFF	0	0	0	0	0	0	0	0	0	0	0	0.04
CASLYLAGVKGEQFF	0	0	0	0	0	0	0	0	0	0	0	0.04
CSARLTSGRLPSTDTQYF	0	0	0	0	0.165	0	0	0	0	0	0	0.039
CSAWDSRSNQPQHF	0	0	0	0	0	0	0	0	0	0	0.039	0
CASRLLAGGETQYF	0	0	0	0	0	0	0	0	0	0	0	0.039
CASSQAQKETQYF	0	0	0	0	0	0	0	0	0	0	0.005	0.034
CSARKTSQETQYF	0	0	0	0.055	0	0	0	0	0	0	0.038	0
CATKEGQGEETQYF	0	0	0	0	0	0	0	0	0	0.038	0	0
CASSQGYGGNYGYTF	0	0	0	0	0	0	0	0	0	0	0.038	0
CASSSLGLAGVYEQYF	0	0	0	0	0	0	0	0	0	0	0	0.038
CSASRLVDEQFF	0	0	0	0	0	0	0	0	0	0	0	0.038
CSASSGGNTEAFF	0	0	0	0	0	0	0	0	0	0	0	0.038
CSVASGTTDTQYF	0	0	0	0	0	0	0	0	0	0	0	0.038
CASSDGVNYSNQPQHF	0	0	0	0	0	0.001	0	0	0	0	0.032	0.005
CATSDFASGSTDTQYF	0	0	0	0.067	0	0	0	0	0	0.037	0	0
CASSIGLAEGEQYF	0	0	0	0	0.011	0	0	0	0	0	0	0.037
CASSLSGGAYEQYF	0	0	0	0	0	0	0	0	0	0.037	0	0
CASSSIGQGAGANVLTF	0	0	0	0	0	0	0	0	0	0.037	0	0
CASSSQPSGSTNIQYF	0	0	0	0	0	0	0	0	0	0.037	0	0
CSVAADRRNFGYTF	0	0	0	0	0	0	0	0	0	0.037	0	0
CASSPGTSGTDEQFF	0	0	0	0	0	0	0	0	0	0	0.037	0
CAISEGQGKRYEQYF	0	0	0	0	0	0	0	0	0	0	0	0.037
CATLRGEGAYEQYF	0	0	0	0	0	0	0	0	0	0	0	0.037
CASSRYTGELFF	0	0	0	0	0	0	0	0	0	0.033	0	0.003
CASSLLTDTQYF	0	0	0	0.009	0.005	0	0	0	0	0	0.036	0
CASSARQGELSGYTF	0	0	0	0	0	0	0	0	0	0.036	0	0
CASSDGVTEAFF	0	0	0	0	0	0	0	0	0	0.036	0	0
CASSKGTFGYTF	0	0	0	0	0	0	0	0	0	0.036	0	0
CSASASGRGRTDTQYF	0	0	0	0	0	0	0	0	0	0	0.036	0
CSARGQGNYGYTF	0	0	0	0	0	0	0	0	0	0	0	0.036
CSPKRAGDTQYF	0	0	0	0	0	0	0	0	0	0	0	0.036
CAISERGAIYEQYF	0	0	0	0	0	0	0	0	0	0.035	0	0
CASSPAVNEQFF	0	0	0	0	0	0	0	0	0	0.035	0	0
CSARDVRLRGYTF	0	0	0	0	0	0	0	0	0	0.035	0	0
CASSITTQRGETQYF	0	0	0	0	0	0	0	0	0	0.035	0	0
CASNRGTGANYNSPLHF	0	0	0	0	0	0	0	0	0	0	0.035	0
CASSKRQGDGYTF	0	0	0	0	0	0	0	0	0	0	0	0.035
CASSGGPKEVDTQYF	0	0	0	0	0	0	0	0	0	0	0	0.035
CASSRSGTGGYEQYF	0	0	0	0	0	0	0	0	0	0.007	0	0.028
CASSSTGLAYNEQFF	0	0	0	0	0	0.001	0	0	0	0	0	0.034
CSSWRGQETQYF	0	0	0	0	0	0	0	0	0	0.034	0	0
CASSYMQGAGQPQHF	0	0	0	0	0	0	0	0	0	0	0	0.034
CASRAGGKAGELFF	0	0	0	0	0	0	0	0	0	0	0	0.034
CATSERQGTYTF	0	0	0	0	0	0	0	0	0	0	0	0.034
CASSAYRGPYGYTF	0	0	0	0.025	0	0.172	0	0	0	0.033	0	0
CATSGPNTEAFF	0	0	0	0	0	0.01	0	0	0	0	0	0.033
CASREDRRALYSNQPQHF	0	0	0	0	0	0	0	0	0	0.033	0	0
CASSYSKSGLNGYTF	0	0	0	0	0.196	0.078	0	0	0	0.032	0	0
CASSPGQGGKEQYF	0	0	0	0	0	0.023	0	0	0	0.032	0	0
CASSAGQGDTEAFF	0	0	0	0	0	0.023	0	0	0	0	0.002	0.03
CASHPGQGETQYF	0	0	0	0	0	0	0	0	0	0.032	0	0
CATSGPQGEDTGELFF	0	0	0	0	0	0	0	0	0	0.032	0	0
CASSPRTGTPNGYTF	0	0	0	0	0	0	0	0	0	0	0.032	0
CATSDPGREIVTDTQYF	0	0	0	0	0	0	0	0	0	0	0.032	0
CASSPPGTALPYEQYF	0	0	0	0	0	0	0	0	0	0	0	0.032
CASSAREGAVGGYTF	0	0	0	0	0	0	0	0	0	0.031	0	0
CASASRQGAVYGYTF	0	0	0	0	0.061	0	0	0	0	0	0.031	0
CASSNGTSGLNTGELFF	0	0	0	0	0.043	0	0	0	0	0.031	0	0
CASSYPLGGGTDTQYF	0	0	0	0.028	0	0	0	0	0	0.031	0	0
CSAFPPGQGQETQYF	0	0	0	0	0	0	0	0	0	0.031	0	0
CSARAPFNYGYTF	0	0	0	0	0	0	0	0	0	0.031	0	0
CASSPLTGTRYETQYF	0	0	0	0	0	0	0	0	0	0	0.031	0
CATSDPPRIRELFF	0	0	0	0	0	0	0	0	0	0	0	0.031
CASSDVQDSTDTQYF	0	0	0	0	0	0	0	0	0	0	0	0.031
CASSQTDYGYTF	0	0	0	0	0	0	0	0	0	0	0	0.031
CASSLELAGLNEQFF	0	0	0	0	0	0	0	0	0	0	0	0.03
CASSFRDNRGTQYF	0	0	0	0	0	0	0	0	0	0.03	0	0
CASTLAGDVQETQYF	0	0	0	0	0	0	0	0	0	0.03	0	0
CASSPGTGDNYGYTF	0	0	0	0	0	0	0	0	0	0.03	0	0
CASSSGQGRNSPLHF	0	0	0	0	0	0	0	0	0	0	0	0.03
CASSISGTGRLGGELFF	0	0	0	0	0	0	0	0	0	0	0	0.03
CASSPNRNQPQHF	0	0	0	0	0	0	0	0	0	0	0	0.03
CASSARTGGGLKDGYTF	0	0	0	0	0	0	0	0	0	0.029	0	0
CSARDGAIGLAGEYF	0	0	0	0	0	0	0	0	0	0	0	0.029
CASSKAGYSNQPQHF	0	0	0	0	0	0	0	0	0	0	0	0.029
CATSDLGGGPSDEQFF	0	0	0	0	0	0	0	0	0	0	0.028	0
CASSYRRSGQPQHF	0	0	0	0	0	0	0	0	0	0	0	0.028
CASSRTSPPGELFF	0	0	0	0	0	0	0	0	0	0	0	0.028
CSAQRLADTDTQYF	0	0.026	0	0	0	0	0	0	0	0.027	0	0
CASSSRQGTIYGYTF	0	0	0	0	0	0.031	0	0	0	0	0	0.027
CSARNRGRRGSYNEQFF	0	0	0	0	0	0	0	0	0	0	0.027	0
CASSTPDPGNYGYTF	0	0	0	0	0	0	0	0	0	0	0	0.027
CASRLGRQGNYEQYF	0	0	0	0	0	0	0	0	0	0	0	0.027
CASSLNHRGLYGYTF	0	0	0	0	0	0	0	0	0	0	0	0.027
CASSLAWASGNEQFF	0	0	0	0	0	0	0	0	0	0	0	0.027
CATSRDLQGYTEAFF	0	0	0	0	0	0	0	0	0	0	0	0.027
CATAGGNGNQPQHF	0	0	0.068	0	0.007	0	0	0	0	0.008	0	0.018
CASSSRLERTGELFF	0	0	0	0.042	0	0	0	0	0	0	0	0.026
CASSVFSLTGNEQYF	0	0	0	0	0	0	0	0	0	0	0	0.026
CASSVSLAGESLGGSTDTQYF	0	0	0	0	0	0	0	0	0	0	0	0.026
CASSSQQGDQPQHF	0	0	0	0	0	0	0	0	0	0	0	0.025
CASKGQGNSPLHF	0	0	0	0	0	0.121	0	0	0	0	0	0.024
CSARGTGSNQPQHF	0	0	0	0	0	0	0	0	0	0	0	0.023
CASSFPNGTSGRGGYNEQFF	0	0	0	0	0	0	0	0	0	0	0	0.023
CASSSPGLNYGYTF	0	0	0	0	0	0	0	0	0	0	0	0.023
CASSESGRPKETQYF	0	0	0	0	0	0	0	0	0	0	0	0.023
CGFNEQFF	0	0	0	0	0	0	0	0	0	0	0	0.023
CSASSDKSPDGYTF	0	0	0	0	0	0	0	0	0	0	0	0.023
CASSWDRGNTGELFF	0	0.015	0.039	0	0.002	0.001	0	0	0	0.007	0.006	0.009
CASSSRTGALRGYTF	0.014	0	0	0	0.124	0	0	0	0	0.022	0	0
CASTTQGRYEQYF	0	0	0	0	0.065	0	0	0	0	0	0	0.022
CASSLVGASGNIQYF	0	0	0	0	0	0.163	0	0	0	0.021	0	0
CATKVREGGLEQYF	0	0	0	0.102	0.018	0	0	0	0	0	0	0.021
CASSYDEETQYF	0	0	0.055	0	0	0	0	0	0	0	0	0.02
CASSLSQPGLSNQPQHF	0.013	0.005	0	0	0	0	0	0	0	0.01	0	0.009
CASSEPGLAETQYF	0	0	0	0.042	0	0	0	0	0	0	0	0.019
CASSLNSIFETQYF	0	0	0.055	0	0	0	0	0	0	0.018	0	0
CASRSQGRMNTEAFF	0	0.035	0	0	0	0	0	0	0	0	0.011	0.006
CASSADGQSGANVLTF	0	0	0	0	0.196	0	0	0	0	0	0	0.017
CASSKVPGVGTEAFF	0	0	0	0.197	0	0	0	0	0	0.015	0	0
CASSATGAVQPQHF	0	0	0	0.104	0.014	0	0	0	0	0	0	0.015
CASSPGTSGIYEQYF	0	0	0	0	0.024	0	0	0	0	0	0	0.013
CASSPSTGAQYF	0	0	0	0	0	0.245	0	0	0	0	0	0.013
CATSREGNQPQHF	0	0.038	0	0	0	0	0	0	0	0.002	0.011	0
CASSYQGAGYTF	0	0.015	0.041	0	0	0	0	0	0	0	0.005	0.007
CSAGTPHQPQHF	0	0.038	0	0	0.004	0	0	0	0	0.011	0	0
CASSFFALGDTQYF	0	0.019	0.043	0.005	0	0.005	0	0	0	0.003	0.008	0
CASSPKTGGTEAFF	0	0	0	0.085	0	0.026	0	0	0	0	0	0.011
CSARDVAASTDTQYF	0	0	0.045	0	0	0	0	0	0	0	0.011	0
CASSRDRGSEAFF	0	0.028	0	0.003	0	0	0	0	0	0.006	0.004	0
CASSLNMGGFNQPQHF	0	0	0.054	0	0.009	0	0	0	0	0	0	0.01
CASSPSGLNYGYTF	0	0	0.049	0	0	0	0	0	0	0	0.01	0
CASSEYITSYEQYF	0	0	0	0.006	0.044	0	0	0	0	0.002	0.007	0
CASSPPNQPQHF	0	0.032	0	0	0	0	0	0	0	0.009	0	0
CATSDRSNQPQHF	0	0	0.063	0	0	0	0	0	0	0	0	0.009
CASSYLVGLYGYTF	0	0	0	0	0	0	0	0	0	0	0.008	0
CASSGTGDGQPQHF	0	0.029	0.029	0	0	0	0	0	0	0	0	0.008
CASSPSPGNKDGYTF	0	0	0.048	0.004	0.004	0.005	0	0	0	0.008	0	0
CATSDPGPSSGNTIYF	0	0	0	0	0.045	0.02	0	0	0	0.008	0	0
CASSPRSTDEAFF	0	0	0	0.001	0	0.043	0	0	0	0	0.008	0
CASSSGQGIRSPLHF	0	0.034	0	0	0.004	0	0	0	0	0	0	0.008
CASSESSFGYTF	0	0	0	0.076	0	0.043	0	0	0	0	0	0.007
CASSASRNRPKQYF	0	0	0	0.002	0.032	0.039	0	0	0	0	0	0.007
CSARLAGSTDTQYF	0	0.01	0	0.041	0	0.024	0	0	0	0.007	0	0
CASTQGAGYYNSPLHF	0	0	0.039	0	0	0	0	0	0	0	0	0.007
CASSFQGSTEAFF	0	0.025	0	0	0	0	0	0	0	0.007	0	0
CSARVTGVGQPQHF	0	0.114	0	0	0	0	0	0	0	0.006	0	0
CASSQRYRGGDGYTF	0	0.047	0	0.008	0.006	0.013	0	0	0	0	0	0.006
CASSYDTEAFF	0	0	0.044	0	0	0	0	0	0	0.004	0	0.002
CASNRGPGTEAFF	0	0	0	0	0.101	0.001	0	0	0	0	0.005	0
CASSLGAGNTGELFF	0	0	0	0.053	0	0	0	0	0	0	0	0.005
CSARDSKGVGNSPLHF	0	0	0.039	0	0	0	0	0	0	0	0.005	0
CASSLASNQPQHF	0	0.06	0	0	0	0.003	0	0	0	0.004	0	0
CSATRLLQPYEQYF	0	0	0	0.005	0.118	0.043	0	0	0	0.004	0	0
CASSFSLTGNTGELFF	0	0	0	0.071	0	0	0	0	0	0	0	0.004
CASSELVSSGANVLTF	0	0	0	0	0.031	0	0	0	0	0.004	0	0
CASSLSANQPQHF	0	0	0	0	0	0	0	0	0	0.003	0	0
CASSLVQGQPQHF	0	0.03	0	0	0	0	0	0	0	0.003	0	0
CASSLGQGTEAFF	0	0	0	0	0	0	0	0	0	0	0.002	0
CASSSDSHHRLYF	0	0	0	0	0	0	0	0	0	0.002	0	0
CASMKATNYGYTF	0.005	0.005	0.006	0	0	0	0	0	0	0.002	0	0
CASSSGQGYTEAFF	0	0	0	0.102	0.008	0	0	0	0	0	0	0.002
CASSKLAGLSSGANVLTF	0	0	0	0	0.088	0	0	0	0	0	0.002	0
CASSQDTSGTQYF	0	0	0	0.053	0	0	0	0	0	0.002	0	0
CASSSQGLENIQYF	0	0	0	0	0	0.049	0	0	0	0	0.002	0
CASSFGETQYF	0	0.005	0.059	0.004	0	0	0	0	0	0	0.002	0
CASSYGTEAFF	0	0.025	0	0	0	0	0	0	0	0	0	0.002
CASRPGGSTDTQYF	0	0.001	0	0	0	0	0	0	0	0	0	0.001
CAISDRLAGGDNEQFF	0	0	0	0	0	0	0	0	0	0	0	0.001
CSVKTASIETQYF	0	0	0	0.081	0	0.014	0	0	0	0.001	0	0
CASSPTGGTDTQYF	0	0.002	0	0.003	0.035	0	0	0	0	0	0	0.001
CASSPDNNQPQHF	0	0.033	0	0	0	0	0	0	0	0	0.001	0
CASSPTVNTEAFF	0	0	0	0	0	0	0	0	0	0	0	0
CASRNRSWETQYF	0	0	0	0	0	0	0	0	0	0	0	0
CASLGTGIWTGKGGYTF	0	0	0	0	0	0	0	0	0	0	0	0
CASSPGRDRVADTQYF	0	0	0	0	0	0	0	0	0	0	0	0
CASSIATDPTYGYTF	0	0	0	0	0	0	0	0	0	0	0	0
CSSRDPSTDTQYF	0	0	0	0	0	0	0	0	0	0	0	0
CASSLGTGGYSPLHF	0	0	0	0	0	0	0	0	0	0	0	0
CSARAKRQNTEAFF	0	0	0	0	0	0	0	0	0	0	0	0
CATSELGAKDTQYF	0	0	0	0	0	0	0	0	0	0	0	0
CASSFRGSQGGYTF	0	0	0	0	0	0	0	0	0	0	0	0
CSADSPTTYEQYF	0	0	0	0	0	0	0	0	0	0	0	0
CASSSSGETQYF	0	0	0	0	0	0	0	0	0	0	0	0
CASSAGQVYGYTF	0	0	0	0	0	0	0	0	0	0	0	0
CASSFARDTGELFF	0	0	0	0	0	0	0	0	0	0	0	0
CSVMGTPANTEAFF	0	0	0	0	0	0	0	0	0	0	0	0
CASSRGLAADTQYF	0	0	0	0	0	0	0	0	0	0	0	0
CASSSGQGAQGTEAFF	0	0	0	0	0	0	0	0	0	0	0	0
CASSEIDEQFF	0	0	0	0	0	0	0	0	0	0	0	0
CASRRQGAGNQPQHF	0	0	0	0	0	0	0	0	0	0	0	0
CASSYWTFGKNTEAFF	0	0	0	0	0	0	0	0	0	0	0	0
CSASNSGTALQFF	0	0	0	0	0	0	0	0	0	0	0	0
CATSKGQGKNEQYF	0	0	0	0	0	0	0	0	0	0	0	0
CASSQGMGYGYTF	0	0	0	0	0	0	0	0	0	0	0	0
CASSLRQGAVRGYTF	0	0	0	0	0	0	0	0	0	0	0	0
CASHFISGANVLTF	0	0	0	0	0	0	0	0	0	0	0	0
CASSAPTGYQETQYF	0	0	0	0	0	0.005	0	0	0	0	0	0
CASSTTAQENTEAFF	0	0	0	0	0	0	0	0	0	0	0	0
CSVGGGTRGYNEQFF	0	0	0	0	0	0	0	0	0	0	0	0
CASRPTSGRGTNTGELFF	0	0	0	0	0	0	0	0	0	0	0	0
CASSRDISGYTF	0	0	0	0	0	0	0	0	0	0	0	0
CASSPQMGANEKLFF	0	0	0	0	0	0	0	0	0	0	0	0
CATSDYSGGRNGYTF	0	0	0	0	0	0.007	0	0	0	0	0	0
CASREGLNTEAFF	0	0	0	0	0	0	0	0	0	0	0	0
CASSRTGEWETQYF	0	0	0	0	0	0	0	0	0	0	0	0
CASSKEGWTGATSYEQYF	0	0	0	0	0	0	0	0	0	0	0	0
CSARVRDRVYYGYTF	0	0	0	0	0	0	0	0	0	0	0	0
CASSSPRLAGNTGELFF	0	0	0	0	0	0	0	0	0	0	0	0
CASSSTGRRGPQHF	0	0	0	0	0	0	0	0	0	0	0	0
CASSLGTSADTQYF	0	0	0	0	0	0	0	0	0	0	0	0
CASSEDSSRLQHF	0	0	0	0	0	0	0	0	0	0	0	0
CSAGGMSTNEKLFF	0	0	0	0	0	0	0	0	0	0	0	0
CASSSYPGQGSNTGELFF	0	0	0	0	0	0	0	0	0	0	0	0
CASSPAVSNQPQHF	0	0	0	0	0	0	0	0	0	0	0	0
CASSPTPGQGYGYTF	0	0	0	0	0	0	0	0	0	0	0	0
CASSLSSSGNGNTIYF	0	0	0	0	0	0	0	0	0	0	0	0
CSVLLPGHGKNIQYF	0	0	0	0	0	0	0	0	0	0	0	0
CATPLQGGTQYF	0	0	0	0	0	0	0	0	0	0	0	0
CASSLTSGAGELFF	0	0	0	0	0	0	0	0	0	0	0	0
CASTSRTGQEQYF	0	0	0	0	0	0	0	0	0	0	0	0
CASSYGLLNTEAFF	0	0	0	0	0	0	0	0	0	0	0	0
CASSPRGGSAEAFF	0	0	0	0	0	0	0	0	0	0	0	0
CASSFVGVNEAFF	0	0	0	0	0	0	0	0	0	0	0	0
CASRLAGGRYNEQFF	0	0	0	0.001	0	0	0	0	0	0	0	0
CASSYLVGNTEAFF	0	0	0	0	0	0	0	0	0	0	0	0
CASSRTSPPYGYTF	0	0	0	0	0	0	0	0	0	0	0	0
CATSETTGGFYEQYF	0	0	0	0	0	0	0	0	0	0	0	0
CASSPQTGNNEQFF	0	0	0	0.002	0	0	0	0	0	0	0	0
CASSVDAGALSPLHF	0	0	0	0	0	0	0	0	0	0	0	0
CASSIVVGGDQPQHF	0	0	0	0	0	0	0	0	0	0	0	0
CASSLDRGRNTEAFF	0	0	0	0	0	0	0	0	0	0	0	0
CSAETDRVEQFF	0	0	0	0	0	0	0	0	0	0	0	0
CASSTRTSGTSTDTQYF	0	0	0	0	0	0	0	0	0	0	0	0
CASMERGSSYEQYF	0	0	0	0	0	0	0	0	0	0	0	0
CSARGTGRPTNYGYTF	0	0	0	0	0	0	0	0	0	0	0	0
CASSLAAQGVGEQYF	0	0	0	0.001	0	0	0	0	0	0	0	0
CASSQASGRNSYNEQFF	0	0	0	0	0	0	0	0	0	0	0	0
CASSLAGDRTVYGYTF	0	0	0	0	0	0	0	0	0	0	0	0
CASSHRLTGGGSETQYF	0	0	0	0	0	0	0	0	0	0	0	0
CASSLAVAGSYNEQFF	0	0	0	0	0	0	0	0	0	0	0	0
CASSAPEQGGDNEQFF	0	0	0	0	0	0	0	0	0	0	0	0
CASTPSGAGNTIYF	0	0	0	0	0	0	0	0	0	0	0	0
CAISDRTGLSGANVLTF	0	0	0	0	0	0	0	0	0	0	0	0
CASSPQGRVTGELFF	0	0	0	0	0	0	0	0	0	0	0	0
CASSFEYF	0	0	0	0	0	0	0	0	0	0	0	0
CAISDEGQGAGEQYF	0	0	0	0	0	0	0	0	0	0	0	0
CASSLLKNTEAFF	0	0	0	0	0.002	0	0	0	0	0	0	0
CSAGGTSTNEKLFF	0	0	0	0	0	0	0	0	0	0	0	0
CASSYPGLSGDNEQFF	0	0	0	0	0	0	0	0	0	0	0	0
CASSSDSLGKLFF	0	0	0	0	0	0	0	0	0	0	0	0
CASTTRPEETQYF	0	0	0	0	0	0	0	0	0	0	0	0
CASSPGTSNEQYF	0	0	0	0	0	0	0	0	0	0	0	0
CATSREVTGTGWDEQFF	0	0	0	0	0	0	0	0	0	0	0	0
CASSDEGIRTDTQYF	0	0	0	0	0	0	0	0	0	0	0	0
CAWRTLTGLDGYTF	0	0	0	0	0	0	0	0	0	0	0	0
CASSVGGLAGVAYEQYF	0	0	0	0	0	0	0	0	0	0	0	0
CASSQDSAERGTQYF	0	0	0	0	0	0	0	0	0	0	0	0
CASSRAGSSPMNTEAFF	0	0	0	0	0	0	0	0	0	0	0	0
CASVRQGANTEAFF	0	0	0	0	0	0	0	0	0	0	0	0
CASSPKGGGGNTGELFF	0	0	0	0	0	0	0	0	0	0	0	0
CASSLFGTGGNGYTF	0	0	0	0	0	0	0	0	0	0	0	0
CASSPDRPVNTEAFF	0	0	0	0	0	0	0	0	0	0	0	0
CASSSVGGGGYTF	0	0	0	0	0	0	0	0	0	0	0	0
CSGGLAGGETQYF	0	0	0	0	0	0	0	0	0	0	0	0
CGVNSGSGNYGYTF	0	0	0	0	0	0	0	0	0	0	0	0
CASSSIRGINQPQHF	0	0.039	0	0	0	0	0	0	0	0	0	0
CASSSTPGGINSPLHF	0	0.031	0	0	0	0	0	0	0	0	0	0
CASSRTDQPQHF	0	0.045	0	0	0	0	0	0	0	0	0	0
CASSYRDKKETQYF	0	0.039	0	0	0.007	0.002	0	0	0	0	0	0
CASSGQGQYSPLHF	0	0	0.041	0	0	0	0	0	0	0	0	0
CASSHLDRVGSHYGYTF	0	0.029	0	0	0	0	0	0	0	0	0	0
CASSIGAVLGQPQHF	0	0	0.054	0	0	0	0	0	0	0	0	0
CASRPTRTDTQYF	0	0.027	0	0	0	0	0	0	0	0	0	0
CASSLADRGRNQPQHF	0	0.034	0	0	0	0	0	0	0	0	0	0
CASRRDRSSYNSPLHF	0	0.028	0	0	0	0	0	0	0	0	0	0
CASSLASYRGRNQETQYF	0	0.033	0	0	0	0	0	0	0	0	0	0
CASSQSLEADTQYF	0	0	0	0.083	0	0	0	0	0	0	0	0
CASSLGGSSYNSPLHF	0	0.036	0	0	0	0	0	0	0	0	0	0
CASRREQGDGNSPLHF	0	0.029	0	0.005	0	0	0	0	0	0	0	0
CASSFLDRGTEAFF	0	0.026	0.019	0.002	0	0	0	0	0	0	0	0
CASSLTGGANGYTF	0	0.027	0	0.004	0	0	0	0	0	0	0	0
CSARALGQVGGAQHF	0.012	0.076	0	0	0	0	0	0	0	0	0	0
CSARGDRGRAEAFF	0	0	0.05	0	0	0	0	0	0	0	0	0
CASSSDRGGQPQHF	0	0	0.039	0	0	0	0	0	0	0	0	0
CSARQDSNQPQHF	0	0.028	0	0	0	0	0	0	0	0	0	0
CASSLIGTEAFF	0	0	0	0	0.184	0	0	0	0	0	0	0
CASSVLSGGMVDTQYF	0	0.018	0.04	0	0.004	0.005	0	0	0	0	0	0
CASSLEDNSPLHF	0	0.029	0	0	0	0.007	0	0	0	0	0	0
CSAQGTGYGYTF	0	0	0.059	0	0	0	0	0	0	0	0	0
CASSYFGTRETQYF	0	0	0.049	0	0	0	0	0	0	0	0	0
CASSEGQGITQPQHF	0	0.035	0	0	0	0	0	0	0	0	0	0
CASSPRLDQETQYF	0	0.033	0	0	0	0	0	0	0	0	0	0
CASSPNSNQPQHF	0	0.031	0	0	0	0	0	0	0	0	0	0
CASSSTLNTEAFF	0	0	0	0	0.102	0	0	0	0	0	0	0
CASSEVQGGLYEQYF	0	0	0	0.039	0	0	0	0	0	0	0	0
CASSLYRLNQPQHF	0	0.033	0	0	0.003	0	0	0	0	0	0	0
CATRPTDRETQYF	0	0.013	0.041	0	0	0	0	0	0	0	0	0
CSAKGGIANYGYTF	0	0	0.043	0	0	0	0	0	0	0	0	0
CATSRGGDQPQHF	0	0.026	0	0	0	0	0	0	0	0	0	0
CASSRTSKDTQYF	0	0	0.042	0.006	0	0	0	0	0	0	0	0
CASSINGRGQPQHF	0	0	0.058	0	0	0	0	0	0	0	0	0
CASSVSINQPQHF	0	0	0.041	0	0	0	0	0	0	0	0	0
CASRPDGQPNQPQHF	0	0.037	0	0	0	0	0	0	0	0	0	0
CATSAFADTQYF	0	0	0.037	0	0	0	0	0	0	0	0	0
CASKGAGGSPLHF	0	0.031	0	0	0	0	0	0	0	0	0	0
CSARGGTNTEAFF	0	0.025	0	0	0	0	0	0	0	0	0	0
CATSRDSQGNTEAFF	0	0	0	0.047	0	0	0	0	0	0	0	0
CASSYRGTGELFF	0	0	0	0	0	0.045	0	0	0	0	0	0
CASSTGPLNTEAFF	0	0	0	0.032	0	0	0	0	0	0	0	0
CATNRGDTEAFF	0	0.013	0.053	0	0.004	0	0	0	0	0	0	0
CASSRGNSPLHF	0	0	0.081	0	0	0.003	0	0	0	0	0	0
CASSYSRQGNTEAFF	0	0	0.037	0	0.002	0	0	0	0	0	0	0
CASSTDTDTQYF	0	0.035	0	0	0.001	0	0	0	0	0	0	0
CAISESGEGYTEAFF	0	0.025	0	0	0.001	0	0	0	0	0	0	0
CASSFSGSLQGYTF	0	0	0.039	0	0	0	0	0	0	0	0	0
CATLRDRGLLYGYTF	0	0	0	0	0	0.295	0	0	0	0	0	0
CASSNRGNLLGYTF	0	0	0	0.284	0	0	0	0	0	0	0	0
CASSKLPGQGAGGTEAFF	0	0	0	0	0	0.279	0	0	0	0	0	0
CASSMELGSIVSNQPQHF	0	0	0	0	0.276	0	0	0	0	0	0	0
CSAKQGSRQPQHF	0	0	0	0	0.253	0	0	0	0	0	0	0
CASSFLNLAGANVLTF	0	0	0	0	0	0.248	0	0	0	0	0	0
CASSPYRGSLDGYTF	0	0	0	0	0	0.248	0	0	0	0	0	0
CASSLNRLGEAFF	0	0	0	0.228	0	0.019	0	0	0	0	0	0
CSARFAGREPQHF	0	0	0	0	0	0.247	0	0	0	0	0	0
CSARDSGTIETQYF	0	0	0	0.027	0	0.22	0	0	0	0	0	0
CASSPGQINYGYTF	0	0	0	0	0	0.245	0	0	0	0	0	0
CSARVRAGLETQYF	0	0	0	0.235	0	0	0	0	0	0	0	0
CASSPGPSDADTQYF	0	0	0	0	0	0.222	0	0	0	0	0	0
CASSSLPGLKGPGELFF	0	0	0	0.16	0	0.061	0	0	0	0	0	0
CASIPGTANTGELFF	0	0	0	0	0	0.217	0	0	0	0	0	0
CASRGGTEQNSPLHF	0	0	0	0	0	0.217	0	0	0	0	0	0
CSAFGQAIGTQYF	0	0	0	0	0	0.214	0	0	0	0	0	0
CASSARQGSPYGYTF	0	0	0	0.211	0	0	0	0	0	0	0	0
CASNHRGENIQYF	0.007	0	0	0.115	0	0.095	0	0	0	0	0	0
CSARQTSRETQYF	0	0	0	0.21	0	0	0	0	0	0	0	0
CASRGDYEQYF	0	0	0	0	0	0.209	0	0	0	0	0	0
CASSTIEGSVEAFF	0	0	0	0.201	0	0	0	0	0	0	0	0
CASSPRDRGSGNTIYF	0	0	0	0.195	0	0.006	0	0	0	0	0	0
CASSLDRQVNSPLHF	0	0	0	0	0	0.198	0	0	0	0	0	0
CATRGETEQYF	0	0	0	0	0	0.198	0	0	0	0	0	0
CASRPGTGVWNTEAFF	0	0	0	0.192	0	0	0	0	0	0	0	0
CSARDPASGLQETQYF	0	0	0	0	0.181	0.008	0	0	0	0	0	0
CASSWRDITDTQYF	0	0	0	0.178	0	0.01	0	0	0	0	0	0
CAITDNMNTEAFF	0	0	0	0.187	0	0	0	0	0	0	0	0
CSAPTFQRTEAFF	0	0	0	0.168	0	0.013	0	0	0	0	0	0
CASMRQGRQPQHF	0	0	0	0	0	0.181	0	0	0	0	0	0
CSARDPGLAGVEQFF	0	0	0	0.048	0	0.131	0	0	0	0	0	0
CSAHQPSGQSYEQYF	0	0	0	0.165	0	0.012	0	0	0	0	0	0
CAISSGQGSTDTQYF	0	0	0	0	0	0.177	0	0	0	0	0	0
CASRGDGGYEQYF	0	0	0	0.176	0	0	0	0	0	0	0	0
CASSLGRGSGRAYEQYF	0	0	0	0.173	0	0	0	0	0	0	0	0
CASKKGGQGDYGYTF	0	0	0	0	0.165	0	0	0	0	0	0	0
CASSPLGGHNNQPQHF	0	0	0	0.06	0	0.098	0	0	0	0	0	0
CATSDRASFGYTF	0	0	0	0	0	0.158	0	0	0	0	0	0
CASSLGSGAAYEQYF	0	0	0	0.157	0	0	0	0	0	0	0	0
CSARDVELAKNIQYF	0	0	0	0	0	0.151	0	0	0	0	0	0
CASSRQGRFGNEQYF	0	0	0	0.146	0	0	0	0	0	0	0	0
CATSARQDPYTF	0	0	0	0	0	0.145	0	0	0	0	0	0
CAISDDRGLNTGELFF	0	0	0	0.098	0.008	0.038	0	0	0	0	0	0
CASSIYPPDRGRTDTQYF	0	0	0	0.144	0	0	0	0	0	0	0	0
CASSKGQVSYEQYF	0	0	0	0.142	0	0	0	0	0	0	0	0
CASSYAQNRGAEAFF	0	0	0	0	0	0.139	0	0	0	0	0	0
CASSHQTTNTEAFF	0	0	0	0	0.136	0	0	0	0	0	0	0
CASSKRTGDVNGYTF	0	0	0	0.132	0	0	0	0	0	0	0	0
CASSLSSFSGRARETQYF	0	0	0	0	0	0.132	0	0	0	0	0	0
CSARVAVVAGGAYEQYF	0	0	0	0	0	0.131	0	0	0	0	0	0
CASSLDRQGGEQYF	0	0	0	0	0	0.13	0	0	0	0	0	0
CASSYSGTVYGYTF	0	0	0	0	0.129	0	0	0	0	0	0	0
CASSPRGSYGYTF	0	0	0	0.128	0	0	0	0	0	0	0	0
CASTDRGARANQPQHF	0	0	0	0	0.128	0	0	0	0	0	0	0
CATSSNRGGGANVLTF	0	0	0	0	0	0.124	0	0	0	0	0	0
CASSLPYGGTEAFF	0	0	0	0.109	0	0.012	0	0	0	0	0	0
CATSNGLAFSHEQYF	0	0	0	0	0.004	0.116	0	0	0	0	0	0
CASSQGLRGQVAGYTF	0	0	0	0.058	0.054	0.007	0	0	0	0	0	0
CASSPGLGTDTQYF	0	0	0	0.119	0	0	0	0	0	0	0	0
CASSYRSRGRSQPQHF	0	0	0	0	0.118	0	0	0	0	0	0	0
CSARDIQAGVFREQYF	0	0	0	0	0	0.118	0	0	0	0	0	0
CASSQLPGLAGPGNTGELFF	0	0	0	0	0.117	0	0	0	0	0	0	0
CASSLDGLDSGYTF	0	0	0	0	0	0.117	0	0	0	0	0	0
CSARDPGTGLRETQYF	0	0	0	0	0	0.112	0	0	0	0	0	0
CATSDLKGAGETQYF	0	0	0	0	0.109	0	0	0	0	0	0	0
CASRGETGFTEAFF	0	0	0	0	0.109	0	0	0	0	0	0	0
CASSESPAETQYF	0	0	0	0	0	0.109	0	0	0	0	0	0
CASSFRQGALEQYF	0	0	0	0.108	0	0	0	0	0	0	0	0
CSAIPAGGGTDTQYF	0	0	0	0.107	0	0	0	0	0	0	0	0
CASSVGLAGADTQYF	0	0	0	0	0.107	0	0	0	0	0	0	0
CSAARRGGRESPLHF	0	0	0	0	0.105	0	0	0	0	0	0	0
CASSSNRGVNGYTF	0	0	0	0	0.102	0	0	0	0	0	0	0
CASSANRGDGYTF	0	0	0	0	0	0.102	0	0	0	0	0	0
CASSLAYGQGTDTQYF	0	0	0	0	0	0.1	0	0	0	0	0	0
CASSPTGPPPGELFF	0	0	0	0.095	0	0	0	0	0	0	0	0
CSASSKGLGDGYTF	0	0	0	0	0.094	0	0	0	0	0	0	0
CASSSRQGGSPLHF	0	0	0	0	0.089	0.004	0	0	0	0	0	0
CASSLTLTGLTEAFF	0	0	0	0.092	0	0	0	0	0	0	0	0
CATSDYQDSYNEQFF	0	0	0	0.091	0	0	0	0	0	0	0	0
CASSMNSGNYYEQYF	0	0	0	0	0.09	0	0	0	0	0	0	0
CASSKAGEGTTDTQYF	0	0	0	0	0.089	0	0	0	0	0	0	0
CASSSRQGSTYGYTF	0	0	0	0.088	0	0	0	0	0	0	0	0
CASSMDRRSYEQYF	0	0	0	0	0.088	0	0	0	0	0	0	0
CASSLRGTPDSGNTIYF	0	0	0	0.087	0	0	0	0	0	0	0	0
CASSSQGDEAFF	0	0	0	0.086	0	0	0	0	0	0	0	0
CASSLGRSGYEQYF	0	0	0	0	0.054	0.032	0	0	0	0	0	0
CSASLRTEAFF	0	0	0	0	0.085	0	0	0	0	0	0	0
CASSLGGAIGRYEQYF	0	0	0	0.084	0	0	0	0	0	0	0	0
CASSLVGDSPLHF	0	0	0	0	0.084	0	0	0	0	0	0	0
CASSPTRHSPLHF	0	0	0	0.02	0	0.064	0	0	0	0	0	0
CSASRSSGNTIYF	0	0	0	0.004	0.063	0.015	0	0	0	0	0	0
CASSLHDRGSGANVLTF	0	0	0	0	0.081	0	0	0	0	0	0	0
CASSPTSGRSYEQYF	0	0	0	0	0.081	0	0	0	0	0	0	0
CASSMAGHYEQYF	0	0	0	0	0	0.08	0	0	0	0	0	0
CASSYWTSYEQYF	0	0	0	0.006	0.073	0	0	0	0	0	0	0
CASRGDRGLHTQYF	0	0	0	0.077	0	0	0	0	0	0	0	0
CSQRQGTDTQYF	0	0	0	0	0	0.077	0	0	0	0	0	0
CASSRDGTGTALTYEQYF	0	0	0	0	0.034	0.042	0	0	0	0	0	0
CASSGRQGELYGYTF	0	0	0	0.075	0	0	0	0	0	0	0	0
CASSPQRYGYTF	0	0	0	0.075	0	0	0	0	0	0	0	0
CASSSRQGSFEQYF	0	0	0	0	0.075	0	0	0	0	0	0	0
CASSYSPASSSGANVLTF	0	0	0	0	0.075	0	0	0	0	0	0	0
CSARGVAGTKETQYF	0	0	0	0.074	0	0	0	0	0	0	0	0
CAIGGTLGYTF	0	0	0	0	0.073	0	0	0	0	0	0	0
CASRMGASEAFF	0	0	0	0.07	0	0	0	0	0	0	0	0
CASSISSTPQETQYF	0	0	0	0	0.07	0	0	0	0	0	0	0
CASSDGQRPGYTF	0	0	0	0	0	0.07	0	0	0	0	0	0
CASSPNRVLNTGELFF	0	0	0	0	0.069	0	0	0	0	0	0	0
CASSLGRADEQYF	0	0	0	0	0.069	0	0	0	0	0	0	0
CSARGPSSSYNEQFF	0	0	0	0	0.069	0	0	0	0	0	0	0
CASSPRTGQTSGNTIYF	0	0	0	0.066	0	0	0	0	0	0	0	0
CASSELGTGRTNYGYTF	0	0	0	0	0.065	0	0	0	0	0	0	0
CASSARQGHIDGYTF	0	0	0	0	0.065	0	0	0	0	0	0	0
CASSSPGRANYGYTF	0	0	0	0	0	0.065	0	0	0	0	0	0
CSATGRADVDTF	0	0	0	0	0	0.065	0	0	0	0	0	0
CASSIGLAGVGEQFF	0	0	0	0.061	0	0	0	0	0	0	0	0
CSATAGRKDSPLHF	0	0	0	0.061	0	0	0	0	0	0	0	0
CASSLGGGSNQPQHF	0	0	0	0	0	0.061	0	0	0	0	0	0
CASSLDRTGTGETQYF	0	0	0	0	0.06	0	0	0	0	0	0	0
CASRALVMGACEQYF	0	0	0	0	0	0.06	0	0	0	0	0	0
CASSGGGEYFEQYF	0	0	0	0.051	0.008	0	0	0	0	0	0	0
CASSIQQGDPYEQYF	0	0	0	0	0.059	0	0	0	0	0	0	0
CSARDPQLAVGNEQFF	0	0	0	0	0.059	0	0	0	0	0	0	0
CASSSNRDSTDTQYF	0	0	0	0.058	0	0	0	0	0	0	0	0
CASSSRQGAINGYTF	0	0	0	0.058	0	0	0	0	0	0	0	0
CASSYVAGFADTQYF	0	0	0	0	0.058	0	0	0	0	0	0	0
CASSYSSGGLYGYTF	0	0	0	0	0.058	0	0	0	0	0	0	0
CASSLGRGQNNSPLHF	0	0	0	0	0	0.058	0	0	0	0	0	0
CASKNREGSYEQYF	0	0	0	0.057	0	0	0	0	0	0	0	0
CASSYGTFVTDTQYF	0	0	0	0	0	0.057	0	0	0	0	0	0
CASSFRDRFNQPQHF	0	0	0	0.056	0	0	0	0	0	0	0	0
CASSPVGGTNTGELFF	0	0	0	0	0	0.056	0	0	0	0	0	0
CSARHRGHETQYF	0	0	0	0	0.055	0	0	0	0	0	0	0
CSASRDTRDRTQYF	0	0	0	0	0.055	0	0	0	0	0	0	0
CAIREDRGIIYEQYF	0	0	0	0	0.022	0.033	0	0	0	0	0	0
CASSRRRGPTDTQYF	0	0	0	0	0	0.055	0	0	0	0	0	0
CSARDELRLATNTGELFF	0	0	0	0	0	0.055	0	0	0	0	0	0
CASSGGLAGGETQYF	0	0	0	0	0.054	0	0	0	0	0	0	0
CASSRDRVSENQPQHF	0	0	0	0	0.054	0	0	0	0	0	0	0
CASSPNKNSIQYF	0	0	0	0	0	0.054	0	0	0	0	0	0
CATSDTDTGAGANVLTF	0	0	0	0	0	0.054	0	0	0	0	0	0
CASRGTSDVYEQYF	0	0	0	0	0	0.054	0	0	0	0	0	0
CASSRAGGGTDTQYF	0	0	0	0	0.053	0	0	0	0	0	0	0
CAISEGLGATDTQYF	0	0	0	0	0	0.051	0	0	0	0	0	0
CASSLITGTDNEQFF	0	0	0	0.05	0	0	0	0	0	0	0	0
CASSLFRDALRGYTF	0	0	0	0.05	0	0	0	0	0	0	0	0
CASSIGGGDSNQPQHF	0	0	0	0.049	0	0	0	0	0	0	0	0
CAISEGRNTEAFF	0	0	0	0.049	0	0	0	0	0	0	0	0
CASSSMGQDTDTQYF	0	0	0	0.048	0.001	0	0	0	0	0	0	0
CASSSGGGYEQYF	0	0	0	0	0	0.049	0	0	0	0	0	0
CASSSRTSNEQYF	0	0	0	0	0.001	0.048	0	0	0	0	0	0
CASSKGGTEAFF	0	0	0	0.048	0	0	0	0	0	0	0	0
CASSPGLASNIQYF	0	0	0	0.048	0	0	0	0	0	0	0	0
CASSLLGQNQPQHF	0	0	0	0.047	0	0	0	0	0	0	0	0
CASSWTRDSGAYF	0	0	0	0.047	0	0	0	0	0	0	0	0
CATRGAVKGYTF	0	0	0	0	0.047	0	0	0	0	0	0	0
CATSPRGGSLYGYTF	0	0	0	0	0.047	0	0	0	0	0	0	0
CSAPQGAPSGANVLTF	0	0	0	0	0	0.047	0	0	0	0	0	0
CSVAWGANEAFF	0	0	0	0	0	0.047	0	0	0	0	0	0
CASSMGGRAYEQYF	0	0	0	0	0	0.046	0	0	0	0	0	0
CASLRGGTDDWERNQPQHF	0	0	0	0	0	0.045	0	0	0	0	0	0
CASSGRTGKNTEAFF	0	0	0	0	0	0.044	0	0	0	0	0	0
CASTKRQGSTNGYTF	0	0	0	0	0	0.044	0	0	0	0	0	0
CASSPGIAAGELFF	0	0	0	0.043	0	0	0	0	0	0	0	0
CASSIYAPSTYGYTF	0	0	0	0.043	0	0	0	0	0	0	0	0
CASSIAGARNEQFF	0	0	0	0	0	0.043	0	0	0	0	0	0
CASMDVDNEQFF	0	0	0	0	0	0.043	0	0	0	0	0	0
CSATGTGPGYTF	0	0	0	0.042	0	0	0	0	0	0	0	0
CRGTQGDQRGYTF	0	0	0	0	0.042	0	0	0	0	0	0	0
CASSFGVVEGYEQYF	0	0	0	0	0	0.042	0	0	0	0	0	0
CSARVITSGGTQETQYF	0	0	0	0	0.041	0	0	0	0	0	0	0
CASKSSGQMNTEAFF	0	0	0	0	0.04	0	0	0	0	0	0	0
CASSARTGALYGYTF	0	0	0	0.039	0	0	0	0	0	0	0	0
CASSLVPGLAGGGGEQFF	0	0	0	0	0.036	0.003	0	0	0	0	0	0
CASSSQGSNQPQHF	0	0	0	0	0.029	0.01	0	0	0	0	0	0
CASLGRNSFGGYTF	0	0	0	0.038	0	0	0	0	0	0	0	0
CASTTGLADNEQFF	0	0	0	0.038	0	0	0	0	0	0	0	0
CAISNGGGNQPQHF	0	0	0	0.038	0	0	0	0	0	0	0	0
CARGGGSLYNEQFF	0	0	0	0.037	0	0	0	0	0	0	0	0
CASSPYPPGSSYNEQFF	0	0	0	0.036	0	0	0	0	0	0	0	0
CASSSRQGPSYGYTF	0	0	0	0	0.036	0	0	0	0	0	0	0
CSARAQAGKVEQYF	0	0	0	0	0.036	0	0	0	0	0	0	0
CAIPKGETQYF	0	0	0	0	0.036	0	0	0	0	0	0	0
CASSGGTFGYTF	0	0	0	0.035	0	0	0	0	0	0	0	0
CASSFMGQQETQYF	0	0	0	0.035	0	0	0	0	0	0	0	0
CASKSQPQHF	0	0	0	0.034	0	0	0	0	0	0	0	0
CSATQAGRSTEAFF	0	0	0	0	0.034	0	0	0	0	0	0	0
CASSPSRQGNGEQYF	0	0	0	0	0.034	0	0	0	0	0	0	0
CASSIGTPGRRSPLHF	0	0	0	0	0.034	0	0	0	0	0	0	0
CASSQLAQGNTEAFF	0	0	0	0.033	0	0	0	0	0	0	0	0
CASSLMRDSYEQYF	0	0	0	0	0.033	0	0	0	0	0	0	0
CASSPREGPLYGYTF	0	0	0	0	0.033	0	0	0	0	0	0	0
CASNRVTEGNTEAFF	0	0	0	0	0.033	0	0	0	0	0	0	0
CASSLGEGGYEQYF	0	0	0	0	0.033	0	0	0	0	0	0	0
CASGRAVEQYF	0	0	0	0.032	0	0	0	0	0	0	0	0
CASSAGQPTNEQYF	0	0	0	0.032	0	0	0	0	0	0	0	0
CSARPLAGGGQDTQYF	0	0	0	0.032	0	0	0	0	0	0	0	0
CSASSGHQAFF	0	0	0	0.032	0	0	0	0	0	0	0	0
CAVGLAGGTEQFF	0	0	0	0	0.032	0	0	0	0	0	0	0
CSALPPSGSDHEQFF	0	0	0	0.031	0	0	0	0	0	0	0	0
CASSAGLAEYYEQYF	0	0.007	0	0	0.03	0	0	0	0	0	0	0
CSARLASRETQYF	0	0	0	0	0.028	0	0	0	0	0	0	0
CSARDTRWGTGGNEQFF	0	0	0	0	0.028	0	0	0	0	0	0	0
CATQTGTSPETQYF	0	0	0	0	0.027	0	0	0	0	0	0	0
CASSLRGASTDTQYF	0	0	0	0	0.026	0	0	0	0	0	0	0
CSARGPTLSYNEQFF	0	0	0	0	0.026	0	0	0	0	0	0	0
CSARPQGLYTF	0	0	0	0	0.024	0	0	0	0	0	0	0
CASSFDRGQPYEQYF	0	0	0	0	0.024	0	0	0	0	0	0	0
CASSIGQGHQPQHF	0	0	0	0	0.023	0	0	0	0	0	0	0
CSARDFRTGGNTIYF	0	0	0	0	0.023	0	0	0	0	0	0	0
CSARGRAGDSSYEQYF	0	0	0	0	0.023	0	0	0	0	0	0	0
CASSPVRAENTGELFF	0	0	0	0	0.022	0	0	0	0	0	0	0
CSARGGSKSSYNEQFF	0	0	0	0	0.022	0	0	0	0	0	0	0
CASSPQHSPLHF	0	0	0	0	0.021	0	0	0	0	0	0	0
CASSLWVSNQPQHF	0	0.034	0	0.017	0	0	0	0	0	0	0	0
CASSLSTTGNTF	0	0	0.073	0	0	0.009	0	0	0	0	0	0
CASSFSPGDQPQHF	0	0.043	0	0.008	0	0	0	0	0	0	0	0
CASRPSQKQGNYGYTF	0	0	0.038	0	0.008	0	0	0	0	0	0	0
CSATGTGNQPQHF	0	0.039	0	0	0	0.007	0	0	0	0	0	0
CASSLGWETQYF	0	0.033	0	0	0	0.007	0	0	0	0	0	0
CASRRQGAGETQYF	0	0.025	0	0	0.001	0.005	0	0	0	0	0	0
CASSIVGQPQHF	0	0.037	0	0	0	0.005	0	0	0	0	0	0
CASSDRDQPQHF	0	0.02	0.065	0	0.003	0	0	0	0	0	0	0
CSARDNSAVTDTQYF	0	0.034	0	0	0.002	0	0	0	0	0	0	0
CASSLTGANTEAFF	0	0	0.038	0.001	0	0	0	0	0	0	0	0
CASSINQPQHF	0	0.026	0	0	0	0.001	0	0	0	0	0	0
CAISESPGGEQYF	0	0	0.242	0	0	0	0	0	0	0	0	0
CASSTSKGLAGGPIEETQYF	0	0	0.164	0	0	0	0	0	0	0	0	0
CATRGDVDGGELFF	0	0.161	0	0	0	0	0	0	0	0	0	0
CSASSDRGSGYTF	0	0.149	0	0	0	0	0	0	0	0	0	0
CATSSKAGGMETQYF	0	0.138	0	0	0	0	0	0	0	0	0	0
CASSLAPRSGNTIYF	0	0.128	0	0	0	0	0	0	0	0	0	0
CASGLGDAGELFF	0	0.102	0	0	0	0	0	0	0	0	0	0
CAAGGRNNSPLHF	0	0	0.091	0	0	0	0	0	0	0	0	0
CASSLVLGGNNQPQHF	0	0	0.078	0	0	0	0	0	0	0	0	0
CASTRTGGAWGQYF	0	0	0.073	0	0	0	0	0	0	0	0	0
CSAVRDSLNGYTF	0	0	0.072	0	0	0	0	0	0	0	0	0
CASSRQGLVNQPQHF	0	0	0.072	0	0	0	0	0	0	0	0	0
CATGHEDQPQHF	0	0	0.071	0	0	0	0	0	0	0	0	0
CASSLAEGRWNYGYTF	0	0	0.07	0	0	0	0	0	0	0	0	0
CSARNRGYSNQPQHF	0	0	0.069	0	0	0	0	0	0	0	0	0
CSARTETGSNQPQHF	0	0	0.069	0	0	0	0	0	0	0	0	0
CASSELQGSNQPQHF	0	0	0.066	0	0	0	0	0	0	0	0	0
CASNRYSNQPQHF	0	0	0.066	0	0	0	0	0	0	0	0	0
CASSCGDQPQHF	0	0	0.062	0	0	0	0	0	0	0	0	0
CASSGSGVSWPQHF	0	0.061	0	0	0	0	0	0	0	0	0	0
CASSIRSGNQPQHF	0	0	0.061	0	0	0	0	0	0	0	0	0
CASSLEGSSNQPQHF	0	0	0.061	0	0	0	0	0	0	0	0	0
CATSNAFSHQPQHF	0	0	0.061	0	0	0	0	0	0	0	0	0
CAILSTATNYGYTF	0	0.06	0	0	0	0	0	0	0	0	0	0
CAIQAGGVIGQPQHF	0	0	0.06	0	0	0	0	0	0	0	0	0
CSAASQAGDHSPLHF	0	0	0.059	0	0	0	0	0	0	0	0	0
CASSYYQETQYF	0	0.008	0.05	0	0	0	0	0	0	0	0	0
CSARDFGAKGNQPQHF	0	0	0.057	0	0	0	0	0	0	0	0	0
CASSPRTGNGYTF	0	0.013	0.044	0	0	0	0	0	0	0	0	0
CASSTGRNQPQHF	0	0	0.056	0	0	0	0	0	0	0	0	0
CASSDGGRGDNSPLHF	0	0	0.056	0	0	0	0	0	0	0	0	0
CASSRQTVSFEAFF	0	0	0.055	0	0	0	0	0	0	0	0	0
CASSNRRNSYGYTF	0	0	0.055	0	0	0	0	0	0	0	0	0
CASSSRQVTNTEAFF	0	0	0.055	0	0	0	0	0	0	0	0	0
CATQGGSDTQYF	0	0	0.055	0	0	0	0	0	0	0	0	0
CATSRDRDQSVDTQYF	0	0	0.055	0	0	0	0	0	0	0	0	0
CASSAPGARGGYTF	0	0	0.054	0	0	0	0	0	0	0	0	0
CSAAPTGIANYGYTF	0	0	0.054	0	0	0	0	0	0	0	0	0
CASSNRQGNYGYTF	0	0	0.054	0	0	0	0	0	0	0	0	0
CASSYNTPNRAHYGYTF	0	0	0.052	0	0	0	0	0	0	0	0	0
CASTIRTNYGYTF	0	0	0.052	0	0	0	0	0	0	0	0	0
CSARGGTELPPTNNSPLHF	0	0	0.052	0	0	0	0	0	0	0	0	0
CSARVQGGSNQPQHF	0	0.051	0	0	0	0	0	0	0	0	0	0
CAISGAVNTEAFF	0	0	0.051	0	0	0	0	0	0	0	0	0
CASSIMRGETQYF	0	0	0.051	0	0	0	0	0	0	0	0	0
CASSMRQGHQPQHF	0	0	0.051	0	0	0	0	0	0	0	0	0
CASSLASMVEAFF	0	0	0.05	0	0	0	0	0	0	0	0	0
CASSLGPGDLGYGYTF	0	0	0.05	0	0	0	0	0	0	0	0	0
CASRSDRGNYGYTF	0	0	0.05	0	0	0	0	0	0	0	0	0
CASSINSNQPQHF	0	0	0.05	0	0	0	0	0	0	0	0	0
CASSLVEVGPMNTEAFF	0	0	0.05	0	0	0	0	0	0	0	0	0
CASSPGSTYGYTF	0	0	0.05	0	0	0	0	0	0	0	0	0
CASSTLGQGNYGYTF	0	0	0.05	0	0	0	0	0	0	0	0	0
CSARVDQPQHF	0	0	0.05	0	0	0	0	0	0	0	0	0
CASSTRLGYNEQFF	0	0.049	0	0	0	0	0	0	0	0	0	0
CSARGGEYSNQPQHF	0	0.049	0	0	0	0	0	0	0	0	0	0
CSARSGSNTEAFF	0	0	0.049	0	0	0	0	0	0	0	0	0
CSASGIGSTDTQYF	0	0	0.049	0	0	0	0	0	0	0	0	0
CAITEVARDTEAFF	0	0	0.048	0	0	0	0	0	0	0	0	0
[truncated: 9,408 more rows]

## Sheet: Table S2h. Mono-reactive XBB1.5
Table S2. T cell receptor analysis from the FEST assays. Related to Figures 1 and 3. h.This tab represents all the mono-reactive TCR clonotypes obtained for each participant from the FEST assay before and after XBB.1.5 mRNA booster adminstration.
HD29
	Pre-Booster				Post-Booster
TCRs	DMSO	ANC	BA5	XBB.1.5	DMSO	ANC	BA5	XBB.1.5
CSADSEGYGYTF	0.00166667	0.421333	0.008	0.0326667	0	0.760667	0.0373333	0													Monoreactive Anc TCRs
CSAYSPSGTAGNTIYF	0.000666667	0.174333	0	0.0253333	N/A	N/A	N/A	N/A													Mono-reactive BA5 TCRs
CSAKTEEPWSYGYTF	0	0.434667	0.0303333	0.0113333	0	0.351667	0	0													Mono-reactive XBB.1.5 TCRs
CASNHRGENIQYF	0	0.281333	0.001	0.008	0.00233333	0.07	0	0													Excluded from spike-specific TCRs because of selection criteria
CSPGLADLGVEQFF	0.001	0.222	0.004	0.00666667	0	0.176333	0.001	0
CSARDPAGGNYGYTF	0	0.242	0	0.003	0	0.209333	0	0
CSAGDRKGLQYEQYF	0.001	0.106	0	0	N/A	N/A	N/A	N/A
CASSEQLRTHGDGYTF	0	0.297333	0	0	0	0.143333	0	0
CSASSWTSGGPRELFF	0	0.128	0	0	N/A	N/A	N/A	N/A
CSARDPGGSYEQYF	0	0.107667	0	0	N/A	N/A	N/A	N/A
CSATRLLQPYEQYF	0.002	0.225	0	0	0	0.0553333	0	0.00133333
CASSGRDSSIRETQYF	0.002	0.052	0.0176667	0.0416667	0	0.348667	0.021	0.0203333
CSARDSDRVVETQYF	N/A	N/A	N/A	N/A	0	0.118	0	0
CSASKEGGNTQYF	0	0.067	0.00933333	0.00833333	0	0.362	0	0
CASTRGGENNQPQHF	0	0	0.256667	0.0146667	0	0.00166667	0.0566667	0.0706667
CASSFLPGTGKETQYF	0	0.00233333	0.107	0.00866667	0	0.494333	0.212333	0.102667
CSARGVAGGHTDTQYF	0.0273333	0.00233333	0.243333	0.00533333	0.0156667	0.006	0.071	0
CASTNRETEAFF	0	0	0.128667	0	0	0	0	0.0173333
CASSSRQGVIDGYTF	0	0.0383333	0.0506667	0.014	0.00633333	0	0.242333	0.046
CSARPLSTATDTQYF	0.000333333	0.008	0.034	0.223333	0	0.007	0.0113333	0.038
CATSEPQGANTEAFF	0	0.016	0.034	0.207	N/A	N/A	N/A	N/A
CASSLSQWTSGRASHEQYF	0.00133333	0.00266667	0.000666667	0.182333	0.000333333	0.000666667	0.00166667	0.0516667
CASSLGSGRETQYF	0	0.0163333	0	0.150333	0	0.075	0.000333333	0.150667
CATGQFSNQPQHF	0	0	0.002	0.124	N/A	N/A	N/A	N/A
CASIRGGTEAFF	0	0.0303333	0	0.039	0	0	0.00933333	0.177
CASSIRATGELFF	0	0.0546667	0.0506667	0.102667	0	0.0253333	0.00866667	0.197
CSARPPFNYGYTF	0.00166667	0.129	0.103333	0.111	0.024	0.04	0.00266667	0.294333
CASSPWTGGRSEAFF	N/A	N/A	N/A	N/A	0	0	0	0.164667
CSARRQSTDTQYF	0	0.0253333	0	0	0	0.00466667	0	0.112
HD36
	Pre-Booster				Post-Booster
TCRs	DMSO	ANC	BA5	XBB.1.5	DMSO	ANC	BA5	XBB.1.5
CASSTIGRETQYF	0	0.114333	0	0	N/A	N/A	N/A	N/A
CSAKLQGSNQPQHF	0	0.152667	0.0273333	0.003	N/A	N/A	N/A	N/A
CASSRSGGATDTQYF	0.003	0.493667	0.0416667	0.0146667	0	0.243667	0.00966667	0.0156667
CASKTEVATQYF	0.00266667	0.156667	0	0.00266667	0	0.0166667	0	0.00133333
CASSLEVAGVYEQYF	0	0.152	0	0.000666667	0	0.017	0	0.0143333
CASSFQGKRSYTF	0	0.199	0	0	0	0.202667	0	0
CASSQEQGIGNQPQHF	0	0.108	0	0	0	0.031	0.0316667	0.00133333
CSGTGVLGGSQHF	0.0176667	0.00566667	0.006	0.012	0.0153333	0.342333	0.0146667	0.0106667
CASTSGTGGDQPQHF	0	0	0.367667	0.0873333	0	0.249333	0.012	0.0476667
CASTVDRSMNTEAFF	0	0.029	0.02	0.00133333	0	0.163333	0.02	0.0196667
CSAREDSKFSYNSPLHF	N/A	N/A	N/A	N/A	0	0.133667	0	0
CASSKAGGLLETQYF	0	0.189333	0.000333333	0	0	0.129333	0	0
CSATLGAGVNQPQHF	0.005	0	0.261	0.0343333	0	0.0503333	0.0363333	0.038
CSARDDRGYSNQPQHF	N/A	N/A	N/A	N/A	0	0.00366667	0.125	0
CASSGWGARTEAFF	0	0	0.036	0.044	0	0	0.123333	0
CASSLDLARQGYYGYTF	0.0243333	0.002	0.00733333	0.139333	0.013	0.00566667	0.006	0.233
CAMGTSGVDTQYF	0.011	0.00966667	0.004	0.198667	0.00466667	0	0.00366667	0.134667
CASSLRPGADTEAFF	0.0163333	0.00733333	0.0106667	0.164333	0.00433333	0.002	0.00233333	0.112333
CATSSPDRGDNQPQHF	0.00566667	0	0.0223333	0.336	0	0.002	0.0193333	0.135667
CSARDSKGYSNQPQHF	0	0	0.0313333	0.242667	0	0	0.027	0.278667
CASSETGTDGYTF	0	0	0	0.174	0	0.0206667	0	0.0336667
CASSETNGGTQYF	0	0	0.0206667	0.104	0	0.0456667	0.023	0.027
CSAHHGGELREKLFF	0	0	0	0.104	0	0	0	0.0113333
CSARDGGQGVNQPQHF	N/A	N/A	N/A	N/A	0	0	0	0.155
CSARWEGGYTF	N/A	N/A	N/A	N/A	0.005	0	0.00333333	0.138
CSAVSGTVQETQYF	N/A	N/A	N/A	N/A	0	0	0.000666667	0.129
HD75
	Pre-Booster				Post-Booster
TCRs	DMSO	ANC	BA5	XBB.1.5	DMSO	ANC	BA5	XBB.1.5
CISVSEARRTGIEREGETQYF	0.00266667	0.195	0.033	0.01	0	0.0463333	0.0753333	0.057
CSAMGETEAFF	0.000333333	0.250667	0.00433333	0.0146667	0	0.277333	0.0536667	0.033
CASSIAPGQGETQYF	0	0.462667	0.06	0.045	0	0.0443333	0.041	0.053
CASSLVGRTGELFF	0	0.141	0	0.012	0	0.00666667	0.00533333	0.013
CASSPRGSDYGYTF	0	0.201667	0	0.00433333	0	0.009	0.00133333	0.0166667
CASSSLGLGGYTF	0	0.17	0	0.00266667	0	0	0.0266667	0
CASSIVGALGQPQHF	0	0.273333	0.0536667	0	0	0.0403333	0.0496667	0.038
CSARDRQGATEAFF	0.000333333	0.445333	0	0	0	0.0573333	0	0
CASSPLPGHGNTEAFF	0	0.147	0	0	N/A	N/A	N/A	N/A
CASTLTVRSNQPQHF	0	0.0636667	0	0.011	0	0.204667	0.005	0.003
CASRPGQHSNQPQHF	0	0.209	0	0	0	0.420667	0	0
CSARDREGGPGTDTQYF	0	0.0816667	0.00133333	0.000666667	0.001	0.148667	0.001	0
CSARDPDLGTQYF	N/A	N/A	N/A	N/A	0	0.121333	0	0
CASMGGSPLHF	0	0	0	0.0146667	0.000666667	0.104667	0	0
CATSDYGQGGGNEQFF	0.00466667	0.005	0.108	0.00466667	0.00733333	0.00333333	0.0366667	0.00666667
CSAIKTPTNEKLFF	0	0	0.145333	0	0.000333333	0.0203333	0.0306667	0.025
CASSLAGTGGYEAFF	0.000666667	0.021	0.105	0	0	0.0196667	0.0266667	0.0413333
CASTDIQGAETQYF	0	0	0.428333	0.068	0	0.006	0.059	0.032
CASSSPSGQGETGELFF	0	0.00366667	0.129	0.009	N/A	N/A	N/A	N/A
CASSLGNSAEAFF	0	0.0373333	0.271667	0.0306667	N/A	N/A	N/A	N/A
CSAREGVTATNEKLFF	0	0.00766667	0.179333	0.0273333	0	0.03	0.0103333	0.009
CSAREPGTGSYEQYF	0	0.0286667	0.143667	0.0203333	0	0.0466667	0.0243333	0.0553333
CASSTRPGQVLYGYTF	0	0.00566667	0.424667	0	0	0.0316667	0	0.00566667
CSAREAGDGPNTEAFF	0	0	0.333667	0	0	0.00933333	0.004	0.014
CASSPWGGIYTEAFF	0	0	0.232333	0	N/A	N/A	N/A	N/A
CASSSVDGSPLHF	0	0.0146667	0.187333	0	0	0	0.0193333	0
CASSLAEGDYGYTF	0	0	0.133333	0	N/A	N/A	N/A	N/A
CASSLTSGRNAGELFF	0	0.0336667	0.005	0.0173333	0	0.0176667	0.118	0.00533333
CASSLSSTSGRAYIETQYF	N/A	N/A	N/A	N/A	0	0.00166667	0.213667	0.00266667
CASSLDRGNQPQHF	0	0.000666667	0.186	0.000666667	0.00166667	0.04	0.247333	0.00133333
CASSLLRVGELFF	0	0	0	0.037	0	0.0126667	0.125667	0.00133333
CASSRQGGNQPQHF	0.00433333	0	0.044	0.261333	0.00166667	0.0233333	0.022	0.0266667
CASSADQVSTEAFF	0	0.0816667	0.00433333	0.431	0	0.035	0.0276667	0.0283333
CASSDVGVTDTQYF	0	0	0	0.412	0	0.03	0.044	0
CATSKDQNTEAFF	0	0	0	0.311667	0	0.0183333	0.0323333	0.0153333
CASSGEGTEAFF	0	0.002	0.0393333	0.223	0.001	0.0163333	0.0143333	0.00433333
CASSEGGGHYGYTF	0	0	0	0.182	0	0.019	0.0213333	0.0296667
CASSVWQRPGELFF	0	0.00266667	0.019	0.106667	0.002	0.033	0.0353333	0.0346667
CSAPSPGAGQPQHF	N/A	N/A	N/A	N/A	0	0	0.05	0.286333
CASSLSRLGPQHF	N/A	N/A	N/A	N/A	0.00333333	0	0	0.206333
CASSTRDRSSYNSPLHF	N/A	N/A	N/A	N/A	0	0	0	0.199333
CASSGTDFSSYNSPLHF	0	0.0493333	0	0	0	0.0116667	0	0.196
CSARTGSGNQPQHF	N/A	N/A	N/A	N/A	0	0.029	0.0216667	0.173
CSATVPYGYTF	0	0	0.0456667	0	0.000666667	0.0123333	0.0126667	0.154333
CATSDPQGFGTQYF	N/A	N/A	N/A	N/A	0	0	0	0.143
CSARLNKGDQPQHF	N/A	N/A	N/A	N/A	0	0	0	0.134333
CSARSGFEQYF	0	0	0.0696667	0	0	0.0186667	0.000666667	0.128667
CASSPKGGLGGYTF	0	0	0	0.0206667	0	0	0	0.125667
CASSSSQGHGYGYTF	N/A	N/A	N/A	N/A	0	0	0	0.11
CASSLAGTSGGVDTQYF	N/A	N/A	N/A	N/A	0	0.0183333	0	0.103667
CASSLYGESKETQYF	N/A	N/A	N/A	N/A	0	0	0	0.103
HD122
	Pre-Booster				Post-Booster
TCRs	DMSO	ANC	BA5	XBB.1.5	DMSO	ANC	BA5	XBB.1.5
CASSPRLAGPGTGELFF	0.000333333	0.575	0.0886667	0.038	0	0.0316667	0.033	0
CASSKAGGETQYF	0	0.116667	0.00466667	0	0	0.00133333	0	0.018
CASSWAQGADYGYTF	0.108	1.51733	0.336667	0.0646667	0.019	0.446667	0.00933333	0.0126667
CASSLVGVDTDTQYF	0	0.0676667	0.01	0.02	0	0.297667	0	0.00933333
CSASAGSQADTQYF	N/A	N/A	N/A	N/A	0	0.170667	0.0296667	0.002
CSARDWGGRGSDTQYF	N/A	N/A	N/A	N/A	0	0.146333	0.0146667	0
CASRDFQNIQYF	0	0	0	0.102333	0	0.105667	0.007	0
CAISNRDKYQETQYF	0.000333333	0	0.195333	0.00266667	0	0.0673333	0.0916667	0.0656667
CASSFNRGGETQYF	0	0.0526667	0.500333	0	0.00133333	0.00233333	0.024	0.06
CASSFERGFEAFF	0	0	0.269667	0	0	0	0.0356667	0.00133333
CSARDEQTNYGYTF	0	0	0.254	0	0	0.214667	0.021	0
CASSSRLAGEQYF	0	0	0.199667	0	0	0	0.00933333	0.023
CASGTRGNQPQHF	0	0.0113333	0.154333	0	N/A	N/A	N/A	N/A
CASRTQDGLVNGYTF	0	0	0.0553333	0	0	0.0383333	0.241	0.045
CASSFGSWGNQPQHF	0	0	0.0306667	0	0	0.0256667	0.143667	0.0256667
CASSLGAGRETQYF	0	0	0	0.119667	0.000333333	0.0133333	0.130667	0.0173333
CANGQGWTDTQYF	0	0	0.0166667	0	0	0.00966667	0.165667	0
CASRAEGPPLHF	0	0	0.035	0.00833333	0	0	0.129667	0
CASSLDRQGEAFF	N/A	N/A	N/A	N/A	0	0.00166667	0.125667	0
CSARGTMNTEAFF	0	0	0	0.402667	0	0.0296667	0.047	0.00133333
CSASGGAKGDTQYF	0	0	0	0.384	0	0.00633333	0.0376667	0.136333
CASSYSNQGGSPLHF	0	0.0263333	0	0.327333	0	0	0	0.021
CASSLWWSWCEQYF	0	0	0.00633333	0.303667	0.000333333	0.0393333	0.000333333	0.00266667
CASSLDRTGYNEQFF	0.006	0	0.005	0.258667	0	0.0316667	0.002	0.000333333
CATSDRGGRGTEAFF	0	0	0	0.233667	0	0	0.0386667	0.0263333
CASSLRDRANTGELFF	0	0	0.017	0.23	0.00133333	0.0373333	0.0156667	0.0473333
CASSHIGTGAGNTIYF	0	0.000333333	0.00833333	0.219667	0	0	0.0823333	0
CATNRHHYPTGGGDYGYTF	0	0.0103333	0	0.203667	0	0.00533333	0.016	0.0756667
CASSFGTGLSGEQYF	0	0	0.0136667	0.168333	0	0.0886667	0.0873333	0.0266667
CASSLHTGELFF	0	0	0.016	0.149	0.000333333	0.048	0.0296667	0.0196667
CASSPGGQETQYF	0	0.00333333	0	0.147333	N/A	N/A	N/A	N/A
CASSIASGRPSETQYF	0	0	0	0.103	0	0	0.02	0.0233333
CSVRPGGHTDTQYF	0.112	0.00733333	0.0903333	0.077	0.0173333	0.014	0.00766667	0.169
CSASFGDSNQPQHF	0	0.0296667	0.212	0	0.000333333	0.049	0.003	0.564667
CASSSTGYSGANVLTF	0	0	0	0.156	0	0.013	0	0.261
CSASRTGAGQPQHF	0	0	0	0.159667	0	0.00733333	0.0126667	0.188667
CASSYSTGSLYGYTF	0	0	0.0376667	0	0	0	0	0.112667
HD126
	Pre-Booster				Post-Booster
TCRs	DMSO	ANC	BA5	XBB.1.5	DMSO	ANC	BA5	XBB.1.5
CASSPSGSYNSPLHF	0	0.146	0.021	0.00266667	0	0.0346667	0	0
CASSQYDRGNQPQHF	0	0.116333	0.0153333	0.037	0.00166667	0.131333	0.0136667	0.0216667
CSARDSGGGIYEQYF	0	0.120333	0.002	0	0	0.155333	0.0256667	0.0226667
CSASEDTGDFTDTQYF	0	0.200667	0.561333	0.171667	0	0.276	0.0386667	0.0286667
CATSRDQNNREQYF	N/A	N/A	N/A	N/A	0	0.131	0.00666667	0.00933333
CATSDPPSGGADADTQYF	N/A	N/A	N/A	N/A	0	0.171	0	0.00466667
CAIVGGTANTEAFF	N/A	N/A	N/A	N/A	0	0.182333	0	0
CASSLRGNQPQHF	0.032	0.015	0.197333	0.036	0.00266667	0.0193333	0.0293333	0.024
CAIRGDSSNQPQHF	N/A	N/A	N/A	N/A	0.002	0.00233333	0.426667	0.0796667
CATSDGRRDSNQPQHF	N/A	N/A	N/A	N/A	0	0.000666667	0.245667	0.0193333
CASSLQGAIYEQYF	0	0.004	0.0466667	0.007	0.00166667	0.003	0.133667	0.012
CASSATNRGSNQPQHF	N/A	N/A	N/A	N/A	0	0	0.122	0.00733333
CASSLFSRGSGTEAFF	0	0.017	0.0246667	0.427667	0.000666667	0.111333	0.174	0.0843333
CASSLGGQIPRQYF	0	0.017	0.001	0.239667	0.000333333	0.0386667	0.06	0.063
CASSHTARGELYGYTF	0	0.000333333	0	0.0693333	0.000666667	0.000666667	0.000333333	0.170333
CASSITWTVNSPLHF	0	0.0266667	0	0	0.000333333	0.00666667	0	0.181
CSASKGRDTEAFF	N/A	N/A	N/A	N/A	0	0.000333333	0.02	0.160667
CASSSGQNLGYGYTF	N/A	N/A	N/A	N/A	0	0	0	0.116333
CATSNEGSNQPQHF	N/A	N/A	N/A	N/A	0	0	0.02	0.101667

## Sheet: Table S2i.Cross-reactive XBB1.5
Table S2. T cell receptor analysis from the FEST assays. Related to Figures 1 and 3. i.This tab represents all the cross-reactive TCR clonotypes obtained for each participant from the FEST assay before and after XBB.1.5 mRNA booster adminstration.
HD29
	Pre-Booster				Post-Booster
TCRs	DMSO	ANC	BA5	XBB.1.5	DMSO	ANC	BA5	XBB.1.5
CATSRDQQGGSPLHF	0.008	2.146	1.95033	1.33833	0	2.62933	0.763	0.263
CASILGQGLNTEAFF	0.00433333	1.227	1.45467	1.321	0.0226667	0.639333	0.806667	1.137
CASRRQQGGTDTQYF	0.00666667	0.647667	0.94	0.873333	0.00766667	0.749667	0.265667	0.466333
CASKEGQGEETQYF	0.009	0.579	0.726667	0.76	0.0136667	0.323333	0.220333	0.337667
CATSRDLQGNSPLHF	0.000333333	0.861333	0.485667	0.678333	0	0.191	0.0623333	0.0763333
CASSAVDSLNTEAFF	0.003	0.282333	0.489667	0.655	0	0.063	0.269	0.369667
CASSSPQNQPQHF	0.00433333	0.515667	1.08467	0.641333	0.00666667	0.354667	0.274333	0.350333
CSARDPGTGLQETQYF	0.02	0.823333	0.981	0.622667	0.006	1.001	0.541	0.571333
CASSLVVGGNGYTF	0.00333333	0.494667	0.898667	0.565667	0.0236667	0.242667	0.648333	0.258
CASSLINPLQYF	0.00233333	0.190333	0.481667	0.527	0.009	0.121667	0.435667	0.321
CASSFDRFSTDTQYF	0.00166667	0.495	0.438333	0.522	0.00266667	0.589333	0.149	0.519333
CASSYREEGDTEAFF	0.00166667	0.19	0.265667	0.422333	0.006	0.205333	0.197667	0.0806667
CASSYGQGANSPLHF	0.008	0.406333	0.388667	0.382667	0.00933333	0.243	0.148	0.123
CASSFSRNTLYGYTF	0	0.293667	0.265667	0.363	0	0.199	0.0183333	0.243
CASILGQGERQPQHF	0.00333333	0.925	0.789333	0.338667	0	0.057	0.161333	0.343333
CASSEHVSGAGETQYF	0.00433333	0.961667	1.01567	0.329667	0.00766667	0.712	0.362667	0.443333
CASSSRQGAIYGYTF	0.00133333	0.294	0.12	0.310333	0	0.0533333	0.0136667	0.0356667
CASSGGMGLPAYEQYF	0.000333333	0.158667	0.194333	0.293667	0.00433333	0.129	0.103	0.0623333
CASSSRAGGDTQYF	0	0.404333	0.218667	0.276667	0	0.629333	0.0373333	0.247
CASSSRDGLGTEAFF	0.000333333	0.254	0.314	0.275667	0.008	0.0843333	0.115667	0.115
CASSTIQGRQPQHF	0.00166667	0.189333	0.121	0.275333	0	0.0463333	0.300667	0.271
CASSESISRVGQPQHF	0.00166667	0.482333	0.368	0.269667	0.00766667	0.211333	0.193667	0.239333
CASNDGQGGNGDTF	0.00166667	0.574667	0.375333	0.249333	0	0.154667	0.319667	0.352
CASSDTRPTNTGELFF	0.00133333	0.156333	0.549333	0.245667	0	0.0486667	0.044	0.0823333
CASSNIEGRETQYF	0.00166667	0.171333	0.199333	0.244333	0.00433333	0.12	0.100667	0.130667
CASSDRVTEAFF	0	0.463	0.374	0.242333	0.008	0.416	0.490667	0.371
CASSRRGQGYEQYF	0.003	0.282667	0.263	0.239	0	0.186667	0.215667	0.360333
CASSRALQGGETQYF	0.00333333	0.183	0.252333	0.236667	0.004	0.110333	0.116667	0.0873333
CASSPGQGNRPQHF	0.00333333	0.348	0.235667	0.232667	0.004	0.110333	0.116667	0.0873333
CASDREWGNQPQHF	0	0.156333	0.149333	0.229333	0.00633333	0.111	0.149667	0.112667
CASSPHFDRSGNTIYF	0	0.188	0.159333	0.207	0	0.0223333	0.06	0.0576667
CASNPGQGAKEQYF	0.000666667	0.159667	0.113667	0.199	0	0.015	0.038	0.119333
CASSPETGELFF	0.00166667	0.125667	0.179	0.174667	0.008	0.043	0.083	0.101667
CSARDQGVPQYF	0	0.334667	0.182667	0.17	0	0.284667	0.0753333	0.059
CASSYESPYGYTF	0	0.251333	0.193	0.165333	0.0113333	0.255667	0.141667	0.131
CASTVQGTEGYTF	0.001	0.1	0.145667	0.157333	0	0.0953333	0.115333	0.148333
CASSFQGSGRAQSEQYF	0.000333333	0.21	0.420333	0.151333	0.004	0.365667	0.0846667	0.093
CASSSGQFYEQYF	0.000333333	0.202	0.258667	0.123	0.002	0.423	0.101667	0.108333
CASSFSSWGADYGYTF	0	0.199333	0.115333	0.122667	0	0.046	0.101	0.083
CATRGDQGNTEAFF	0.002	0.149333	0.272667	0.113	0.002	0.0673333	0.166	0.0523333
CASSPGGAYDEQFF	0	0.148667	0.1	0.112333	0	0.0663333	0.0383333	0.281667
CASSLVGWTGEQFF	0	0.112	0.0783333	0.084	0.003	0.0886667	0.0366667	0.057
CASSFGLAGVGEQYF	0	0.207333	0.063	0.0803333	0	0.158667	0.0573333	0.153333
CASSSPDTAETQYF	0	0.110333	0.0443333	0.0776667	0	0.0153333	0.00533333	0.074
CASSIVGGFGNQPQHF	0	0.139333	0.047	0.0646667	0	0.013	0.079	0.396
CASSLSGVGYTF	0.00366667	0.118	0.0923333	0.0543333	0	0	0	0.0286667
CASSRRQGQLYGYTF	0.001	0.126333	0.0913333	0.0456667	0	0.0196667	0.00466667	0.0266667
CSARPPLTRGSYNEQFF	0.001	0.100667	0.0446667	0.044	0	0.0723333	0.0173333	0.031
CASSYSTGLNTEAFF	0.003	0.110333	0.03	0.032	N/A	N/A	N/A	N/A
CASSIVRDTQYF	0	0.059	0.153333	0.087	0	0.224333	0.087	0
CASSEVTGTAYGYTF	0	0.0483333	0.125	0.0826667	0.00866667	0.0946667	0.0916667	0.0103333
CASRGTWGETQYF	0.000333333	0.065	0.128667	0.081	0	0.0416667	0.065	0.0436667
CASSMLLGEQPQHF	0	0.035	0.136333	0.078	0	0.0133333	0.0623333	0.0903333
CASRRLAGGSYEQYF	0.00533333	0.052	0.118667	0.0753333	0	0.0426667	0.0393333	0.021
CASSFTSGRNTGELFF	0	0.041	0.202667	0.0713333	0	0.0373333	0.125667	0.048
CASSQTGQETQYF	0	0.0596667	0.180667	0.0566667	0	0.00866667	0.059	0.0156667
CASSGVQGNTEAFF	0.00266667	0.0956667	0.157667	0.0426667	0	0.0246667	0.0856667	0.0296667
CASSRTGGTEAFF	0.000333333	0.0966667	0.118667	0.0396667	0	0.0376667	0.0176667	0.025
CASSFFRTNTGELFF	0	0.0523333	0.0536667	0.194333	0	0.0296667	0.0216667	0.019
CASLGQGNTGELFF	0	0.0433333	0.0356667	0.132667	0	0.002	0.0856667	0.0186667
CASSRLETQYF	0	0.092	0.0356667	0.132	0	0.03	0.0816667	0.0713333
CASSLRREAGSTDTQYF	0	0.0336667	0.0306667	0.129667	0	0.004	0.0123333	0.012
CASTQLGGRETQYF	0.00333333	0.0886667	0.047	0.122333	0	0.006	0.0373333	0.0916667
CARNSGCEQYF	0.00233333	0.066	0.0963333	0.121	0	0.016	0.0543333	0.029
CASSLDLGDNYGYTF	0.002	0.0896667	0.066	0.118667	0	0.021	0.0396667	0.00766667
CASSIAGTQQETQYF	0	0.0303333	0.029	0.101333	N/A	N/A	N/A	N/A
CASSESNREYEQYF	0.003	0.196	0.18	0.109667	0	0.101	0.167667	0.106333
CSARARQWGSGNTIYF	0.000666667	0.149	0.116	0.285	0.0533333	0.380333	0.441	0.495667
CASSQGQRDEAFF	0.000666667	0.0453333	0.004	0.00233333	0.026	0.165333	0.361667	0.151333
CASSQIPGLQGFADTQYF	0.000666667	0.105	0.267333	0.0863333	0.00333333	0.116667	0.0526667	0.028
CASLSRGGSGELFF	0.00166667	0.142333	0.164333	0.237667	0	0.119667	0.0336667	0.0613333
CASSEALQGQFQPQHF	0	0.179667	0.144667	0.0556667	0.00633333	0.0396667	0.0883333	0.160333
CASSLERQETQYF	0.00366667	0.035	0.186667	0.096	0	0.045	0.0603333	0.149
CASSEQGEYGYTF	0.00333333	0.143667	0.118333	0.0963333	0	0	0.0403333	0.0153333
CASSSREDTQYF	0	0.163667	0.124667	0.0873333	0	0.0213333	0.138	0.0466667
CASSPGQGYQPQHF	0.00466667	0.172	0.213	0.0616667	0	0.0423333	0.0213333	0.132667
CASSPSGVPETQYF	0	0.142667	0.148333	0.0493333	0	0.0876667	0.0286667	0.0813333
CATSRDQRAGELFF	0	0.232	0.0943333	0.0353333	0.135	4.42567	4.26567	2.98433
CASSTRQGAVYGYTF	0	0.024	0.062	0.0116667	0	0.0606667	0.290667	0.00633333
CATRRIGDAGDTQYF	0	0.044	0.064	0.068	0.000333333	0.03	0.115	0
CSARSSEAKNIQYF	0	0.0416667	0.0283333	0	0.0136667	1.51733	1.148	0.0293333
CSARDTGQKYEQYF	0	0.0756667	0.0153333	0	0.00166667	0.696	0.555	0.00266667
CASSSGRSNQPQHF	0	0.0526667	0	0.014	0.00866667	0.502	0.519667	0.044
CASSLVRLADHNEQFF	0.007	0.182	0.02	0.0823333	0.005	0.0386667	0.022	0.0213333
CASSGRQGDLDGYTF	0.00133333	0.146333	0.0163333	0.0416667	0	0.0266667	0.0166667	0.0233333
CAISESGMGAEQETQYF	0.00466667	0.0876667	0.0606667	0.167	0	0.0906667	0.0673333	0.0516667
CASSQMGRNTEAFF	0	0.035	0	0.122667	N/A	N/A	N/A	N/A
CATSDLKGQGDKFGSNQPQHF	0	0.0293333	0.003	0.111	0	0.056	0.00133333	0.00333333
CASSSRPGEIYGYTF	0	0.177333	0.082	0.21	0	0.079	0.0833333	0.0726667
CSARVLAGATGELFF	0	0.194	0.0153333	0.186	0	0.023	0	0.043
CASSEPQDGETQYF	0	0.101667	0.059	0.182667	0	0.088	0.0276667	0.081
CASSKVPGVGTEAFF	0	0.179667	0.00666667	0.171667	0	0.0656667	0	0.005
CASSVGQVNTEAFF	0	0.231667	0.0716667	0.162667	0	0.0913333	0.071	0.078
CSARVGRTSGRAAEQYF	0.001	0.136667	0.083	0.153333	0.00466667	0.0563333	0.00433333	0.117667
CASNRQGIEDTQYF	0.00633333	0.129	0.0273333	0.143	N/A	N/A	N/A	N/A
CASSEIAGARNEQFF	0.000333333	0.128333	0.057	0.104333	0	0.0776667	0.00466667	0.0313333
CASSLLWGINQETQYF	0	0.102	0.0826667	0.203	0	0.189	0	0.0566667
CASSLGQAYEQYF	0.000333333	0.0916667	0.0236667	0.028	0.000333333	0.16	0	0.0276667
CASSLSLSANSPLHF	0	0.0106667	0.0533333	0.137333	0	0.0836667	0.03	0.339
CATSRAMEGGYEQYF	0.000333333	0.0833333	0.0363333	0.0866667	0	0.0373333	0.0226667	0.142667
CASSRGLADNEQFF	0	0.135667	0.122667	0.0693333	0	0.144667	0.0726667	0.111333
HD36
	Pre-Booster				Post-Booster
TCRs	DMSO	ANC	BA5	XBB.1.5	DMSO	ANC	BA5	XBB.1.5
CASRTAKYGYTF	0.0163333	6.485	4.358	4.179	0.008	2.869	3.06633	2.79233
CASSPKRAQYF	0.0223333	4.53533	2.47667	2.44833	0.00966667	2.23767	2.31667	2.04733
CASSPSGSVSYEQYF	0.00766667	2.13933	1.62	1.775	0.00866667	2.58567	2.99467	2.84467
CASSPSGGYNLGGTDTQYF	0.001	1.84133	0.455	0.882	0.00133333	1.29267	0.633333	0.795
CAIRDRAAYEQYF	0.00433333	1.249	0.631	0.801	0.00133333	0.542	0.485	0.481
CASSQETGISNQPQHF	0.002	0.336333	0.239	0.423333	0.00166667	0.467	0.290333	0.446333
CASSLSHKGSPLHF	0	1.112	0.86	0.941333	0	0.991667	1.30667	1.284
CASSPLRGEWRQPQHF	0	0.819	0.247667	0.334333	0.00333333	0.791	0.349	0.769
CASSLRHSGTEAFF	0.003	0.874	0.609	0.664667	0.00133333	0.741667	0.884	1.109
CATSDRTTPWGYTF	0.00133333	0.327667	0.161	0.240333	0.00233333	0.154	0.201667	0.226667
CSARVLGAYEQYF	0	0.177333	0.216333	0.191667	0	0.370333	0.212	0.289333
CASSLGSQSNQPQHF	0.000333333	2.10667	0.772667	1.471	0.00266667	0.541333	0.636	0.775333
CASSSRTTGSYGYTF	0.002	1.03833	0.508333	0.266	0	0.504	0.203	0.458667
CASSPFGQAGPEAFF	0.000333333	0.419333	0.316667	0.245	0	0.205333	0.127333	0.164333
CASSPGRGQFF	0.001	0.861	0.456333	0.370333	0.000666667	0.324333	0.483	0.246333
CASSLDGYEQYF	0.00133333	0.634667	0.369333	0.355	0.000666667	0.748333	0.915	0.653
CASSQKREAFF	0.00166667	0.419667	0.207	0.253	0.001	0.186	0.198333	0.161667
CASSPGLPERSYTF	0.001	0.717	0.213667	0.184667	0	0.297667	0.168	0.163333
CSASPPGRGEKLFF	0	0.299333	0.515667	0.311333	0.00133333	0.346	0.311	0.374
CASSQELDLRNQPQHF	0	0.164	0.151	0.166333	0.000666667	0.323667	0.448333	0.221333
CATSDRTQPWGYTF	0.00133333	0.759333	0.410667	0.459333	0	0.454333	0.535333	0.533
CASSRGPGAKNIQYF	0.00233333	0.508667	0.286	0.290667	0	0.202333	0.222667	0.260333
CASSLGAQANQPQHF	0.00533333	0.882333	0.513667	0.721333	0.00233333	0.629667	0.416	0.371667
CASKGTAFYGYTF	0	0.730333	0.503	0.407	0	0.426667	0.966	0.683333
CASSLTPVGRSPLHF	0	0.321333	0.137	0.324667	0.000666667	0.0276667	0.169667	0.273
CASSPGGPAAWGYTF	0.00366667	0.679667	0.429	0.256	0.000333333	0.501333	0.519667	0.371667
CASTPGDGSREQYF	0	0.16	0.206	0.218	0	0.036	0.061	0.157
CASSWDRVNQPQHF	0	0.317667	0.172	0.156667	0	0.099	0.0836667	0.162667
CSAKGQGGNQPQHF	0.007	0.477333	0.229333	0.129667	0.00333333	0.287333	0.394667	0.144667
CASSPKTGGSPLHF	0.002	0.105667	0.0546667	0.035	0	0.0386667	0.0623333	0.0396667
CASSSLGLGGTQYF	0	0.233	0.093	0.0803333	0	0.0483333	0.034	0.027
CASSQDGGLANLGGVNEQFF	0	0.131667	0.049	0.0313333	0	0.0483333	0.0173333	0.017
CASSLGLAGQETQYF	0.004	0.130667	0.0656667	0.103	0.00366667	0.0666667	0.234	0.0956667
CANPPGQGSNEKLFF	0	0.102667	0.028	0.0803333	0.000333333	0.103	0.123333	0.0913333
CSVRTGHEQYF	0	0.11	0.055	0.0653333	0	0.0863333	0.0156667	0.0666667
CASSSPGRGTEAFF	0.00166667	0.0626667	0.128	0.0816667	0	0.0496667	0.0586667	0.113333
CASSDLTGPYQPQHF	0.00766667	0	0.339667	0.404333	0.005	0.427667	0.658667	0.184
CASSEGTSAQPQHF	0.0283333	0.053	2.60333	2.78067	0.018	2.958	2.64633	2.88633
CASSMTGVEQYF	0.00633333	0.003	1.71667	1.229	0.003	0.779333	1.56767	0.701333
CASTEARYGYTF	0.0273333	0.0106667	3.37933	2.90767	0.015	2.828	4.09467	3.07733
CASSLGQNTEAFF	0.00533333	0.446	0.184667	0.026	0.006	0.242	0.428333	0.243667
CATSDPGAGDNQPQHF	0.00866667	0.00233333	0.177	0.192	0.00266667	0.153667	0.0963333	0.163667
CATSDPRGRDTQYF	0.0113333	0.00233333	0.445	0.581333	0.00233333	0.182667	0.244667	0.219333
CSATAGGIGNQPQHF	0	0	0.174667	0.143	0	0.523667	0.293333	0.377333
CASSIKQNTEAFF	0	0.0856667	0.127	0.331667	0.00133333	0.288	0.139	0.349667
CSALQGGGQFEPQHF	0.0136667	0.00133333	0.157667	0.272	0	0.465667	0.486333	0.478667
CASSTPVRGNAQPQHF	0	0.00366667	0.213333	0.121	0	0.234	0.121333	0.178667
CASSLAGLNLGGLYEQYF	0.001	0.325	0.118667	0.0956667	0	0.162333	0.179667	0.124667
CSASVGAGNWGEQYF	0.00666667	0.0143333	0.169	0.232667	0.002	0.338333	0.116667	0.18
CASSLGTSSYNEQFF	0.003	0.002	0.365333	0.240333	0.000666667	0.189333	0.256667	0.149667
CSAGGPLNTGELFF	0	0	0.424333	0.311333	0	0.224	0.218333	0.113333
CASSPSGDVDEKLFF	0.000333333	0.000333333	0.192667	0.325667	0.00133333	0.228	0.227333	0.316667
CASSAGDRALEQYF	0.00166667	0	0.176333	0.282	0	0.296333	0.251	0.162667
CATSDPRPGDHQPQHF	0	0	0.306333	0.112333	0.00266667	0.328667	0.431333	0.674333
CASSEGASVQPQHF	0.00433333	0.00766667	0.355667	0.554	0	0.318	0.347333	0.569
CASSIDLSDYGYTF	0.003	0.003	0.342667	0.532333	0.001	0.502667	0.461333	0.5
CATSDPRTGDNQPQHF	0.00166667	0.00266667	0.431667	0.455667	0.00333333	0.435	0.350333	0.454333
CASSEGASNQPQHF	0.00366667	0.001	0.32	0.709	0.00433333	0.643333	0.391	0.414667
CASTLASFGYTF	0	0.0863333	0.0106667	0.0576667	0.00233333	0.151667	0.121667	0.386667
CASSEGASLQPQHF	0.002	0	0.302	0.133333	0	0.204667	0.218333	0.352667
CSAIRAFDSNQPQHF	0.006	0.00433333	1.80933	2.26933	0.003	0.341333	0.400333	0.319667
CAISVDGTEAFF	0	0	0.0856667	0.220333	0	0.215667	0.151667	0.298667
CSARDDRLYSNQPQHF	0	0	0.0636667	0.142	0	0.306	0.297667	0.226667
CASSFRGNQPQHF	0	0.4	0.126	0.286667	0	0.179333	0.256667	0.199
CSARDSAGLHGYTF	0	0.001	0.202333	0.313333	0	0.526667	0.183	0.169667
CASSLGGGPGELFF	0.002	0.434	0.0533333	0.151333	0	0.167333	0.294667	0.142333
CSARRGTEAFF	0	0	0.106667	0.134667	0.001	0.303333	0.0636667	0.0816667
CASSERAGGSNGYTF	0	0.318667	0.0356667	0.152	0.001	0.204333	0.0803333	0.0693333
CASSEGVSNQPQHF	0	0.022	0.124667	0.199333	0	0.230667	0.0816667	0.0603333
CASSIIPQEQFF	0	0.178333	0.097	0.119333	0	0.128	0.0876667	0.058
CSAPEMVTKNIQYF	0	0.00366667	0.062	0.0726667	0.00166667	0.114667	0.0276667	0.0506667
CASSYSQGRPQYF	0.003	0.178333	0.0356667	0.0213333	0.002	0.169	0.0576667	0.0483333
CASWVKERPSTDTQYF	0	0.043	0.0216667	0.028	0	0.144667	0.07	0.0483333
CSATPEGGRANEKLFF	0	0.00133333	0.044	0.0783333	0	0.117667	0.0773333	0.025
CASSLAQGGSTEAFF	0	0.231333	0.0113333	0	0	0.0416667	0.145333	0.069
CASSQEVGLVSETQYF	0.00166667	0.074	0.0596667	0.0696667	0.00066667	0.088	0.106667	0.031
CSAREWGEETQYF	0.00366667	0.248	0.068	0.0196667	0	0.0723333	0.184	0.0536667
CASSFGGSYGYTF	0	0.000333333	0.052	0.0546667	0	0.0746667	0.104667	0.0533333
CASSYSSDYSNQPQHF	0	0.00233333	0.123333	0.284333	0.005	0.0793333	0.071	0.193
CASSKEGARGQPQHF	0	0.005	0.035	0.0683333	0.00266667	0.0473333	0.0413333	0.189333
CSAGRWGGSDNEQYF	0.00133333	0.000666667	0.0276667	0.00966667	0	0.0563333	0.039	0.135333
CSALPLTDTQYF	0.005	0	0.0493333	0.114333	0.002	0.0453333	0.0396667	0.134
CASSEVRGATGELFF	0	0	0.01	0.0373333	0	0.054	0.0526667	0.111667
CATSREVLSGNTIYF	0	0	0.0503333	0.0343333	0	0.062	0.0276667	0.104667
CASSQDRDTLGDEAFF	0.00166667	0	0.13	0.158	0.00133333	0.062	0.093	0.103
CASSRRLTGSGGYTF	0	0.274	0.0916667	0.0253333	0	0.103	0.0143333	0.102333
CASSYSRGRAPNTGELFF	0	0.106667	0.076	0.0166667	0	0.0833333	0.0173333	0.068
CASSFDRVGQPQHF	0	0.107	0.0356667	0	N/A	N/A	N/A	N/A
CASSPGNGTYEQYF	0.000666667	0.113667	0.169333	0.0986667	0	0.1	0.399	0.136333
CATSTSGGTSNQPQHF	0	0	0.0396667	0.03	0	0.0533333	0.107	0.008
CASSLPRNLGPQYF	0	0	0.0286667	0.0146667	0	0.123667	0.197667	0.081
CSASGGQGNEQFF	0.00466667	0.001	0.0943333	0.171	0.001	0.255	0.093	0.070333
CSAIQAKQPQHF	0	0	0.123667	0.032	0	0.211	0.173	0.041667
CSASRDRRNNSPLHF	0.006	0.00566667	0.151	0.19	0.002333	0.286333	0.289333	0.038333
CASSSGGDTQYF	0	0.000666667	0.0656667	0.126667	0	0.110667	0.187333	0.000667
CASSNTGGYTF	0.00733333	0.158	0.018	0.0633333	0.003	0.000666667	0.005	0.0433333
CASSPGIVGYTF	0	0.184333	0	0.072	0	0.0813333	0	0.03
CASSQQQGRNQPQHF	0	0.192333	0.018	0.057	0	0.0843333	0.065	0.0256667
CASSFSRGSLYGYTF	0	0.178667	0.0243333	0.0463333	0	0.154333	0.005	0.02
CASSLARGANNYGYTF	0.00366667	0.132	0	0.041	0	0.035	0.06	0
CSVRTGNTEAFF	0	0.117333	0.008	0.0333333	0.000333333	0.0166667	0.006	0.0256667
CASKEGKYGYTF	0.001	0.143667	0.219667	0.151	0	0.143	0.0923333	0.279667
CASNYGGSGNTIYF	0	0.150667	0.0203333	0.209333	0.001	0.353333	0.0463333	0.192667
CASSYSRYQPQHF	0.000333333	0	0.285333	0.223	0.004	0.213333	0.0966667	0.116
CASSEAASAQPQHF	0.005	0	0.06	0.122333	0	0.201667	0.058	0.114
CASSFDRVGNIQYF	0	0.091	0.0766667	0.0616667	0	0.148	0.0153333	0.0816667
CSARDDRLFISNQPQHF	0.000333333	0	0.509333	0.196333	0	0.123667	0.000333333	0.067
CASSLAGDRGSGYTF	0	0.0436667	0.0356667	0.0426667	0	0.237667	0	0.0613333
CASSHPTTGTYGYTF	0	0.164	0.00966667	0.0606667	0.00133333	0.0566667	0.001	0.130667
HD75
	Pre-Booster				Post-Booster
TCRs	DMSO	ANC	BA5	XBB.1.5	DMSO	ANC	BA5	XBB.1.5
CASSTRTLEAFF	0.000333333	0.337667	0.116333	0.765333	0	0.0983333	0.051	0.0573333
CATSRDQNDIQYF	0.000666667	0.305333	0.207667	0.446333	0	0.179	0.149667	0.0366667
CSARSGLSTDTQYF	0.00133333	0.241	0.435333	0.304333	0.000333333	0.125667	0.194333	0.147
CASSPVGGRGNTEAFF	0.000666667	0.679333	0.104333	0.197	0.000333333	0.0136667	0.097	0.0876667
CASSPDLLREDYGYTF	0	0.113	0.05	0.089	0	0	0.043	0.00833333
CASSGRTGGLNGYTF	0	0	0.199333	0	0	0.0503333	0.00266667	0.0523333
CASSLGQTSNQPQHF	0	0	0.198333	0	0	0.0186667	0	0.0566667
CASSLERNTEAFF	0.001	0.122333	0.0323333	0.0693333	0	0.293	0.004	0.157333
CASSLYHPGTAGSVYYF	0	0.107	0.0893333	0.0433333	0	0.082	0.0883333	0.123667
CAWSVEGSTEAFF	0	0.0803333	0.129333	0.0843333	0.00133333	0.0703333	0.158333	0.1
CASSRQPVGPQHF	0	0.0153333	0	0.0283333	0	0.143667	0.147667	0.697
CATSPGQGNTEAFF	0.000333333	0.676	0.827333	0.700667	0.00466667	0.482667	0.46	0.664667
CASSFTDTQYF	0.00233333	0.415667	0.0586667	0.315667	0.00266667	0.437	0.621667	0.617333
CSARDVGDRVSTEAFF	0.007	1.19167	1.19567	0.821	0.00666667	0.454667	0.716333	0.606333
CASSEIIGDLLRSNQPQHF	0.002	0.640667	1.10833	0.654667	0.00266667	0.562667	1.04933	0.546
CASSGQGILEAFF	0.003	0.922333	1.01733	0.818667	0.00366667	0.440333	0.410667	0.459
CASTPGQGIGEETQYF	0	0.0233333	0.022	0.347333	0	0.207333	0.297	0.428667
CATSDPRLLDYGYTF	0.00266667	0.029	0.174667	0.162333	0	0.469667	0.555667	0.393667
CASSPITGNQPQHF	0	0.349333	1.45467	0.206333	0.004	0.435667	0.327667	0.392
CASRAGDQPQHF	0	0.638667	0.802333	1.41733	0.00133333	0.257	0.141	0.38
CATSALRGQGEKLFF	0	0.352	0.302333	0.378333	0.000666667	0.342	0.608333	0.378667
CASSLERGNQPQHF	0.00366667	0.00533333	0.0956667	0.05	0.00233333	0.172333	0.187	0.288333
CSARSGHEQYF	0	0.136	0.0166667	0.038	0.000333333	0.378667	0.142667	0.279333
CSAIVHSNQPQHF	0	0.362333	0.256	0.0773333	0	0.365333	0.327	0.239667
CASSPRAGPIYGYTF	0.00133333	0.363667	0.433667	0.150667	0.000666667	0.165	0.209333	0.234
CASSEGGAGTSSYNSPLHF	0	0.163333	0.075	0.0873333	0	0.212667	0.205	0.208667
CASGQGWETQYF	0.000666667	0.098	0.003	0.00433333	0.00233333	0.163	0.262333	0.179
CASSAHLLVHRVNTEAFF	0	0.469333	1.16333	0.147	0.001	0.262667	0.125667	0.154
CASSLAGTSGGTDTQYF	0	0.111	0.0126667	0.113667	0.000333333	0.206	0.159333	0.144333
CASSLARSTGGYGYTF	0	0.181667	0.364	0.649667	0	0.185333	0.280667	0.142
CSAKDRVPNEQYF	0	0.116	0.168333	0.210667	0.001	0.152667	0.122333	0.140667
CASSSAGLQHAGELFF	0.00166667	0.196333	0.019	0.155333	0.000666667	0.147667	0.188	0.105
CASSRYSPGGQGSGYTF	0	0.00233333	0.0566667	0.156667	0.001	0.103	0.188667	0.103
CATSLAGGFSDTQYF	0	0.0216667	0.035	0.0326667	0	0.172333	0.181	0.101667
CASSQGSKETQYF	0	0.0353333	0.011	0	0	0.129	0.0273333	0.0833333
CATSRDNYGSGAFF	0	0.0636667	0.118	0.311667	0	0.191667	0.0806667	0.0683333
CSALEETQYF	N/A	N/A	N/A	N/A	0.001	0.123333	0.033	0.05
CSARVPGRNTEAFF	0	0.616333	0.0123333	0	0	0.159	0.0333333	0.035
CASSEARSAQGPQHF	0	0.0463333	0.0776667	0.0116667	0	0.035	0.149	0.0676667
CASSLALASLHSTDTQYF	0	0.299667	0	0.0956667	0	0.0536667	0.123333	0.0616667
CASSTLTGFSQPQHF	0	0.137667	0.0623333	0.003	0	0.0326667	0.154667	0.0423333
CATSEIGQGTTGELFF	0	0.320333	0.068	0.0883333	0	0.0353333	0.0856667	0.173667
CSASFNSGQETQYF	N/A	N/A	N/A	N/A	0	0.0916667	0.0886667	0.146667
CASSGPGSLGETQYF	0	0.0413333	0.0376667	0.00233333	0	0.078	0.07	0.124333
CASSATGGAFSDTQYF	0	0.0636667	0	0.011	0	0.0873333	0.0793333	0.106667
CASSLSSNTGELFF	0	0.147667	0.0426667	0.0163333	0	0.0506667	0.0963333	0.049
CASNQAGQSYEQYF	0	0.075	0.118333	0.00333333	0.000333333	0.0263333	0.0223333	0.0473333
CASSFAGTSGGTDTQYF	0	0.0333333	0	0.01	0	0.169333	0.0503333	0.0333333
CSVLGQGMEDTQYF	0	0.165333	0.374667	0.16	0.000333333	0.146667	0.123333	0.067
CSARVSGSSYEQYF	0	0.0686667	0.094	0.00533333	0	0.156667	0.122	0.0516667
CSARDQGNKFF	N/A	N/A	N/A	N/A	0	0.159	0.156	0.037
CATSPTGLAEETQYF	0	0	0.0346667	0.0936667	0	0.130667	0.119667	0.0213333
CASGSNQPQHF	0.000333333	0.0176667	0.0533333	0.00866667	0.001	0.295	0.140333	0.0123333
CASSPTRTANTGELFF	0	0.08	0	0.233	0	0.00366667	0.014	0.0106667
CSAHRGQEDQPQHF	0	0.0993333	0	0.338	0	0	0.0553333	0.00466667
CASSVRQGTLDGYTF	0.00133333	0.0416667	0.0283333	0.176	0	0.0243333	0.027	0.0253333
CASGGQLRGTEAFF	0	0.0673333	0	0.165667	0.001	0.0303333	0.098	0.0183333
CASSFGTGGSYNSPLHF	0	0.0246667	0	0.112	0	0.139	0.109	0.122333
CASIRDRGFTEAFF	0.001	0.359333	0	0.391333	0	0.101667	0.131667	0.0906667
CASSQLGVGTEAFF	0	0.134	0.0706667	0.286333	0	0.115333	0.0123333	0.079
CASTGDRGNYGYTF	0	0.0366667	0.000333333	0.121667	0	0.293	0.004	0.157333
CATSDTGQLNYGYTF	0	0.00266667	0.129333	0.01	0	0.313	0.00133333	0.08
CATDGQGGIFGSNQPQHF	0	0.172	0.0326667	0.07	0	0.203667	0.0216667	0.095
CATPPRQGLGSYNSPLHF	0.00133333	0.0613333	0.181333	0.120667	0	0.303333	0.0606667	0.092
CASSPDRDYSPLHF	N/A	N/A	N/A	N/A	0	0.162333	0.0316667	0.0446667
CASSLLFGIGQNTEAFF	0	0	0	0.110333	0	0.1	0.0126667	0.026
CASSLDWPAKLNGYTF	N/A	N/A	N/A	N/A	0	0.03	0.0103333	0.116667
CASSSSGPYNSPLHF	0	0	0	0.0126667	0	0.024	0.00133333	0.107
CATSRDYATGNTIYF	0	0	0.165	0	0	0.0563333	0	0.102
HD122
	Pre-Booster				Post-Booster
TCRs	DMSO	ANC	BA5	XBB.1.5	DMSO	ANC	BA5	XBB.1.5
CSASRQGAGQPQHF	0.001	0.360333	0.909	0.762	0	0.387333	0.231333	0.374
CSANPWDRGGGETQYF	0.006	0.168	0.209	0.436667	0.003	0.276	0.0253333	0.159667
CATSSPIRVLGYTF	0	0.224333	0.0786667	0.172333	0.00133333	0.0716667	0.0246667	0.00933333
CASSMHTGELFF	0	0.0583333	0.0426667	0.168333	0.00133333	0	0.0673333	0.117
CASSFSRNSPLHF	0.00233333	0.490333	0.558333	0.0693333	0	0.400333	0.439333	0.493667
CATSNQGNSPLHF	0	0.120667	0.132333	0.126333	0	0.273667	0.332333	0.212
CASSLDRNTEAFF	0.00633333	0.056	0.293	0.496667	0.0123333	0.264333	0.306667	0.788333
CSARGEGNYGYTF	0.002	0.223667	0.208333	0.167667	0	0.236667	0.212	0.448
CSVDGRGSGEGYTF	0	0.0543333	0.159333	0.195	0.00133333	0.181333	0.291	0.418333
CSARGQGNYGYTF	0.00433333	0.0446667	0.224667	1.58633	0.00433333	0.268	0.352	0.780333
CATAKDSYGYTF	0	0.0663333	0.225667	0.183667	0	0.115333	0.138333	0.369667
CASSPTTGNTEAFF	0.00133333	0.116667	0.429667	0.241667	0	0.144333	0.061	0.0526667
CASSYRAGYGYTF	0	0.034	0.130667	0.235333	0	0.143333	0.038	0.0816667
CASSPISGRVGTQYF	0	0.0786667	0.0756667	0.0853333	0	0.209333	0.044	0.0726667
CATSDPQTGLDTGELFF	0	0.0756667	0.107333	0.00366667	0	0.162667	0.0963333	0.05
CASSGQGNYGYTF	0	0.0436667	0.224	0.169333	0	0.146	0.0503333	0.0316667
CSARKPVGEGDTQYF	N/A	N/A	N/A	N/A	0	0.0946667	0.125	0.0713333
CASSSTPGTGNQPQHF	0	0.0556667	0.0673333	0.0493333	0.001	0.08	0.162667	0.067
CASSSGLADTGELFF	0.001	0.075	0.019	0.04	0	0.0773333	0.171667	0.0376667
CSARKGNYGYTF	0	0	0	0.301667	0	0.0436667	0.03	0.129
CASSLEGGYGEAFF	0	0.162	0.0516667	0.021	N/A	N/A	N/A	N/A
CSARLERAAINYEQYF	0	0.123	0.0313333	0	N/A	N/A	N/A	N/A
CAISDGTGVSPLHF	0	0.0586667	0.117667	0.014	0.00133333	0.0333333	0.0906667	0.00466667
CASSLDRQETQYF	0	0.097	0.311667	0.000333333	0.002	0.0556667	0	0.0286667
CASRREGGDTQYF	0	0.226333	0.188333	0.0686667	0	0.279	0.047	0.061
CASSLNSGHYEQYF	0.0433333	0.557333	0.192	0.0256667	0.00333333	0.0826667	0.00533333	0.000333333
CASRREGGDEQYF	N/A	N/A	N/A	N/A	0	0.11	0.0346667	0
CASSLQGGGNQPQHF	0.000666667	0.0373333	0.467	0.399667	0	0.167333	0.0556667	0.015
CASSQERQGASNNSPLHF	0	0.018	0.0186667	0.0353333	0	0.157333	0.0656667	0.00833333
CASSRTGQETQYF	0	0.000666667	0.0586667	0	0	0.0496667	0.217333	0
CASTPRDTQYF	0	0.00833333	0.0223333	0.00866667	0.00166667	0.173667	0.0796667	0
CASSPQGARGTDTQYF	N/A	N/A	N/A	N/A	0	0.067	0.178	0
CASSLTGGGRGQETQYF	N/A	N/A	N/A	N/A	0	0.114333	0.333667	0.004
CSARDGRGQTDTQYF	0	0.134	0	0.047	0	0.0196667	0.051	0.0263333
CASSLGRGSNQPQHF	0.002	0.0883333	0	0.229	0	0.0733333	0.0836667	0.392
CASSLPDTQYF	0.002	0.0873333	0.0236667	0.189333	0.00433333	0.228333	0.12	0.180667
CASSYRVGYGYTF	0	0.124333	0.0606667	0.223	0	0.315667	0.038	0.242667
CASSLRQGPYGYTF	0.00366667	0.0706667	0.117333	0.180333	0.00266667	0.298667	0.092	0.224
CASSLGGQGGQETQYF	0	0.408667	0.007	0.0826667	0.000333333	0.172667	0.0273333	0.045
CASSLLTQGITEAFF	0	0	0.0313333	0	0.00233333	0.138	0	0.0513333
CASSRQGIQEKLFF	0	0.0806667	0.001	0.000666667	0	0.201333	0.04	0.042
CASSLTGNYGYTF	0.003	0.152667	0	0	0.00266667	0.164667	0.0323333	0.0386667
CSARQTGTSGNTIYF	0	0.0633333	0	0	0	0.072	0.025	0.314
HD126
	Pre-Booster				Post-Booster
TCRs	DMSO	ANC	BA5	XBB.1.5	DMSO	ANC	BA5	XBB.1.5
CASSDGTANQPQHF	0.086	0.0673333	0.0823333	0.103667	N/A	N/A	N/A	N/A
CSARDRPLFDTF	0.00466667	1.70667	0.218333	1.17633	0.00933333	1.769	1.224	0.826667
CASTGGRTNTEAFF	0.00366667	0.133667	0.112333	0.214	0.003	0.342	0.327	0.143667
CASSPRQGYEQYF	0.00366667	0.0426667	0.019	0.144333	0	0.337667	0.222	0.238667
CASSDGSSSTGELFF	0.00266667	0.061	0.00966667	0.170667	0.000333333	0.157	0.281333	0.215667
CASSLRGADGYTF	0	0.0393333	0.011	0.0263333	0.001	0.138333	0.132	0.166667
CASSPPQGLYGYTF	N/A	N/A	N/A	N/A	0	0.193333	0.0936667	0.0656667
CASSAIRGSIQPQHF	0	0.076	0.00466667	0	0	0.123667	0.0263333	0.0416667
CASSLAGGLNTGELFF	0	0.001	0.105333	0.0606667	0.000666667	0.00133333	0.187	0.021
CSAGVETGASPLHF	N/A	N/A	N/A	N/A	0.004	0.0796667	0.101333	0.0566667
CATSSPPAGPHYGYTF	0	0	0	0.0216667	0	0.0686667	0.0786667	0.289
CASSLAGVTEAFF	0.0123333	0.086	0.039	0.043	0	0.0463333	0.0583333	0.206667
CASSLGHNQPQHF	0.00533333	0.169667	0.016	0.0233333	0	0.126333	0.0296667	0.022
CSARLLAGYSNQPQHF	N/A	N/A	N/A	N/A	0	0.26	0.0813333	0.0263333
CASSLEPGVTNSPLHF	N/A	N/A	N/A	N/A	0	0.109333	0.0396667	0
CATNLRDSNQPQHF	0	0.508	0.0413333	0.212667	0.002	0.107	0.176333	0.081
CASSWAGGATYGYTF	0	0.168333	0.00866667	0.138	0.00166667	0.145333	0.144333	0.057
CASSLKGSVLQPQHF	N/A	N/A	N/A	N/A	0	0.313667	0.165667	0.0463333
CASSAPDRRETQYF	N/A	N/A	N/A	N/A	0.000333333	0.167	0.135333	0.0846667
CASSLRSGGVRAEAFF	0	0.134	0.003	0.059	0.003	0.179333	0.237333	0.0406667
CASSLFIESTDTQYF	0.00166667	0.114667	0	0.0686667	0	0.0306667	0.0143333	0.0873333
CASSQDPGPPQSNYGYTF	0	0.304333	0.00366667	0.497	0.000666667	0	0.015	0.018
CASRLAGGPYNEQFF	0.00933333	0.16	0.0156667	0.179	0.00133333	0.000666667	0.101333	0.115333
CASSIVEHTDLYF	0.00533333	0.0973333	0.0433333	0.255333	0.015	0.100667	0.0773333	0.149667
CASSSTGESYNSPLHF	N/A	N/A	N/A	N/A	0	0.135333	0.0163333	0.032

## Sheet: Table S2j. BA.2.86 Odds Ratio
Table S2. T cell receptor analysis from the FEST assays. Related to Figures 1 and 3. j. The Odds ratio represents the ratio of the percent of TCRs present after simulation with ancestral spike compared to BA.5 spike, or BA.2.86 spike or vice-versa for each particpant
HD2
TCR	NT	ANC	BA5	BA2.86	ANC/BA5	ANC/BA2.86	BA5/ANC	BA5/BA2.86	BA2.86/ANC	BA2.86/BA5
CASLRDSNYGYTF	0.001333	0.030667	0.106667	0.026667			3.47823	3.99996
CASSLAGGLEETQYF	0	0.058	0.115333	0.024			1.9885	4.80554
CASSYSGTNTDTQYF	0	0.262667	0.085333	0.042667	3.07814	6.15621
CASSLDSRNGYTF	0	0.260667	0.063	0.04	4.13757	6.51667
CASTDRDRGYTF	0	0.267667	0.077	0.024667	3.47619	10.8512
CASTPRDGPYEQYF	0	0.172667	0.056333	0.006333	3.06511	27.2646
CASSLGGGAADQPQHF	0.000667	0.178667	0.067	0.001333	2.66667	134.034
CSAGHRDSVDEQYF	0	0.260333	0.075667	0	3.44051	#DIV/0!
CASSPNEGFEAFF	0	0.165	0.074667	0	2.20981	#DIV/0!
CASSTPVRQFF	0	0.211	0.064333	0	3.27981	#DIV/0!
CASSARTSGPSTDTQYF	0	0.036667	0.123333	0.010667			3.3636	11.5621
CASSVQGGSNQPQHF	0	0.062	0.245667	0			3.96237	#DIV/0!
CASSAGDRGNNQPQHF	0	0.08	0.232	0			2.9	#DIV/0!
CSARWADTQYF	0	0.125333	0	0.059	#DIV/0!	2.12429
CASSRGLSGGSTDTQYF	0.000333	0.078333	0	0.325667					4.15747	#DIV/0!
CASRTSTGGNNQPQHF	0	0	0.237667	0.049667			#DIV/0!	4.78521
CASSFSATPSQYF	0	0.034667	0.186	0.045333			5.36533	4.10297
CASSLSSGRGHEQYF	0	0.034	0.060333	0.249667					7.34315	4.13815
CASSLTGSGQETQYF	0	0.029	0.048333	0.152667					5.26438	3.15865
CASSQQYPTEAFF	0	0.168333	0.003333	0.018667	50.505	9.01768
CASSGTTGLASGNTIYF	0	0.139	0.011333	0.013	12.2651	10.6923
CASSDRVGYTF	0.001333	4.536	0	0.005667	#DIV/0!	800.424
CATTSPPDTQYF	0	0.406667	0.024667	0	16.4863	#DIV/0!
CASSYSKGGGGNSPLHF	0	0.424	0	0	#DIV/0!	#DIV/0!
CSASLGRDSPLHF	0	0.359333	0	0	#DIV/0!	#DIV/0!
CASSEPGQGDYGYTF	0	0.309667	0	0	#DIV/0!	#DIV/0!
CASRTLGKQETQYF	0	0.038667	0.219	0.040667			5.66374	5.3852
CATSGQTSGSMYEQYF	0	0.027	0.167667	0.024667			6.20989	6.79722
CASKVRDNTDTQYF	0	0	0.235	0.019			#DIV/0!	12.3684
CASSLERLGFGGTDTQYF	0	0	0.248	0.014			#DIV/0!	17.7143
CSAINRDLVSYEQYF	0	0.033667	0.179	0.010333			5.31678	17.3231
CASILQGGGNQPQHF	0	0	0.904667	0			#DIV/0!	#DIV/0!
CATSDAGDQPQHF	0	0	0.798	0			#DIV/0!	#DIV/0!
CSASGPMGGRQPLHF	0	0	0.362	0			#DIV/0!	#DIV/0!
CASSILTGGASQPQHF	0	0	0.337667	0			#DIV/0!	#DIV/0!
CASSSLQGVNQPQHF	0	0	0.260333	0			#DIV/0!	#DIV/0!
CASRRTVNNSPLHF	0	0	0.207	0			#DIV/0!	#DIV/0!
CATSDGRTSSNQPQHF	0	0	0.195667	0			#DIV/0!	#DIV/0!
CSAIDGSTDTQYF	0	0	0.193	0			#DIV/0!	#DIV/0!
CASSLQGYMNTEAFF	0	0.035333	0.185	0			5.2359	#DIV/0!
CASSSLDRGSNQPQHF	0	0	0.159667	0			#DIV/0!	#DIV/0!
CASSYESGGLNTEAFF	0	0	0.151333	0			#DIV/0!	#DIV/0!
CASRLSGDGYGYTF	0	0	0.148667	0			#DIV/0!	#DIV/0!
CSAPRGGVKNIQYF	0	0	0.135667	0			#DIV/0!	#DIV/0!
CASSRGDRGRGSGAFF	0	0	0.129667	0			#DIV/0!	#DIV/0!
CSAKGTSGKNYEQYF	0	0	0.125667	0			#DIV/0!	#DIV/0!
CSARGFRAGAMGEKLFF	0	0.001	0.125	0			125	#DIV/0!
CASSWGQQKETQYF	0	0	0.123667	0			#DIV/0!	#DIV/0!
CSASGNQPQHF	0	0	0.121	0			#DIV/0!	#DIV/0!
CASSLGDPNTEAFF	0	0	0.116667	0			#DIV/0!	#DIV/0!
CASSLELAGGLNTGELFF	0	0	0.110333	0			#DIV/0!	#DIV/0!
CASSLERVGETQYF	0	0	0.107333	0			#DIV/0!	#DIV/0!
CASSFGGRLGYTF	0	0.071667	0.017333	0.869667					12.1348	50.1741
CASSSGTRGNNQPQHF	0	0	0	0.322					#DIV/0!	#DIV/0!
CASSNTRRGSNQPQHF	0	0	0	0.107					#DIV/0!	#DIV/0!
HD14
TCR	NT	ANC	BA5	BA2.86	ANC/BA5	ANC/BA2.86	BA5/ANC	BA5/BA2.86	BA2.86/ANC	BA2.86/BA5
CASSPAKTGNDEQFF	0	0.036	0.111667	0.0713333			3.10185	1.56542
CSARDIAGAAHYEQYF	0	0.0896667	0.104	0.0486667			1.15985	2.13699
CAIKIDNSNSPLHF	0	0.0513333	0.0476667	0.146					2.84416	3.06294
CASSYSGAGGTDTQYF	0.001	0.067	0.098	0.138333					2.06468	1.41156
CASSLKGAGGPGTQYF	0	0.0503333	0.0653333	0.116333					2.31126	1.78061
CSARDVNGGAHYEQYF	0	0.113333	0.0426667	0.0213333	2.65625	5.3125
CSALHSSGNQPQHF	0	0.109	0.0833333	0	1.308	#DIV/0!
CASSLGSGTGELFF	0	0.167667	0.0706667	0	2.37264	#DIV/0!
CATSDGTGPQHF	0.001	0.0333333	0.142667	0.00566667			4.28	25.1765
CSACKDTMNTEAFF	0	0.256	0.01	0.095	25.6	2.69474
CSARRQGVRGNSPLHF	0	0.072	0	0.138					1.91667	#DIV/0!
CSVEADSNSPLHF	0	0.048	0.003	0.111667					2.32639	37.2222
CASSSSGSLYEQYF	0	0.0223333	0.018	0.109333					4.89552	6.07407
CASSEARLAGTDTQYF	0	0.00366667	0.0736667	0.149					40.6364	2.02262
CSARAGGVSYEQYF	0	0	0.033	0.146667					#DIV/0!	4.44444
CASSTQGANYGYTF	0.00833333	0.587333	0.00733333	0.0146667	80.0909	40.0455
CASSYGPSGGKPSTDTQYF	0.000333333	0.349333	0.008	0.0143333	43.6667	24.3721
CASSLARGLAESEYF	0.000333333	0.125667	0.000666667	0.00133333	188.5	94.25
CAISGGSGNYGYTF	0	0.174667	0	0.001	#DIV/0!	174.667
CASRSGELQPQHF	0	0.26	0.0146667	0	17.7273	#DIV/0!
CSASAPGRVGTGELFF	0	0.274667	0	0	#DIV/0!	#DIV/0!
CASSLSGGGVDTEAFF	0	0.0696667	0.420333	0.0223333			6.03349	18.8209
CATRDRDSPLHF	0	0	0.12	0.0143333			#DIV/0!	8.37209
CASSWPGQGNTEAFF	0.00433333	0.008	0.178333	0.00533333			22.2917	33.4375
CASNAPGQGNTEAFF	0.00733333	0.001	0.199	0.00366667			199	54.2727
CATNTPGGELFF	0.00433333	0.00233333	0.246333	0.00133333			105.571	184.75
CSARDWWGQPQHF	0	0	0.291	0			#DIV/0!	#DIV/0!
CASSYSRAPQPQHF	0	0	0.103667	0			#DIV/0!	#DIV/0!
CASRDRDSPLHF	0	0	0	0.342333					#DIV/0!	#DIV/0!
CASSVGWGQPQHF	0.000666667	0	0	0.285					#DIV/0!	#DIV/0!
CASSTRDRDLDGYTF	0.0456667	0.0243333	0.028	0.260667					10.7123	9.30952
CSAREPGTLRGVSYNEQFF	0	0	0.00633333	0.107					#DIV/0!	16.8947
HD49
TCR	NT	ANC	BA5	BA2.86	ANC/BA5	ANC/BA2.86	BA5/ANC	BA5/BA2.86	BA2.86/ANC	BA2.86/BA5
CASSSAKGDVNQPQHF	0.00533333	0.129	0.0603333	0.0276667	2.13812	4.66265
CAGARDNYGYTF	0.001	0.082	0.118333	0.0196667	0.692958	4.16949
CSARDPTGGDYGYTF	0	0.119333	0.092	0.0663333	1.2971	1.79899
CASSLARGNSPLHF	0	0.148667	0.0853333	0.0343333	1.74219	4.3301
CASSMRQNNSPLHF	0.00133333	0.203333	0.0646667	0.0856667	3.14433	2.37354
CSARETGMSNQPQHF	0	0.101667	0.0376667	0.107	2.69912	0.950156
CASSYSIWAGRNFNSPLHF	0	0.067	0.12	0.0296667			1.79104	4.04494
CASSLSANTGELFF	0.001	0.0916667	0.113	0.0713333			1.23273	1.58411
CSVHDRVGTEAFF	0.00366667	0.0416667	0.177333	0.0663333			4.256	2.67337
CSASAVLDTQYF	0	0.0336667	0.108	0.0246667			3.20792	4.37838
CSASLQNTWDGDTEAFF	0	0.0543333	0.13	0.076			2.39264	1.71053
CASSPPRGRALDQPQHF	0.00166667	0.055	0.0976667	0.128667					2.33939	1.31741
CSAGRQGTSEQYF	0.000333333	0.067	0.068	0.103					1.53731	1.51471
CASSLGPANTEAFF	0.000333333	0.0386667	0.037	0.105667					2.73276	2.85586
CSARPETGANSYEQYF	0.000666667	0.0473333	0.08	0.108					2.28169	1.35
CSARDEFAEAPQHF	0.00133333	0.0376667	0.0336667	0.112667					2.99115	3.34653
CSAPLLTPTEDQPQHF	0	0.0613333	0.0506667	0.129333					2.1087	2.55263
CASIQQGILNYGYTF	0	0.0993333	0.075	0.114333					1.15101	1.52444
CSALAGRDEAFF	0	0.254333	0.065	0.0493333	3.91282	5.15541
CSAPDPANYGYTF	0	0.154667	0.043	0.0133333	3.5969	11.6
CSALGPAGAPTDTQYF	0	0.107333	0.0693333	0.019	1.54808	5.64912
CSAKFGQSIRNQPQHF	0	0.0763333	0.111333	0.0203333			1.45852	5.47541
CSARGNTEAFF	0.000666667	0.0893333	0.0486667	0.252667					2.82836	5.19178
CSAYGNTEAFF	0	0.08	0.0303333	0.154667					1.93333	5.0989
CSARQTGMSNQPQHF	0	0.043	0.009	0.156667					3.64341	17.4074
CSARGRLAGDTDTQYF	0	0.062	0.0206667	0.205					3.30645	9.91935
CASSAGQGRGYTF	0	0.0426667	0.0176667	0.178667					4.1875	10.1132
CASSLVGSGAEAFF	0	0.057	0.00933333	0.119					2.08772	12.75
CSASTGGIGNQPQHF	0	0.0403333	0.287333	0.069			7.12397	4.16425
CASSLDLVSPLHF	0	0.033	0.175333	0.0613333			5.31313	2.8587
CASSPLLNGGRNTEAFF	0	0.013	0.029	0.132					10.1538	4.55172
CSALQGNYGYTF	0	0	0.0846667	0.145333					#DIV/0!	1.71654
CASSTDRAPPGSPLHF	0	0.003	0.0443333	0.114333					38.1111	2.57895
CASSIGQGNPQHF	0	0	0.0566667	0.199667					#DIV/0!	3.52353
CSALTGTGYGYTF	0	0.196667	0.0113333	0.0296667	17.3529	6.62921
CSADPGQGAGNQPQHF	0.00166667	0.147333	0.011	0	13.3939	#DIV/0!
CSANPLGQGTIVDSPLHF	0	0.165667	0.019	0.008	8.7193	20.7083
CSASGNRVIGNQPQHF	0.00133333	0.344	0	0	#DIV/0!	#DIV/0!
CASRSQGNYGYTF	0.001	0.323667	0	0	#DIV/0!	#DIV/0!
CSARDGLEGLGDTQYF	0	0.203333	0	0	#DIV/0!	#DIV/0!
CSVKRDRGRSGELFF	0	0.120667	0	0	#DIV/0!	#DIV/0!
CSADPGHGYGNQPQHF	0	0.11	0	0	#DIV/0!	#DIV/0!
CSAEGRGVGNQPQHF	0	0.101333	0	0	#DIV/0!	#DIV/0!
CASSPQGAWTEAFF	0	0	0.150333	0			#DIV/0!	#DIV/0!
CASSPTTDTQYF	0.00266667	0.0113333	0.156667	0			13.8235	#DIV/0!
CSSYLGNNSPLHF	0	0.003	0.145	0.00366667			48.3333	39.5455
CASSVEGLLGYTF	0	0.0116667	0.109667	0			9.4	#DIV/0!
HD58
TCR	NT	ANC	BA5	BA2.86	ANC/BA5	ANC/BA2.86	BA5/ANC	BA5/BA2.86	BA2.86/ANC	BA2.86/BA5
CATQMGRTNTEAFF	0.000666667	0.0876667	0.132333	0.0866667			1.50951	1.52692
CASSSRGVYGYTF	0.00133333	0.0866667	0.154	0.058			1.77692	2.65517
CSVRSPSTDTQYF	0	0.0503333	0.031	0.130333					2.5894	4.2043
CASSFKGETQYF	0	0.0676667	0.161333	0			2.38424	#DIV/0!
CASSPPTGGRNQPQHF	0.018	0.0866667	0.00733333	0.183					2.11154	24.9545
CASSGQGGGLYGYTF	0.002	0.0256667	0.168	0.0383333			6.54545	4.38261
CASSFRPSGGTTGELFF	0	0.0313333	0.0843333	0.29					9.25532	3.43874
CSAPPPGYGYTF	0	0.00933333	0.0986667	0.169333					18.1429	1.71622
CSARRQGGNQPQHF	0.00233333	0.393333	0	0.0303333	#DIV/0!	12.967
CASTDREHYGYTF	0	0.237333	0.00466667	0.021	50.8571	11.3016
CSAPREERGQTQETQYF	0	0.19	0	0.0166667	#DIV/0!	11.4
CSAIGGLAGTSYEQYF	0.000666667	0.415	0.035	0.0123333	11.8571	33.6486
CASSLYSGQGGYSGGYTF	0	0.606	0	0.000333333	#DIV/0!	1818
CASSLGTGTDTQYF	0.000666667	0.274667	0.00166667	0	164.8	#DIV/0!
CASSTTGASNYGYTF	0	0.111	0	0	#DIV/0!	#DIV/0!
CASSSAGSSPGNQPQHF	0	0.0956667	0.478333	0.0506667			5	9.44079
CASRERGVGTEAFF	0	0.00266667	0.116667	0.0143333			43.75	8.13953
CASSLEGGTGYTF	0.00266667	0	0.250667	0.011			#DIV/0!	22.7879
CSRQGPIGEQYF	0	0.000666667	0.230667	0.001			346	230.667
CSARDSAEYSNQPQHF	0	0.0653333	0.351	0			5.37245	#DIV/0!
CASSDRTGNYGYTF	0	0	0.270333	0			#DIV/0!	#DIV/0!
CSARDLNRAGVNSPLHF	0	0	0.149667	0			#DIV/0!	#DIV/0!
CASSSMGGQGETQYF	0	0	0.122667	0			#DIV/0!	#DIV/0!
CASKLTRGNQPQHF	0	0	0.101333	0			#DIV/0!	#DIV/0!
CSARKGADTQYF	0	0	0.100333	0			#DIV/0!	#DIV/0!
CASRFRALNTEAFF	0.001	0	0	0.422667					#DIV/0!	#DIV/0!
CASSGQAYNSPLHF	0	0	0	0.344					#DIV/0!	#DIV/0!
CSAKDGGLYGNQPQHF	0	0	0	0.301667					#DIV/0!	#DIV/0!
CSAREGGTQYF	0	0	0	0.138667					#DIV/0!	#DIV/0!
HD118
TCR	NT	ANC	BA5	BA2.86	ANC/BA5	ANC/BA2.86	BA5/ANC	BA5/BA2.86	BA2.86/ANC	BA2.86/BA5
CSASDGGAGYEQYF	0	0.218333	0.0576667	0.0806667	3.78613	2.70661
CSARDHGYEQYF	0.001	0.0493333	0.145	0.0973333			2.93919	1.48973
CATSRKRPTGNTIYF	0.002	0.0396667	0.109667	0.0653333			2.76471	1.67857
CASSRGRSYEQYF	0.000666667	0.0533333	0.147667	0.0596667			2.76875	2.47486
CASSPSWGNTEAFF	0	0.0746667	0.115667	0.0453333			1.54911	2.55147
CASSSTGSYEQYF	0.000666667	0.0466667	0.128	0.045			2.74286	2.84444
CSARDPAGEHEQYF	0	0.0463333	0.126667	0.032			2.73381	3.95833
CATSRRGGTGYTF	0	0.0226667	0.104	0.031			4.58824	3.35484
CASSMLGNTEAFF	0.002	0.0476667	0.0473333	0.198667					4.16783	4.19718
CASSFSEGSYEQYF	0	0.074	0.0626667	0.165					2.22973	2.63298
CASSPGHFDEQYF	0	0.0483333	0.035	0.16					3.31034	4.57143
CASSVASGSGETQYF	0	0.0633333	0.0626667	0.150333					2.37368	2.39894
CASSFGGMTDTQYF	0.00133333	0.078	0.0906667	0.137333					1.76068	1.51471
CASRSLGESTDTQYF	0.001	0.0553333	0.095	0.110333					1.99398	1.1614
CATSGDRGHGDQETQYF	0	0.144	0.0983333	0.00466667	1.46441	30.8571
CASSYSSQGEQYF	0	0.221333	0.073	0.000333333	3.03196	664
CASSHSDRQNTEAFF	0.00266667	0.208	0.0926667	0	2.2446	#DIV/0!
CASSEAHGGVYTF	0	0.0313333	0.124667	0.0213333			3.97872	5.84375
CASSDTSLQETQYF	0	0.072	0.241333	0.0133333			3.35185	18.1
CSALQLLGNSPLHF	0	0.069	0.135667	0.0103333			1.96618	13.129
CSAPPAAGGMDTQYF	0	0.0763333	0.147333	0.00866667			1.93013	17
CASSDMGELQYF	0	0.056	0.150333	0.005			2.68452	30.0667
CATSAGTQGGYQHF	0	0.0976667	0.262	0			2.68259	#DIV/0!
CAISESWGRDYGYTF	0	0.0426667	0.115	0			2.69531	#DIV/0!
CSARDALLETQYF	0	0.114	0	0.084	#DIV/0!	1.35714
CSAREPGQVVEQYF	0	0.144	0.024	0.062	6	2.32258
CASSFAGPGTDTQYF	0.001	0.0976667	0.007	0.139					1.42321	19.8571
CASGGNIGETQYF	0	0.076	0	0.108333					1.42544	#DIV/0!
CATSDRDSVYNQPQHF	0	0	0.0943333	0.241					#DIV/0!	2.55477
CAISESRGTSYNEQFF	0.000333333	0.0213333	0.0323333	0.130333					6.10938	4.03093
CATREFDNSPLHF	0	0	0.083	0.126667					#DIV/0!	1.5261
CASSSRTSGTYEQYF	0	0	0.0416667	0.125					#DIV/0!	3
CASSLAVTQTQYF	0.003	0.175	0.012	0.0223333	14.5833	7.83582
CASSPLGGRGKTQYF	0	0.128	0	0.017	#DIV/0!	7.52941
CASSLAPMVELSTDTQYF	0	0.101333	0.003	0.00633333	33.7778	16
CASSLDGGRETQYF	0	0.211333	0.0343333	0.003	6.15534	70.4444
CSARAGNYGYTF	0	0.139333	0	0.001	#DIV/0!	139.333
CASSLVAGGTYEQYF	0	0.133333	0.0153333	0	8.69565	#DIV/0!
CASSIWGNTEAFF	0.001	0.272667	0	0	#DIV/0!	#DIV/0!
CASSYSRYQPQHF	0	0.157	0	0	#DIV/0!	#DIV/0!
CASRRGLGKETQYF	0	0.00833333	0.111667	0.012			13.4	9.30556
CASSMGQGNYGYTF	0	0.0283333	0.169333	0.00166667			5.97647	101.6
CSPLGWLRGDGYTF	0	0.0346667	0.435	0			12.5481	#DIV/0!
CSGTSARRGADTQYF	0	0.009	0.368	0			40.8889	#DIV/0!
CASSAMNTEAFF	0	0.0333333	0.271667	0			8.15	#DIV/0!
CSARDFFGTGGRWYGYTF	0	0	0.256333	0			#DIV/0!	#DIV/0!
CSAPQGAMETQYF	0	0	0.255667	0			#DIV/0!	#DIV/0!
CSATGVSLETQYF	0	0	0.227333	0			#DIV/0!	#DIV/0!
CASGTGRRGYTF	0	0	0.212333	0			#DIV/0!	#DIV/0!
CSSGWGNTDTQYF	0	0	0.187667	0			#DIV/0!	#DIV/0!
CASSEFGTSGRKTQYF	0.0123333	0.00666667	0.0183333	0.606667					91	33.0909
CASSRGGGGYTF	0	0	0.0683333	0.606333					#DIV/0!	8.87317
CSSGQDYQPQHF	0	0.084	0.009	0.605					7.20238	67.2222
CATSAWGDQPQHF	0	0	0	0.440333					#DIV/0!	#DIV/0!
CASQGREGFYQPQHF	0	0	0	0.434333					#DIV/0!	#DIV/0!
CASGRTRGGYGYTF	0	0.0466667	0.0613333	0.329					7.05	5.36413
CASSYPTRGDHTDTQYF	0	0	0	0.282333					#DIV/0!	#DIV/0!
CASSIASGETEAFF	0	0.0123333	0.0353333	0.198333					16.0811	5.61321
CASSPFGGRGTEAFF	0	0	0	0.174333					#DIV/0!	#DIV/0!
CASSTSLTGGTEAFF	0	0.017	0	0.114667					6.7451	#DIV/0!
CASSPYRQGRGGYTF	0.00233333	0	0.00133333	0.112667					#DIV/0!	84.5
HD120
TCR	NT	ANC	BA5	BA2.86	ANC/BA5	ANC/BA2.86	BA5/ANC	BA5/BA2.86	BA2.86/ANC	BA2.86/BA5
CASTSREDTQYF	0	0.157667	0.103	0.115333	1.53074	1.36705
CSVGEGEYGYTF	0.002	0.135	0.0986667	0.0856667	1.36824	1.57588
CASSFVPHLAGAPREQYF	0.00266667	0.107333	0.092	0.0763333	1.16667	1.40611
CASSQMALQETQYF	0.00133333	0.164333	0.0543333	0.0753333	3.02454	2.18142
CASSSRAQRAFF	0.000666667	0.116667	0.0643333	0.0733333	1.81347	1.59091
CASSSRENTIYF	0.001	0.165333	0.0496667	0.068	3.32886	2.43137
CASSEPRTPTSSEQYF	0.000666667	0.105667	0.0446667	0.0646667	2.36567	1.63402
CASSLTGELFF	0	0.118333	0.0873333	0.064	1.35496	1.84896
CASSLFTGQETQYF	0	0.163333	0.082	0.0623333	1.99187	2.62032
CASSFRDRGWEETQYF	0.000666667	0.107667	0.0496667	0.05	2.16779	2.15333
CSASSGHEQYF	0.000666667	0.133	0.0723333	0.04	1.83871	3.325
CASSVTGWNSPLHF	0.000666667	0.113	0.055	0.0306667	2.05455	3.68478
CASSLGETQYF	0.00966667	0.046	0.103667	0.092			2.25362	1.12681
CASSSREFVAFF	0	0.03	0.123667	0.081			4.12222	1.52675
CASSLGLVVGIQGYTF	0	0.0433333	0.153	0.0793333			3.53077	1.92857
CASSLVGELFF	0.001	0.0416667	0.124333	0.0783333			2.984	1.58723
CASSAPGRKVDSPLHF	0.001	0.08	0.155667	0.0713333			1.94583	2.18224
CASSSKGPQGFYYGYTF	0	0.0386667	0.170333	0.071			4.40517	2.39906
CASSLGRGLSYEQYF	0.000666667	0.0816667	0.110333	0.0623333			1.35102	1.77005
CATSDRGETQYF	0.00133333	0.0683333	0.194333	0.054			2.8439	3.59877
CSARRQAGIQETQYF	0.001	0.0503333	0.102	0.0366667			2.02649	2.78182
CASSLAPRDTQYF	0.000666667	0.078	0.131	0.0313333			1.67949	4.18085
CASSLEPTLNSPLHF	0	0.0556667	0.0913333	0.213					3.82635	2.33212
CASTNRETEAFF	0.000666667	0.072	0.0366667	0.182333					2.53241	4.97273
CASSNTSGARGYGYTF	0	0.044	0.0756667	0.173					3.93182	2.28634
CASSALAGGIDTQYF	0.001	0.0583333	0.0393333	0.147667					2.53143	3.75424
CASTDRAWAYGYTF	0.000333333	0.0693333	0.0473333	0.122					1.75962	2.57746
CASLRDRGDYGYTF	0.00266667	0.0493333	0.0573333	0.119667					2.42568	2.08721
CASSHRVGDGYTF	0	0.073	0.0296667	0.116333					1.59361	3.92135
CASTLLGTQYF	0.000333333	0.0743333	0.059	0.116					1.56054	1.9661
CASSLVGEQYF	0.001	0.0823333	0.049	0.115667					1.40486	2.36054
CASSLGTGRSNQPQHF	0	0.087	0.029	0.115667					1.3295	3.98851
CASSYLRNEQFF	0	0.0603333	0.0483333	0.109					1.80663	2.25517
CSAGQGIGGYTF	0.001	0.0666667	0.0263333	0.108667					1.63	4.12658
CATSDSRLAGVVDTQYF	0	0.0496667	0.0233333	0.107					2.15436	4.58571
CASSDRRENGYTF	0	0.164333	0.0456667	0.0213333	3.59854	7.70312
CASSSWDDRGSTEAFF	0	0.148333	0.0866667	0.0193333	1.71154	7.67241
CATSANGVTEETQYF	0	0.145	0.0703333	0.0193333	2.06161	7.5
CASSEGAGTDTQYF	0	0.142667	0.0386667	0.00966667	3.68966	14.7586
CSARDIGTGSYSPLHF	0	0.157333	0.076	0.00166667	2.07018	94.4
CASSIQVGRAQHF	0	0.092	0.214333	0.0423333			2.32971	5.06299
CASSLAPRASAFF	0	0.0936667	0.196667	0.031			2.09964	6.34409
CASSPPRGLDGYTF	0.000666667	0.089	0.108333	0.0213333			1.21723	5.07812
CASGIDREAFF	0.000333333	0.096	0.288333	0.0203333			3.00347	14.1803
CASRRDRGLDGYTF	0	0.0726667	0.141	0.0186667			1.94037	7.55357
CASTSREGTQYF	0	0.0346667	0.113333	0.0166667			3.26923	6.8
CASWEAVNTEAFF	0	0.039	0.159667	0.0136667			4.09402	11.6829
CSARKQGVRGNQPQHF	0	0.0946667	0.180667	0			1.90845	#DIV/0!
CASSLMLDNGYTF	0	0.153667	0.0266667	0.0776667	5.7625	1.97854
CSARVWTGDNQPQHF	0.00333333	0.177667	0.009	0.0756667	19.7407	2.34802
CSARVSLGVDTQYF	0.001	0.183	0.0303333	0.045	6.03297	4.06667
CASSDTRYNSPLHF	0.000333333	0.119333	0.0146667	0.0286667	8.13636	4.16279
CASSPLRDREQYF	0	0.0176667	0.124667	0.0746667			7.0566	1.66964
CASSRDNSLYGYTF	0	0.00866667	0.187667	0.073			21.6538	2.57078
CASTHRETKLFF	0.000333333	0.0243333	0.192333	0.0423333			7.90411	4.54331
CASSYRTSGETQYF	0	0.0366667	0.0456667	0.190333					5.19091	4.16788
CASTAGPRSTEAFF	0	0.0256667	0.0426667	0.165					6.42857	3.86719
CSARKRAETQYF	0.00333333	0.01	0.0643333	0.155333					15.5333	2.41451
CSALGGLAGVSDTQYF	0.00166667	0.0226667	0.079	0.116					5.11765	1.46835
CASRDRDPLGYTF	0	0.176	0.00266667	0.033	66	5.33333
CASSSRLTDTQYF	0.00266667	0.363333	0.0123333	0.016	29.4595	22.7083
CATSRDLGVGQSFSGANVLTF	0.00866667	0.343667	0.00433333	0.00233333	79.3077	147.286
CASSQGQENTEAFF	0	0.222667	0.0253333	0	8.78947	#DIV/0!
CSARVVRDRGQPQHF	0	0.125	0.0213333	0	5.85938	#DIV/0!
CASSGQSGVPGYYGYTF	0.00133333	0.123333	0	0	#DIV/0!	#DIV/0!
CASSRAGQPQHF	0	0.009	0.184	0.031			20.4444	5.93548
CASIRDRGTDTQYF	0.000666667	0.0186667	0.180667	0.0246667			9.67857	7.32432
CSATLGAGVGNSPLHF	0.002	0.0216667	0.175667	0.0153333			8.10769	11.4565
CASSLPGQQNTEAFF	0	0.0163333	0.113	0.00866667			6.91837	13.0385
CSANRGGATYEQYF	0.00733333	0.00233333	0.117333	0.00433333			50.2857	27.0769
CSARRTSGTQETQYF	0.00433333	0.002	0.461333	0.004			230.667	115.333
CASSLDLAAGEQYF	0.002	0.00133333	0.231333	0.00266667			173.5	86.75
CATYATLNYGYTF	0	0	0.171	0			#DIV/0!	#DIV/0!
CAISESLAGAGNEQFF	0.00333333	0.001	0.00133333	1.13133					1131.33	848.5
CSATRETEAFF	0	0.004	0.0436667	0.263333					65.8333	6.03053
CASTDRENIQYF	0	0.0216667	0.0246667	0.148					6.83077	6
CASSLEGTPYTQYF	0.00133333	0.001	0	0.102333					102.333	#DIV/0!

[truncated: 12 more sheets: Table S2k. PreXBB1.5 Odds Ratio, Table S2l. PostXBB1.5 OddsRatio, Table S2m. BA.2.86 Percentages, Table S2n.PreXBB1.5 Percentages, Table S2o.PostXBB1.5Percentages, Table S2p. Pre VS Post booster , Table S2q. BA.2.86_JN.1, Table S2r. BA.5, Table S2s. Pre XBB.1.5 booster, Table S2t. Post XBB.1.5 booster, Table S2U. Targeted peptides, Table S2V. Targeted peptides]
